# Supplementary material for: De novo assembly and characterization of the transcriptome of Morchella esculenta growth with selenium supplementation
Source: PeerJ. 2024 May 31;12:e17426. doi: 10.7717/peerj.17426 (PMC11146319; doi:10.7717/peerj.17426)
Supplement: Supplemental Information 1 [file peerj-12-17426-s001.zip]

Archive with 16 entries (15 files):
- Attachment materials/
- __MACOSX/._Attachment materials
- Attachment materials/Statistical table S5 Differentially expressed statistics in MSe5 vs. CK group.csv
- __MACOSX/Attachment materials/._Statistical table S5 Differentially expressed statistics in MSe5 vs. CK group.csv
- Attachment materials/Statistical table S1 GO functional annotation of MSe5_vs_CK_up_DEGs.csv
- __MACOSX/Attachment materials/._Statistical table S1 GO functional annotation of MSe5_vs_CK_up_DEGs.csv
- Attachment materials/Statistical table S4 GO functional annotation of MSe10 vs_CK_down_DEGs.csv
- __MACOSX/Attachment materials/._Statistical table S4 GO functional annotation of MSe10 vs_CK_down_DEGs.csv
- Attachment materials/Supplementary tables.docx
- __MACOSX/Attachment materials/._Supplementary tables.docx
- Attachment materials/Statistical table S3 GO functional annotation of MSe10 vs_CK_up_DEGs.csv
- __MACOSX/Attachment materials/._Statistical table S3 GO functional annotation of MSe10 vs_CK_up_DEGs.csv
- Attachment materials/Statistical table S2 GO functional annotation of MSe5_vs_CK_down_DEGs.csv
- __MACOSX/Attachment materials/._Statistical table S2 GO functional annotation of MSe5_vs_CK_down_DEGs.csv
- Attachment materials/Statistical table S6 Differentially expressed statistics in MSe10 vs. CK group..csv
- __MACOSX/Attachment materials/._Statistical table S6 Differentially expressed statistics in MSe10 vs. CK group..csv
