# Supplementary material for: De novo assembly and characterization of the transcriptome of Morchella esculenta growth with selenium supplementation
Source: PeerJ. 2024 May 31;12:e17426. doi: 10.7717/peerj.17426 (PMC11146319; doi:10.7717/peerj.17426)
Supplement: Supplemental Information 1 [file peerj-12-17426-s001.zip › Attachment materials/Statistical table S5 Differentially expressed statistics in MSe5 vs. CK group.csv]

Gene_id	NR description	FC(low/CK)	Log2FC(low/CK)	Pvalue	Padjust	Significant	Regulate	MSe5_1	MSe5_2	MSe5_3	ck1	ck2	ck3	low	CK
NODE_10006_length_4362_cov_87.140023_g2657_i0	kinase-like protein, partial [Linnemannia elongata AG-77])	0.001	-9.88334851	0.011423702	0.037417521	yes	down	0	0	0	2.53	4.58	0	0	2.37
NODE_10011_length_4359_cov_64.349837_g2659_i0	CPSF A subunit region-domain-containing protein [Gigaspora rosea])	0	-12.13826202	0.001890615	0.02400855	yes	down	0	0	0	20.7	14.47	0	0	11.72333333
NODE_10012_length_4359_cov_54.840729_g2660_i0	transcription elongation factor Spt6 [Basidiobolus meristosporus CBS 931.73])	0	-11.65744035	0.002846982	0.024829612	yes	down	0	0	0	14.3	10.83	0	0	8.376666667
NODE_10019_length_4357_cov_65.103271_g2663_i0	P-loop containing nucleoside triphosphate hydrolase protein, partial [Neocallimastix californiae])	0	-12.09180963	0.001968093	0.02406369	yes	down	0	0	0	18.11	15.7	0	0	11.27
NODE_10020_length_4357_cov_33.151168_g2518_i1	hypothetical protein C1645_686507 [Glomus cerebriforme])	0.001	-10.71621459	0.006092105	0.028844829	yes	down	0	0	0	7.2	5.85	0	0	4.35
NODE_10025_length_4355_cov_12.799906_g2664_i0	putative PHD finger domain protein [Paecilomyces variotii])	0.001	-9.540529684	0.014620828	0.042702298	yes	down	0	0	0	3.13	2.65	0	0	1.926666667
NODE_10032_length_4351_cov_35.751521_g2666_i0		0	-11.02998612	0.004755685	0.02692533	yes	down	0	0	0	9.18	7.11	0	0	5.43
NODE_10033_length_4351_cov_13.414132_g2667_i0	hypothetical protein M413DRAFT_440245 [Hebeloma cylindrosporum h7])	0.001	-9.651256746	0.01351108	0.040902352	yes	down	0	0	0	3.66	2.62	0	0	2.093333333
NODE_10037_length_4349_cov_10.384597_g2668_i0	Putative ATP-dependent DNA helicase Snf21 [Rhizopus microsporus])	0.002	-9.222026712	0.018273667	0.048431448	yes	down	0	0	0	2.05	2.53	0	0	1.526666667
NODE_10043_length_4346_cov_20.866948_g2669_i0	hypothetical protein BGZ67_007503 [Mortierella alpina])	0.001	-10.23543897	0.008801977	0.033207208	yes	down	0	0	0	5.33	4.07	0	0	3.133333333
NODE_10045_length_4345_cov_69.167526_g2624_i1	hypothetical protein C1646_666890 [Rhizophagus diaphanus] [Rhizophagus sp. MUCL 43196])	0.001	-10.58888693	0.006724785	0.029993755	yes	down	0	0	0	7.14	4.92	0	0	4.02
NODE_10047_length_4345_cov_45.082006_g2670_i0		0	-11.37471288	0.00359809	0.025475324	yes	down	0	0	0	10.05	10.44	0	0	6.83
NODE_10051_length_4343_cov_46.553680_g2582_i1	unnamed protein product [Fusarium acuminatum CS5907])	0	-11.17436453	0.004235031	0.026322232	yes	down	0	0	0	11.57	6.67	0	0	6.08
NODE_10055_length_4342_cov_48.166940_g2673_i0		0.001	-9.925723831	0.01107515	0.036856901	yes	down	0	0	0	3.11	4.31	0	0	2.473333333
NODE_10058_length_4340_cov_106.159981_g2219_i1		0	-27.24694637	3.08E-12	3.76E-10	yes	down	0	0	0	88.9	59.52	0	0	49.47333333
NODE_10062_length_4340_cov_60.076941_g2675_i0	kinase-like protein [Gonapodya prolifera JEL478])	0	-11.92755085	0.002266028	0.024462951	yes	down	0	0	0	16.15	14.15	0	0	10.1
NODE_10063_length_4340_cov_55.743139_g120_i7	hypothetical protein P167DRAFT_559675 [Morchella conica CCBAS932])	193.162	7.593667352	0.013171054	0.040336617	yes	up	1.56	1.22	4.99	0	0	0	2.59	0
NODE_10070_length_4339_cov_13.654153_g2677_i0	hypothetical protein, variant 2 [Spizellomyces punctatus DAOM BR117])	0.001	-9.653296472	0.013491355	0.040872495	yes	down	0	0	0	3.29	2.97	0	0	2.086666667
NODE_10078_length_4335_cov_66.706435_g108_i11	hypothetical protein P167DRAFT_504192 [Morchella conica CCBAS932])	36.995	5.20926004	0.016849942	0.046343204	yes	up	29.12	24.77	62.77	0.21	0.16	1.27	38.88666667	0.546666667
NODE_10080_length_4335_cov_39.586895_g2593_i1	hypothetical protein T552_00761 [Pneumocystis carinii B80])	0	-11.22047869	0.004079976	0.026040301	yes	down	0	0	0	9.71	8.84	0	0	6.183333333
NODE_10082_length_4335_cov_18.519258_g2680_i0		0.001	-10.07127637	0.009948832	0.035022456	yes	down	0	0	0	4.2	4.14	0	0	2.78
NODE_10085_length_4334_cov_49.263801_g2681_i0		0.002	-9.249448911	0.017930371	0.047939249	yes	down	0	0	0	2.07	2.61	0	0	1.56
NODE_10086_length_4334_cov_17.885835_g2562_i1	metal resistance protein YCF1 [Basidiobolus meristosporus CBS 931.73])	0.001	-9.905606383	0.011239426	0.037148639	yes	down	0	0	0	1.93	5.25	0	0	2.393333333
NODE_10089_length_4333_cov_80.060855_g2682_i0		0	-12.55348391	0.001312646	0.023472624	yes	down	0	0	0	26.33	20.67	0	0	15.66666667
NODE_10096_length_4332_cov_19.355112_g2684_i0	hypothetical protein BGZ96_008177 [Linnemannia gamsii])	0.001	-10.14232127	0.009437088	0.034199954	yes	down	0	0	0	5.83	3.12	0	0	2.983333333
NODE_10099_length_4331_cov_47.599201_g2686_i0	hypothetical protein DL763_011509 [Monosporascus cannonballus])	0	-11.5174813	0.003198795	0.025061841	yes	down	0	0	0	1.98	19.48	0	0	7.153333333
NODE_100_length_25949_cov_71.931702_g45_i0	hypothetical protein P167DRAFT_603733 [Morchella conica CCBAS932])	3169.714	11.63013709	0.002912605	0.024841491	yes	up	8.39	0	11.69	0	0	0	6.693333333	0
NODE_10100_length_4331_cov_21.502821_g2687_i0		0.001	-9.710039006	0.012952759	0.039950445	yes	down	0	0	0	2.64	3.76	0	0	2.133333333
NODE_10106_length_4329_cov_48.428975_g2689_i0	hypothetical protein SpCBS45565_g00144 [Spizellomyces sp. 'palustris'])	0	-11.260804	0.003948629	0.025860861	yes	down	0	0	0	10.91	8.33	0	0	6.413333333
NODE_10108_length_4329_cov_15.731421_g2691_i0		0.001	-9.854670271	0.011665086	0.037892476	yes	down	0	0	0	4.37	2.92	0	0	2.43
NODE_10110_length_4328_cov_49.266761_g2692_i0		0	-11.51226867	0.003212632	0.025077834	yes	down	0	0	0	12.8	10.07	0	0	7.623333333
NODE_10111_length_4328_cov_15.046577_g2693_i0		0.001	-9.770842233	0.012396828	0.039070278	yes	down	0	0	0	3.68	3.14	0	0	2.273333333
NODE_10112_length_4326_cov_50.098376_g2694_i0	hypothetical protein C1645_832115 [Glomus cerebriforme])	0	-11.54973773	0.003114368	0.024955615	yes	down	0	0	0	11.9	11.41	0	0	7.77
NODE_10120_length_4322_cov_55.954535_g2695_i0	hypothetical protein RclHR1_05420006 [Rhizophagus clarus])	0	-11.33350963	0.003721479	0.025523859	yes	down	0	0	0	12.42	7.95	0	0	6.79
NODE_10124_length_4321_cov_40.571631_g2374_i1	hypothetical protein AMAG_18930 [Allomyces macrogynus ATCC 38327])	0.001	-10.67483636	0.006291566	0.029212175	yes	down	0	0	0	5.76	6.86	0	0	4.206666667
NODE_10125_length_4321_cov_26.761781_g2697_i0	hypothetical protein CcCBS67573_g06386 [Chytriomyces confervae])	0.001	-10.53640672	0.007002317	0.030389874	yes	down	0	0	0	6.34	5.27	0	0	3.87
NODE_10133_length_4319_cov_24.672796_g2700_i0	hypothetical protein Glove_216g121 [Diversispora epigaea])	0.001	-9.480344376	0.01525715	0.043774131	yes	down	0	0	0	3.33	2.29	0	0	1.873333333
NODE_10135_length_4318_cov_33.943410_g2506_i1	hypothetical protein ID866_569 [Astraeus odoratus])	0.001	-10.42932037	0.007600764	0.031370901	yes	down	0	0	0	5.18	5.53	0	0	3.57
NODE_10136_length_4318_cov_27.318793_g2406_i4	hypothetical protein B0H34DRAFT_334467 [Crassisporium funariophilum])	0.001	-10.15235711	0.009366725	0.034073075	yes	down	0	0	0	4.64	4.25	0	0	2.963333333
NODE_10139_length_4317_cov_34.058255_g2702_i0	hypothetical protein PHYBLDRAFT_143653 [Phycomyces blakesleeanus NRRL 1555(-)])	0	-11.02084146	0.004790537	0.026936985	yes	down	0	0	0	9.69	6.69	0	0	5.46
NODE_10141_length_4316_cov_11.228592_g2704_i0		0.001	-9.402867137	0.016112148	0.045186147	yes	down	0	0	0	2.94	2.37	0	0	1.77
NODE_10143_length_4314_cov_93.840217_g2705_i0	hypothetical protein BC938DRAFT_482931 [Jimgerdemannia flammicorona])	0	-13.58915136	0.000504551	0.022072994	yes	down	0	0	0	52.91	43.72	0	0	32.21
NODE_10145_length_4314_cov_56.333491_g1486_i2	hypothetical protein BX616_005736, partial [Lobosporangium transversale])	0.002	-9.246090524	0.017972108	0.04800748	yes	down	0	0	0	2.74	2.05	0	0	1.596666667
NODE_10146_length_4314_cov_52.413264_g2488_i2		0.001	-10.53194608	0.007026374	0.030432977	yes	down	0	0	0	5.5	5.99	0	0	3.83
NODE_10148_length_4314_cov_17.090394_g2556_i1	hypothetical protein BGZ54_007578, partial [Gamsiella multidivaricata])	0.001	-9.605061057	0.01396468	0.041680213	yes	down	0	0	0	3.72	2.43	0	0	2.05
NODE_10150_length_4312_cov_71.830697_g2707_i0		0	-11.58545519	0.003023258	0.024883896	yes	down	0	0	0	12.91	11.16	0	0	8.023333333
NODE_10153_length_4312_cov_44.846045_g2708_i0	hypothetical protein BGW41_002836 [Actinomortierella wolfii])	0	-11.35430531	0.00365873	0.025475324	yes	down	0	0	0	12.83	7.92	0	0	6.916666667
NODE_10156_length_4311_cov_56.772556_g2709_i0		0	-10.98664683	0.004922915	0.027119859	yes	down	0	0	0	8.32	7.55	0	0	5.29
NODE_10158_length_4311_cov_23.346009_g2710_i0		0.001	-10.41830366	0.007664862	0.031453973	yes	down	0	0	0	6	4.75	0	0	3.583333333
NODE_10162_length_4309_cov_43.592155_g2568_i1	WD40 repeat-like protein [Basidiobolus meristosporus CBS 931.73])	0	-11.13626362	0.004367155	0.026509351	yes	down	0	0	0	9.31	8.3	0	0	5.87
NODE_10166_length_4309_cov_10.226134_g2713_i0		0.002	-9.315445227	0.017127258	0.046741873	yes	down	0	0	0	2.86	2.16	0	0	1.673333333
NODE_10169_length_4306_cov_81.894301_g374_i11	PLP-dependent transferase [Morchella conica CCBAS932])	170.789	7.416073401	0.015117239	0.043488039	yes	up	3.4	1.01	2.52	0	0	0	2.31	0
NODE_10173_length_4304_cov_72.942512_g2715_i0	nucleotide-diphospho-sugar transferase [Jimgerdemannia flammicorona])	0	-12.14017091	0.001887492	0.02400855	yes	down	0	0	0	21.44	14.31	0	0	11.91666667
NODE_10180_length_4302_cov_57.377278_g2717_i0	hypothetical protein DM01DRAFT_1262660, partial [Hesseltinella vesiculosa])	0.001	-9.401789072	0.016124336	0.045201978	yes	down	0	0	0	1.35	3.77	0	0	1.706666667
NODE_10190_length_4300_cov_11.900781_g2719_i0	hypothetical protein RclHR1_02390016 [Rhizophagus clarus])	0.002	-9.287354545	0.017465151	0.047271188	yes	down	0	0	0	2.71	2.21	0	0	1.64
NODE_10191_length_4300_cov_11.809851_g2720_i0		0.001	-9.475761311	0.015306591	0.043876493	yes	down	0	0	0	3.15	2.46	0	0	1.87
NODE_10193_length_4299_cov_40.076267_g2721_i0	hypothetical protein G6F22_010602 [Rhizopus oryzae])	0	-11.18799317	0.004188659	0.026237348	yes	down	0	0	0	7.53	10.49	0	0	6.006666667
NODE_10194_length_4298_cov_55.749585_g2722_i0	hypothetical protein PENDEC_c041G02868 [Penicillium decumbens])	0.001	-10.32331031	0.00823798	0.032236316	yes	down	0	0	0	5.83	4.31	0	0	3.38
NODE_10196_length_4298_cov_30.095949_g2723_i0	unnamed protein product [Fusarium acuminatum CS5907])	0.001	-10.76644432	0.005857642	0.028454177	yes	down	0	0	0	9.02	4.9	0	0	4.64
NODE_10198_length_4297_cov_17.569431_g2724_i0	hypothetical protein SPPG_02047 [Spizellomyces punctatus DAOM BR117])	0.001	-9.903726295	0.011254889	0.037170103	yes	down	0	0	0	4.02	3.51	0	0	2.51
NODE_101_length_25881_cov_72.202139_g45_i1	hypothetical protein P167DRAFT_603733 [Morchella conica CCBAS932])	46.41	5.536352132	0.010381121	0.035668643	yes	up	56.52	42.18	101.34	0.33	0.24	1.48	66.68	0.683333333
NODE_10209_length_4292_cov_62.996916_g2731_i0	kinase-like domain-containing protein, partial [Thamnocephalis sphaerospora])	0	-11.8946745	0.002330412	0.024551245	yes	down	0	0	0	15	14.82	0	0	9.94
NODE_10212_length_4291_cov_76.116991_g2734_i0		0	-12.08893308	0.001972986	0.02406369	yes	down	0	0	0	15.89	18.07	0	0	11.32
NODE_10215_length_4290_cov_66.376691_g2736_i0	omega-3 fatty acid desaturase [Glomus cerebriforme])	0	-12.32276126	0.001609757	0.023609729	yes	down	0	0	0	22.35	18.08	0	0	13.47666667
NODE_10220_length_4288_cov_64.272857_g2737_i0	hypothetical protein BGX30_008800 [Mortierella sp. GBA39])	0.002	-9.339597742	0.01684134	0.046330733	yes	down	0	0	0	2.73	2.36	0	0	1.696666667
NODE_10223_length_4285_cov_41.156369_g2542_i1	ARM repeat-containing protein [Basidiobolus meristosporus CBS 931.73])	0	-11.15444052	0.004303663	0.026430577	yes	down	0	0	0	10.62	7.48	0	0	6.033333333
NODE_10229_length_4282_cov_89.513436_g2495_i1		0	-12.76754291	0.0010831	0.023472624	yes	down	0	0	0	25.2	29.24	0	0	18.14666667
NODE_10231_length_4282_cov_38.409275_g1042_i2		325.43	8.346201257	0.005842188	0.028448349	yes	up	5.72	4.18	3.52	0	0	0	4.473333333	0
NODE_10239_length_4279_cov_25.980248_g2740_i0	hypothetical protein SPPG_07434 [Spizellomyces punctatus DAOM BR117])	0.001	-10.58638665	0.006737779	0.030009437	yes	down	0	0	0	7.35	4.9	0	0	4.083333333
NODE_10240_length_4279_cov_12.774869_g2741_i0	hypothetical protein FBU30_007833 [Linnemannia zychae])	0.001	-9.544027343	0.014584579	0.042629473	yes	down	0	0	0	3.19	2.7	0	0	1.963333333
NODE_10249_length_4275_cov_52.921868_g2745_i0	hypothetical protein FA09DRAFT_312763 [Tilletiopsis washingtonensis])	0	-11.76106455	0.002609677	0.024614351	yes	down	0	0	0	14.7	12.73	0	0	9.143333333
NODE_10252_length_4275_cov_10.507384_g2746_i0	hypothetical protein G9A89_005672 [Geosiphon pyriformis])	0.002	-9.255446381	0.017856047	0.047792949	yes	down	0	0	0	2.99	1.9	0	0	1.63
NODE_10258_length_4273_cov_21.558627_g2748_i0	putative PHD finger domain protein [Aspergillus taichungensis])	0.001	-10.29986397	0.008385214	0.032511628	yes	down	0	0	0	6.03	4.03	0	0	3.353333333
NODE_10264_length_4271_cov_53.777301_g2751_i0	hypothetical protein BGX27_010702 [Mortierella sp. AM989])	0	-11.61869907	0.002940649	0.024841491	yes	down	0	0	0	13.25	11.61	0	0	8.286666667
NODE_10268_length_4269_cov_39.542700_g2752_i0	hypothetical protein B0A53_03637 [Rhodotorula sp. CCFEE 5036])	0.001	-10.11959583	0.009598166	0.034480548	yes	down	0	0	0	4.51	4.27	0	0	2.926666667
NODE_10278_length_4267_cov_86.032220_g165_i7	PLU-1-domain-containing protein [Morchella conica CCBAS932])	0.016	-5.931385285	0.009885323	0.034910517	yes	down	0.11	0.51	0.19	4.53	5.28	3.05	0.27	4.286666667
NODE_1027_length_14294_cov_50.702891_g52_i16	Endopolyphosphatase [Morchella conica CCBAS932])	0	-11.94686187	1.96E-05	0.001945987	yes	down	0.09	0.17	0	97.96	109.71	0.22	0.086666667	69.29666667
NODE_10284_length_4266_cov_29.012175_g2754_i0		0.001	-10.66578544	0.006335972	0.029271554	yes	down	0	0	0	7.36	5.57	0	0	4.31
NODE_10290_length_4264_cov_83.535467_g2172_i1	hypothetical protein THASP1DRAFT_29557 [Thamnocephalis sphaerospora])	0.001	-10.83701759	0.005541964	0.027972371	yes	down	0	0	0	6.62	7.72	0	0	4.78
NODE_10291_length_4264_cov_56.287318_g2645_i1	hypothetical protein SPPG_04292 [Spizellomyces punctatus DAOM BR117])	0	-11.60451649	0.002975636	0.024841491	yes	down	0	0	0	13.26	11.41	0	0	8.223333333
NODE_10295_length_4264_cov_11.623597_g2758_i0		0.001	-9.474584532	0.015319308	0.043894732	yes	down	0	0	0	3.01	2.62	0	0	1.876666667
NODE_10297_length_4263_cov_89.681558_g2759_i0	ubiquitin carboxyl-terminal hydrolase 5 [Gigaspora rosea])	0	-12.79285477	0.001058564	0.023472624	yes	down	0	0	0	31.37	25.05	0	0	18.80666667
NODE_10298_length_4263_cov_58.616340_g2760_i0	hypothetical protein DFQ28_004805 [Apophysomyces sp. BC1034])	0.001	-10.36343118	0.007991398	0.03186723	yes	down	0	0	0	5.46	4.97	0	0	3.476666667
NODE_10301_length_4262_cov_84.476225_g2761_i0	tRNA synthetases class I-domain-containing protein [Glomus cerebriforme])	0.001	-9.996833824	0.010511449	0.035890304	yes	down	0	0	0	6.46	1.93	0	0	2.796666667
NODE_10305_length_4261_cov_19.815010_g2763_i0	hypothetical protein BCR36DRAFT_365405 [Piromyces finnis])	0.001	-10.12625095	0.009550742	0.034390692	yes	down	0	0	0	4.84	4.03	0	0	2.956666667
NODE_10309_length_4258_cov_108.010045_g2765_i0	hypothetical protein G9A89_005672 [Geosiphon pyriformis])	0	-14.01347146	0.00033457	0.020809982	yes	down	0	0	0	79.27	53.19	0	0	44.15333333
NODE_10310_length_4258_cov_74.149964_g1479_i10	MATE efflux family protein [Morchella conica CCBAS932])	333.574	8.381863468	0.005688391	0.028237276	yes	up	4.66	3.03	6.05	0	0	0	4.58	0
NODE_10314_length_4257_cov_39.890909_g2690_i1	hypothetical protein G9A89_005672 [Geosiphon pyriformis])	0	-11.04894477	0.004684162	0.026893134	yes	down	0	0	0	10.04	6.92	0	0	5.653333333
NODE_10316_length_4257_cov_12.134689_g2768_i0		0.001	-9.703855626	0.013010512	0.040020712	yes	down	0	0	0	2.42	4.05	0	0	2.156666667
NODE_10320_length_4255_cov_43.567975_g2769_i0	UROD/MetE-like protein [Morchella conica CCBAS932])	377.508	8.560363826	0.004790569	0.026936985	yes	up	5.89	2.83	6.76	0	0	0	5.16	0
NODE_10328_length_4253_cov_90.507184_g2771_i0		0	-12.97962307	0.000892807	0.02296679	yes	down	0	0	0	30.94	32.78	0	0	21.24
NODE_10330_length_4253_cov_64.527538_g2772_i0	hypothetical protein C1646_748743 [Rhizophagus diaphanus] [Rhizophagus sp. MUCL 43196])	0	-13.00272962	0.000874064	0.02296679	yes	down	0	0	0	38.8	26.94	0	0	21.91333333
NODE_10332_length_4253_cov_11.471025_g2773_i0	beta-galactosidase [Synchytrium endobioticum])	0.002	-9.303673378	0.017268152	0.046980982	yes	down	0	0	0	2.82	2.21	0	0	1.676666667
NODE_10334_length_4252_cov_58.140838_g2630_i1	hypothetical protein BSLG_00550 [Batrachochytrium salamandrivorans])	0.001	-10.96464672	0.005009825	0.027235818	yes	down	0	0	0	8.92	7.04	0	0	5.32
NODE_10335_length_4252_cov_13.952575_g2774_i0	hypothetical protein INT43_001612 [Umbelopsis isabellina])	0.001	-9.627152204	0.013746113	0.041345082	yes	down	0	0	0	3.23	3.03	0	0	2.086666667
NODE_10337_length_4251_cov_80.526114_g2775_i0	hypothetical protein G9A89_005672 [Geosiphon pyriformis])	0	-12.52465669	0.001346779	0.023472624	yes	down	0	0	0	21.45	24.91	0	0	15.45333333
NODE_10338_length_4251_cov_27.268328_g2776_i0	hypothetical protein BCR43DRAFT_485374 [Syncephalastrum racemosum])	0.001	-10.61910885	0.006569488	0.029715859	yes	down	0	0	0	7.09	5.47	0	0	4.186666667
NODE_1033_length_14246_cov_78.032606_g377_i0	MFS general substrate transporter [Morchella conica CCBAS932])	45.19	5.49794726	0.011253258	0.037170103	yes	up	516.32	278.39	663.22	1.68	1.5	16.77	485.9766667	6.65
NODE_10340_length_4250_cov_81.982267_g2777_i0		0	-12.60272758	0.001256179	0.023472624	yes	down	0	0	0	24.18	24.97	0	0	16.38333333
NODE_10341_length_4250_cov_72.863647_g2778_i0	hypothetical protein TRICI_003768 [Trichomonascus ciferrii])	0.001	-9.701926098	0.013028581	0.040051309	yes	down	0	0	0	3.53	3.1	0	0	2.21
NODE_10344_length_4250_cov_18.889768_g2780_i0	armadillo-type protein [Catenaria anguillulae PL171])	0.002	-9.230125266	0.018171688	0.048285403	yes	down	0	0	0	3.13	1.72	0	0	1.616666667
NODE_61469_length_629_cov_85.210145_g33318_i0	uncharacterized protein MELLADRAFT_31155, partial [Melampsora larici-populina 98AG31])	0.001	-10.45467424	0.007455073	0.031120869	yes	down	0	0	0	58.59	58.34	0	0	38.97666667
NODE_61471_length_629_cov_66.344203_g33319_i0		0.001	-9.508794103	0.014953379	0.043215534	yes	down	0	0	0	27.03	33.19	0	0	20.07333333
NODE_61472_length_629_cov_54.222826_g33320_i0		0.001	-9.381087277	0.016359967	0.045572152	yes	down	0	0	0	32	23.99	0	0	18.66333333
NODE_6149_length_6146_cov_29.892239_g1621_i0	hypothetical protein K493DRAFT_403980 [Basidiobolus meristosporus CBS 931.73])	0	-11.24666255	0.003994246	0.02591383	yes	down	0	0	0	7.77	5.44	0	0	4.403333333
NODE_61529_length_627_cov_102.029091_g23743_i3		0.001	-10.35947979	0.008015386	0.031898316	yes	down	0	0	0	47.26	61.7	0	0	36.32
NODE_6154_length_6144_cov_34.351409_g1623_i0	hypothetical protein CVT26_015761 [Gymnopilus dilepis])	0.001	-9.44280571	0.015666282	0.044425137	yes	down	0	0	0	1.72	1.99	0	0	1.236666667
NODE_61561_length_626_cov_56.036430_g33400_i0	uncharacterized protein BATDEDRAFT_89441 [Batrachochytrium dendrobatidis JAM81])	0	-12.04335138	0.002052015	0.024140701	yes	down	0	0	0	124.14	223.14	0	0	115.76
NODE_6157_length_6140_cov_18.646710_g1624_i0		0.001	-10.60646458	0.006634064	0.029813723	yes	down	0	0	0	4.67	3.77	0	0	2.813333333
NODE_61599_length_625_cov_72.521898_g33437_i0	mitochondrial ribosomal subunit S27-domain-containing protein [Rhizophagus diaphanus] [Rhizophagus sp. MUCL 43196])	0	-11.68306336	0.002786537	0.024730126	yes	down	0	0	0	130.2	145.4	0	0	91.86666667
NODE_615_length_16985_cov_77.495919_g237_i1	hypothetical protein P167DRAFT_489189 [Morchella conica CCBAS932])	0	-12.25196967	0.00030926	0.020685233	yes	down	0.03	0	0	16.01	17.06	0	0.01	11.02333333
NODE_61600_length_625_cov_71.237226_g33438_i0	dynein light chain [Brettanomyces bruxellensis AWRI1499])	0.001	-9.920103404	0.011120829	0.036948184	yes	down	0	0	0	74.94	11.06	0	0	28.66666667
NODE_61601_length_625_cov_68.186131_g33439_i0		0	-11.62782973	0.002918323	0.024841491	yes	down	0	0	0	127.64	138.03	0	0	88.55666667
NODE_61604_length_625_cov_60.217153_g33441_i0		0.002	-9.229044386	0.01818527	0.048299815	yes	down	0	0	0	20.97	28.93	0	0	16.63333333
NODE_61632_length_624_cov_82.760512_g33468_i0	Putative Piso0_000644 protein [Lichtheimia ramosa])	0	-13.60888318	0.000495126	0.022057285	yes	down	0	0	0	510.07	541.79	0	0	350.62
NODE_6164_length_6138_cov_41.186603_g1626_i0	JmjC domain, hydroxylase-domain-containing protein, partial [Dimargaris cristalligena])	0	-11.80505874	0.002514512	0.024557684	yes	down	0	0	0	10.76	8.63	0	0	6.463333333
NODE_6165_length_6136_cov_96.459482_g1627_i0		67.12	6.068671449	0.005259066	0.027568521	yes	up	48.34	36.71	90.05	0.15	0.2	0.82	58.36666667	0.39
NODE_6167_length_6136_cov_42.396930_g1179_i2	general substrate transporter [Morchella conica CCBAS932])	325.188	8.345131671	0.005888237	0.028503365	yes	up	2.13	2.8	4.31	0	0	0	3.08	0
NODE_61703_length_622_cov_85.311927_g27621_i1	hypothetical protein SpCBS45565_g01181 [Spizellomyces sp. 'palustris'])	0	-11.10258448	0.004487046	0.026655361	yes	down	0	0	0	77.49	106.89	0	0	61.46
NODE_61739_length_621_cov_71.406250_g33569_i0		0.001	-10.45313695	0.007463835	0.031135497	yes	down	0	0	0	53.99	64.49	0	0	39.49333333
NODE_61741_length_621_cov_56.069853_g33571_i0		0.002	-9.370323882	0.01648367	0.045787482	yes	down	0	0	0	23.8	31.91	0	0	18.57
NODE_61794_length_619_cov_80.380074_g33621_i0		0	-11.48404237	0.003288514	0.025131693	yes	down	0	0	0	94.41	146.86	0	0	80.42333333
NODE_61826_length_618_cov_77.327172_g33653_i0		0.002	-9.233677796	0.018127111	0.048225702	yes	down	0	0	0	21.34	29.68	0	0	17.00666667
NODE_61827_length_618_cov_65.578558_g33654_i0	40S ribosomal protein S21 [Rachicladosporium sp. CCFEE 5018])	0	-13.31423652	0.000654522	0.022550178	yes	down	0	0	0	422.98	448.57	0	0	290.5166667
NODE_6182_length_6126_cov_38.929906_g1632_i0	Helicase, superfamily 1/2, ATP-binding domain-containing protein [Rozella allomycis CSF55])	0	-11.68489044	0.002782272	0.024730126	yes	down	0	0	0	9.82	8.05	0	0	5.956666667
NODE_6184_length_6124_cov_91.059368_g1633_i0	hypothetical protein K493DRAFT_324366 [Basidiobolus meristosporus CBS 931.73])	0	-14.14695876	0.000293332	0.020555472	yes	down	0	0	0	48.89	48.85	0	0	32.58
NODE_61857_length_617_cov_91.848148_g33683_i0		0.002	-9.319587175	0.017077925	0.046667396	yes	down	0	0	0	39.41	17.11	0	0	18.84
NODE_61897_length_616_cov_89.621521_g23115_i5		0.001	-9.671196504	0.013319349	0.040590382	yes	down	0	0	0	33.31	36.67	0	0	23.32666667
NODE_61899_length_616_cov_76.562152_g33722_i0		0.002	-9.314333446	0.017140521	0.046764456	yes	down	0	0	0	32.17	23.33	0	0	18.5
NODE_61900_length_616_cov_60.909091_g33723_i0	H2A [Enterospora canceri])	0	-11.3500178	0.003671588	0.025475324	yes	down	0	0	0	107.41	116.95	0	0	74.78666667
NODE_61976_length_614_cov_58.664804_g33795_i0		0.001	-9.952859475	0.010856946	0.036494198	yes	down	0	0	0	43.97	42.07	0	0	28.68
NODE_6199_length_6118_cov_55.811952_g1635_i0	hypothetical protein INT44_003835 [Umbelopsis vinacea])	0	-11.79567853	0.002534532	0.024557684	yes	down	0	0	0	9.15	9.97	0	0	6.373333333
NODE_619_length_16947_cov_40.216005_g245_i0	ATP-utilizing phosphoenolpyruvate carboxykinase [Morchella conica CCBAS932])	0.006	-7.464703555	0.001718626	0.023786317	yes	down	0.69	0.56	1.23	38.56	46.35	1.6	0.826666667	28.83666667
NODE_62047_length_612_cov_69.495327_g33862_i0		0.002	-9.276645027	0.017595504	0.047429467	yes	down	0	0	0	23.21	30.35	0	0	17.85333333
NODE_62049_length_612_cov_65.659813_g33864_i0		0.001	-9.706865147	0.012982374	0.040000596	yes	down	0	0	0	32.19	40.1	0	0	24.09666667
NODE_6204_length_6113_cov_51.528164_g1637_i0	hypothetical protein CCMSSC00406_0001738 [Pleurotus cornucopiae])	0	-12.31408991	0.001622046	0.023609729	yes	down	0	0	0	13.9	13.61	0	0	9.17
NODE_6208_length_6111_cov_24.032980_g1638_i0	Glycosyl hydrolase family 19, partial [Neocallimastix cameroonii])	0.001	-10.09725589	0.009758898	0.034666349	yes	down	0	0	0	2.9	3	0	0	1.966666667
NODE_6221_length_6095_cov_34.366733_g1641_i0	RNA polymerase II subunit A C-terminal domain phosphatase [Choanephora cucurbitarum])	0.002	-9.292444913	0.01740349	0.047191803	yes	down	0	0	0	1.69	1.71	0	0	1.133333333
NODE_62239_length_607_cov_91.509434_g30964_i1		0.001	-10.58119728	0.006764821	0.03005266	yes	down	0	0	0	60.42	73.93	0	0	44.78333333
NODE_6223_length_6094_cov_38.328901_g1642_i0	nucleoporin-domain-containing protein [Basidiobolus meristosporus CBS 931.73])	0	-11.29402548	0.003843319	0.025645996	yes	down	0	0	0	8.34	5.47	0	0	4.603333333
NODE_62240_length_607_cov_89.501887_g34037_i0		0	-11.7336531	0.002670625	0.024655056	yes	down	0	0	0	139.98	159.6	0	0	99.86
NODE_62242_length_607_cov_79.366038_g34039_i0	EF-hand [Cylindrobasidium torrendii FP15055 ss-10])	0.001	-9.715542527	0.012901546	0.039887481	yes	down	0	0	0	14.77	56.6	0	0	23.79
NODE_62243_length_607_cov_77.688679_g34040_i0		164.817	7.364721488	0.010069644	0.035232682	yes	up	22.36	26.75	97.91	0.17	0	0	49.00666667	0.056666667
NODE_6225_length_6092_cov_65.919036_g334_i14	hypothetical protein P167DRAFT_413212 [Morchella conica CCBAS932])	66.048	6.045451203	0.017364105	0.047146536	yes	up	23.8	23.51	31.04	0	0.03	1.04	26.11666667	0.356666667
NODE_62269_length_606_cov_76.935728_g34065_i0		0	-11.87262523	0.002374526	0.024552015	yes	down	0	0	0	117.64	208.32	0	0	108.6533333
NODE_62308_length_605_cov_72.465909_g34104_i0	ribosome associated membrane RAMP4 [Piromyces finnis])	0	-11.42181954	0.003461589	0.02534626	yes	down	0	0	0	80.83	157.61	0	0	79.48
NODE_62310_length_605_cov_66.242424_g34106_i0	hypothetical protein PLICRDRAFT_175764 [Plicaturopsis crispa FD-325 SS-3])	0	-11.20692961	0.00412499	0.026130173	yes	down	0	0	0	109.85	100.85	0	0	70.23333333
NODE_6236_length_6085_cov_32.393975_g1647_i0		0	-11.54416083	0.003128818	0.024961897	yes	down	0	0	0	1.66	13.66	0	0	5.106666667
NODE_62380_length_603_cov_42.307985_g34172_i0		0.002	-9.330096152	0.016953316	0.046487576	yes	down	0	0	0	23.45	33.44	0	0	18.96333333
NODE_62382_length_603_cov_25.334601_g34174_i0		0.002	-9.187247572	0.018717342	0.049037329	yes	down	0	0	0	32.85	20.08	0	0	17.64333333
NODE_62418_length_602_cov_79.466667_g34206_i0		0.001	-10.00232189	0.010469025	0.035811599	yes	down	0	0	0	40.24	50.94	0	0	30.39333333
NODE_62419_length_602_cov_73.704762_g31173_i1		0.001	-9.929492559	0.011044613	0.036823664	yes	down	0	0	0	35.2	51.07	0	0	28.75666667
NODE_62460_length_601_cov_75.200382_g34247_i0	hypothetical protein PUNSTDRAFT_49330 [Punctularia strigosozonata HHB-11173 SS5])	0	-11.0732849	0.004593764	0.026783582	yes	down	0	0	0	76.33	114.65	0	0	63.66
NODE_62496_length_600_cov_83.030593_g34279_i0		0	-11.94803311	0.000293886	0.020555472	yes	down	0	0	0	190.76	166.85	0.85	0	119.4866667
NODE_62534_length_599_cov_85.649425_g34315_i0	hypothetical protein INT43_005721 [Umbelopsis isabellina])	0	-11.94137442	0.002239447	0.02443077	yes	down	0	0	0	139.83	210.71	0	0	116.8466667
NODE_6253_length_6076_cov_41.804634_g1650_i0	unnamed protein product [Fusarium acuminatum CS5907])	0.001	-9.482163914	0.01523756	0.04373268	yes	down	0	0	0	1.42	2.4	0	0	1.273333333
NODE_62634_length_596_cov_82.233141_g33468_i1	Putative Piso0_000644 protein [Lichtheimia ramosa])	0	-12.99550675	0.000879883	0.02296679	yes	down	0	0	0	324.21	414.11	0	0	246.1066667
NODE_62665_length_595_cov_75.111969_g34439_i0	hypothetical protein INT44_008148 [Umbelopsis vinacea])	0.001	-10.60019496	0.006666295	0.02988404	yes	down	0	0	0	69.47	72.26	0	0	47.24333333
NODE_62707_length_594_cov_88.365571_g30706_i1		0.001	-10.40139634	0.007764175	0.03159337	yes	down	0	0	0	51.57	71.09	0	0	40.88666667
NODE_62768_length_592_cov_71.073786_g34534_i0		0.001	-10.74258895	0.00596796	0.028660932	yes	down	0	0	0	113.94	48.59	0	0	54.17666667
NODE_62769_length_592_cov_65.862136_g34535_i0		0.002	-9.238647795	0.018064908	0.04813128	yes	down	0	0	0	31.22	24.98	0	0	18.73333333
NODE_6278_length_6064_cov_33.855687_g1656_i0	actin-like protein arp6 [Gigaspora margarita])	0	-11.40592485	0.003507111	0.025376862	yes	down	0	0	0	8.06	6.8	0	0	4.953333333
NODE_62809_length_591_cov_72.978599_g34572_i0		0.001	-9.913256829	0.0111767	0.037038795	yes	down	0	0	0	40.98	47.74	0	0	29.57333333
NODE_62810_length_591_cov_57.433852_g27180_i3		0.001	-10.20786979	0.00898591	0.033518164	yes	down	0	0	0	54.66	54.76	0	0	36.47333333
NODE_6283_length_6061_cov_64.594586_g1657_i0	AAA ATPase afg3 [Mortierella sp. GBA35])	0.001	-10.80116817	0.005700348	0.028241309	yes	down	0	0	0	6.46	3.48	0	0	3.313333333
NODE_62847_length_590_cov_98.144250_g34607_i0		0.001	-9.940545232	0.002886711	0.024841491	yes	down	0	0	0.85	72.47	102.95	0	0.283333333	58.47333333
NODE_6284_length_6061_cov_47.637701_g1658_i0	CTP synthase [Spizellomyces punctatus DAOM BR117])	0.001	-10.58050347	0.006768444	0.030062309	yes	down	0	0	0	3.8	4.49	0	0	2.763333333
NODE_6288_length_6059_cov_96.331160_g1627_i1		4663.576	12.18722082	5.44E-05	0.004783198	yes	up	45.09	35.09	52.95	0	0	0	44.37666667	0
NODE_62892_length_589_cov_63.970703_g34647_i0		0.001	-9.537866708	0.01464848	0.042755941	yes	down	0	0	0	31.1	37.61	0	0	22.90333333
NODE_62930_length_588_cov_47.992172_g34681_i0	hypothetical protein G6F68_011020 [Rhizopus microsporus])	0.001	-9.547644137	0.014547179	0.042567964	yes	down	0	0	0	32.32	37.13	0	0	23.15
NODE_63074_length_584_cov_124.790927_g34822_i0	uncharacterized protein SmJEL517_g06020 [Synchytrium microbalum])	0	-11.09135811	0.004527668	0.026725799	yes	down	0	0	0	120.44	87.99	0	0	69.47666667
NODE_63120_length_583_cov_61.110672_g34866_i0		0.001	-10.27038681	0.008573658	0.032835545	yes	down	0	0	0	43.98	71.1	0	0	38.36
NODE_63124_length_583_cov_49.636364_g34870_i0		0.001	-9.780226686	0.012312936	0.03893319	yes	down	0	0	0	41.96	41.36	0	0	27.77333333
NODE_63162_length_582_cov_75.138614_g34907_i0	heat shock protein [Coniella lustricola])	0.001	-9.71786785	0.003504731	0.025376862	yes	down	0	0	0.87	93.89	64.03	0	0.29	52.64
NODE_63163_length_582_cov_64.431683_g13239_i3		0	-10.98900173	0.004913693	0.02710904	yes	down	0	0	0	96.24	96.82	0	0	64.35333333
NODE_63192_length_581_cov_111.285714_g34935_i0	Alpha-1 3/1 6-mannosyltransferase alg-2, partial [Entomortierella beljakovae])	0.002	-9.193246859	0.018640143	0.048936017	yes	down	0	0	0	22.56	32.48	0	0	18.34666667
NODE_63193_length_581_cov_74.450397_g34936_i0		0	-12.01576019	0.002101253	0.024162562	yes	down	0	0	0	179.95	212.35	0	0	130.7666667
NODE_6321_length_6040_cov_27.257421_g1663_i0	hypothetical protein BCR32DRAFT_296917 [Anaeromyces robustus])	0	-11.13350674	0.004376859	0.026530142	yes	down	0	0	0	6.9	5.48	0	0	4.126666667
NODE_63233_length_580_cov_73.178926_g34974_i0		0.002	-9.203771577	0.018505384	0.048752826	yes	down	0	0	0	27.85	28.46	0	0	18.77
NODE_63270_length_579_cov_80.338645_g35009_i0	sterol-binding-like protein [Tilletiaria anomala UBC 951])	0	-12.41010605	0.001490666	0.023561528	yes	down	0	0	0	165.39	343.9	0	0	169.7633333
NODE_63305_length_578_cov_66.996008_g35042_i0		0.001	-10.82911366	0.005576538	0.028042193	yes	down	0	0	0	57.49	113.4	0	0	56.96333333
NODE_6331_length_6033_cov_37.510074_g1666_i0		0	-11.61552547	0.002948445	0.024841491	yes	down	0	0	0	9.99	7.38	0	0	5.79
NODE_6332_length_6033_cov_33.083277_g1667_i0	DNA-directed RNA polymerase III subunit RPC1 [Spraguea lophii 42_110])	0	-11.42741115	0.003445703	0.025310291	yes	down	0	0	0	8.43	6.76	0	0	5.063333333
NODE_63339_length_577_cov_73.308000_g35075_i0		0.002	-9.19429482	0.018626686	0.048926245	yes	down	0	0	0	28.11	28.37	0	0	18.82666667
NODE_6333_length_6033_cov_14.237408_g1668_i0	hypothetical protein [Absidia glauca])	0.001	-10.20478985	0.00900667	0.033558612	yes	down	0	0	0	3.8	2.74	0	0	2.18
NODE_63417_length_575_cov_93.628514_g35150_i0		0.001	-9.740883823	0.012668042	0.039510595	yes	down	0	0	0	43.69	39.53	0	0	27.74
NODE_6341_length_6027_cov_33.207059_g1670_i0	hypothetical protein INT44_003298 [Umbelopsis vinacea])	0	-11.43616336	0.003420972	0.025272504	yes	down	0	0	0	8.49	6.81	0	0	5.1
NODE_63496_length_573_cov_135.116935_g35226_i0	putative nascent polypeptide-associated complex subunit beta [Phaeomoniella chlamydospora])	0	-13.57163481	0.000513058	0.022149148	yes	down	0	0	0	562.91	621.6	0	0	394.8366667
NODE_63497_length_573_cov_73.185484_g35227_i0		0.002	-9.206330817	0.018472744	0.04870277	yes	down	0	0	0	20.87	35.77	0	0	18.88
NODE_6350_length_6022_cov_29.191421_g1671_i0	hypothetical protein BC937DRAFT_90367 [Endogone sp. FLAS-F59071])	0	-11.21217784	0.004107501	0.026093082	yes	down	0	0	0	6.55	6.46	0	0	4.336666667
NODE_63580_length_571_cov_91.240891_g35309_i0		0.001	-10.89746016	0.0052839	0.027605206	yes	down	0	0	0	74.62	110.28	0	0	61.63333333
NODE_63661_length_569_cov_88.046748_g35386_i0		0.002	-9.272700504	0.01764373	0.047494593	yes	down	0	0	0	38.02	24.08	0	0	20.7
NODE_63664_length_569_cov_74.520325_g35389_i0		0	-13.15799099	0.000757279	0.022913536	yes	down	0	0	0	323.26	563.59	0	0	295.6166667
NODE_6374_length_6007_cov_10.081956_g1677_i0	hypothetical protein G6F19_011268 [Rhizopus oryzae])	0.001	-9.452926259	0.015555038	0.044270223	yes	down	0	0	0	2.02	1.85	0	0	1.29
NODE_63796_length_566_cov_88.550102_g35513_i0		0	-11.22759551	0.004056511	0.025984753	yes	down	0	0	0	93.82	142.11	0	0	78.64333333
NODE_6379_length_6004_cov_39.529610_g1678_i0	hypothetical protein PIROE2DRAFT_2755 [Piromyces sp. E2])	0	-11.6506126	0.002863289	0.024841491	yes	down	0	0	0	9.86	7.96	0	0	5.94
NODE_63868_length_564_cov_66.938398_g35581_i0	hypothetical protein BGZ98_000440 [Dissophora globulifera])	0.001	-9.822743857	0.011939127	0.038362938	yes	down	0	0	0	33.36	56	0	0	29.78666667
NODE_6386_length_6001_cov_14.549797_g1680_i0	hypothetical protein K493DRAFT_274843 [Basidiobolus meristosporus CBS 931.73])	0.001	-10.27721159	0.008529694	0.032798723	yes	down	0	0	0	4.08	2.84	0	0	2.306666667
NODE_63962_length_562_cov_80.144330_g35667_i0		0	-11.29913851	0.003827339	0.025592166	yes	down	0	0	0	100.68	150.4	0	0	83.69333333
NODE_64006_length_561_cov_99.154959_g35709_i0		0.001	-10.31189556	0.008309368	0.032349921	yes	down	0	0	0	60.48	67.83	0	0	42.77
NODE_64045_length_560_cov_89.592133_g35748_i0		0	-11.27163122	0.003914023	0.025823615	yes	down	0	0	0	106.49	142.45	0	0	82.98
NODE_64046_length_560_cov_87.817805_g35749_i0		0	-11.67030644	0.002816483	0.024774477	yes	down	0	0	0	123.08	202.84	0	0	108.64
NODE_10348_length_4249_cov_67.426414_g2782_i0	uncharacterized protein SmJEL517_g03531 [Synchytrium microbalum])	0	-11.98492201	0.002157566	0.024298545	yes	down	0	0	0	17.51	14.77	0	0	10.76
NODE_10357_length_4246_cov_75.923243_g2504_i1	hypothetical protein PIROE2DRAFT_17198 [Piromyces sp. E2])	0	-12.4419085	0.001449361	0.023561528	yes	down	0	0	0	23.7	20.59	0	0	14.76333333
NODE_10359_length_4245_cov_95.531670_g2785_i0	hypothetical protein CPC16_006348 [Podila verticillata])	0	-13.00974126	0.000868448	0.02296679	yes	down	0	0	0	36.76	29.12	0	0	21.96
NODE_1035_length_14235_cov_62.341150_g335_i2	N-oxide-forming dimethylaniline monooxygenase [Morchella conica CCBAS932])	210.96	7.720828086	0.002370844	0.024551245	yes	up	16.44	15.51	35.54	0.01	0	0.28	22.49666667	0.096666667
NODE_10362_length_4245_cov_55.639875_g2787_i0		0.001	-10.78363935	0.001315624	0.023472624	yes	down	0	0.08	0	13.46	13.71	0	0.026666667	9.056666667
NODE_10364_length_4245_cov_22.815019_g2789_i0		0.001	-9.448761811	0.015600729	0.044316265	yes	down	0	0	0	2.68	2.86	0	0	1.846666667
NODE_10366_length_4244_cov_33.026638_g2790_i0	hypothetical protein SYNPS1DRAFT_14049 [Syncephalis pseudoplumigaleata])	0.001	-10.8981732	0.005280921	0.027605206	yes	down	0	0	0	8.83	6.46	0	0	5.096666667
NODE_10369_length_4243_cov_94.822852_g2674_i1		0	-13.21669209	0.000717033	0.022674534	yes	down	0	0	0	42.36	33.71	0	0	25.35666667
NODE_10372_length_4242_cov_64.809364_g2791_i0	kinesin-domain-containing protein [Neocallimastix californiae])	0	-11.86874553	0.002382367	0.024557684	yes	down	0	0	0	16.19	13.64	0	0	9.943333333
NODE_10374_length_4242_cov_12.009364_g2792_i0	hypothetical protein DFQ28_010134 [Apophysomyces sp. BC1034])	0.001	-9.434524128	0.015757832	0.0445783	yes	down	0	0	0	2.57	2.9	0	0	1.823333333
NODE_10378_length_4240_cov_47.608696_g2795_i0		0	-11.45627949	0.003364739	0.025236005	yes	down	0	0	0	12.74	9.76	0	0	7.5
NODE_10381_length_4239_cov_25.246516_g2700_i1	hypothetical protein Glove_216g121 [Diversispora epigaea])	0.001	-9.591957014	0.014095775	0.041900103	yes	down	0	0	0	3.22	2.93	0	0	2.05
NODE_10382_length_4238_cov_90.863975_g2657_i1	kinase-like domain-containing protein, partial [Lobosporangium transversale])	0	-12.54994427	0.001316794	0.023472624	yes	down	0	0	0	24.44	23.24	0	0	15.89333333
NODE_10387_length_4237_cov_17.757933_g2799_i0	PhoX domain-containing protein [Hymenopellis radicata])	0.001	-10.00178814	0.010473144	0.035815939	yes	down	0	0	0	4.59	3.61	0	0	2.733333333
NODE_1038_length_14225_cov_75.351569_g89_i1		791.665	9.628746467	0.000248508	0.018005558	yes	up	10.03	2.45	39.02	0	0.01	0.03	17.16666667	0.013333333
NODE_10390_length_4235_cov_103.652477_g2801_i0	hypothetical protein BGZ54_007578, partial [Gamsiella multidivaricata])	0	-28.15860304	5.69E-13	1.06E-10	yes	down	0	0	0	98.31	78.44	0	0	58.91666667
NODE_10406_length_4232_cov_22.093863_g2806_i0		0.001	-10.32778885	0.008210121	0.03218504	yes	down	0	0	0	5.9	4.42	0	0	3.44
NODE_10413_length_4230_cov_64.114375_g2808_i0	T-complex protein 11-domain-containing protein [Endogone sp. FLAS-F59071])	0	-11.86628897	0.002387344	0.024557684	yes	down	0	0	0	13.39	16.1	0	0	9.83
NODE_10418_length_4228_cov_60.927487_g2505_i1	P-loop containing nucleoside triphosphate hydrolase protein, partial [Rhizophagus irregularis DAOM 181602=DAOM 197198])	0	-11.7757974	0.002577447	0.024563406	yes	down	0	0	0	15.48	12.61	0	0	9.363333333
NODE_10424_length_4226_cov_56.595324_g2812_i0	nuclear pore protein 84/107 [Protomyces lactucae-debilis])	0	-11.67970099	0.002794402	0.024730126	yes	down	0	0	0	16.24	10.3	0	0	8.846666667
NODE_10435_length_4223_cov_46.452484_g2817_i0	hypothetical protein M427DRAFT_434882 [Gonapodya prolifera JEL478])	0	-11.38697165	0.003562104	0.025475324	yes	down	0	0	0	11.4	10.03	0	0	7.143333333
NODE_10438_length_4223_cov_18.471539_g2818_i0	hypothetical protein G9A89_005672 [Geosiphon pyriformis])	0.001	-9.785836748	0.012263026	0.038846505	yes	down	0	0	0	4.08	3.02	0	0	2.366666667
NODE_10443_length_4221_cov_24.636824_g2820_i0		0.001	-9.493544328	0.004265059	0.026404863	yes	down	0.07	0	0	5.79	5.42	0	0.023333333	3.736666667
NODE_10444_length_4220_cov_84.624909_g1747_i1	hypothetical protein G6F42_008624 [Rhizopus oryzae])	0	-11.57519462	0.003049179	0.024907211	yes	down	0	0	0	8.39	15.42	0	0	7.936666667
NODE_10446_length_4220_cov_51.597635_g2821_i0	cysteine proteinase [Dendrothele bispora CBS 962.96])	0	-11.52423159	0.003180956	0.025061841	yes	down	0	0	0	13.49	10.23	0	0	7.906666667
NODE_10448_length_4219_cov_65.334380_g2822_i0	Pkinase-domain-containing protein [Fistulina hepatica ATCC 64428])	0.001	-10.64485194	0.006439759	0.029464491	yes	down	0	0	0	9.18	3.96	0	0	4.38
NODE_10449_length_4219_cov_62.770401_g2823_i0	Structural maintenance of chromosomes protein 2 [Linnemannia gamsii])	0	-11.91442513	0.002291535	0.02447901	yes	down	0	0	0	19.63	11.72	0	0	10.45
NODE_10450_length_4219_cov_20.020039_g2824_i0	hypothetical protein BSLG_08295, partial [Batrachochytrium salamandrivorans])	0.001	-10.20865934	0.008980595	0.033515693	yes	down	0	0	0	4.4	4.99	0	0	3.13
NODE_10451_length_4218_cov_98.426467_g2825_i0	unnamed protein product [Fusarium acuminatum CS5907])	0	-28.69217733	2.07E-13	9.25E-11	yes	down	0	0	0	132.33	128.45	0	0	86.92666667
NODE_10452_length_4218_cov_96.884569_g2826_i0	hypothetical protein SPPG_02047 [Spizellomyces punctatus DAOM BR117])	0.001	-9.698250007	0.013063066	0.040126424	yes	down	0	0	0	4.08	2.66	0	0	2.246666667
NODE_10454_length_4218_cov_12.270708_g2827_i0	hypothetical protein INT44_000363 [Umbelopsis vinacea])	0.001	-9.448625584	0.015602225	0.044316265	yes	down	0	0	0	3.19	2.44	0	0	1.876666667
NODE_10457_length_4217_cov_24.525604_g2828_i0	unnamed protein product [Rhizophagus irregularis])	0.001	-10.42268438	0.007639316	0.031405583	yes	down	0	0	0	6.59	4.51	0	0	3.7
NODE_10460_length_4216_cov_11.073689_g2829_i0		0.002	-9.257549595	0.017830047	0.047767917	yes	down	0	0	0	2.68	2.24	0	0	1.64
NODE_10461_length_4215_cov_26.727888_g2830_i0	hypothetical protein BGX20_001122 [Mortierella sp. AD010])	0.001	-10.64510737	0.006438483	0.029461908	yes	down	0	0	0	6.22	6.53	0	0	4.25
NODE_10462_length_4215_cov_22.610198_g2831_i0		0.001	-10.37390263	0.007928138	0.0318036	yes	down	0	0	0	5.04	5.51	0	0	3.516666667
NODE_10467_length_4214_cov_16.764322_g2834_i0	hypothetical protein P167DRAFT_539429, partial [Morchella conica CCBAS932])	319.814	8.321089033	0.006109491	0.028877938	yes	up	3.94	2.81	6.59	0	0	0	4.446666667	0
NODE_10470_length_4212_cov_62.087545_g2835_i0	glycosyltransferase family 20-domain-containing protein [Lobosporangium transversale])	0	-11.99351493	0.002141737	0.024298545	yes	down	0	0	0	17.05	15.62	0	0	10.89
NODE_10471_length_4212_cov_60.945828_g2836_i0	DNA-directed RNA polymerase I subunit rpa2 [Mortierella sp. GBA43])	0	-11.97625816	0.002173634	0.024298545	yes	down	0	0	0	17.81	14.6	0	0	10.80333333
NODE_10473_length_4212_cov_13.922612_g2837_i0	inositol polyphosphate 5-phosphatase [Lunasporangiospora selenospora])	0.001	-9.595703109	0.014058188	0.041843403	yes	down	0	0	0	1.76	4.24	0	0	2
NODE_10476_length_4211_cov_28.870585_g2839_i0		0.001	-10.69855779	0.006176511	0.02904162	yes	down	0	0	0	7.13	6.21	0	0	4.446666667
NODE_10484_length_4209_cov_66.695789_g2252_i1	hypothetical protein ID866_669 [Astraeus odoratus])	0	-12.50011858	0.001376478	0.023532033	yes	down	0	0	0	22.27	23.91	0	0	15.39333333
NODE_10487_length_4208_cov_85.770516_g2843_i0	Cullin-associated NEDD8-dissociated protein 1 [Basidiobolus meristosporus CBS 931.73])	0	-12.78688397	0.001064305	0.023472624	yes	down	0	0	0	30.87	25.98	0	0	18.95
NODE_10490_length_4207_cov_13.329782_g2844_i0		0.001	-9.627823718	0.013739516	0.041331241	yes	down	0	0	0	3.23	3.11	0	0	2.113333333
NODE_10492_length_4206_cov_60.211916_g2586_i1	Kinesin-like protein kif21b, partial [Rhizopus stolonifer])	0	-11.65808018	0.002845458	0.024826771	yes	down	0	0	0	13.2	12.69	0	0	8.63
NODE_10503_length_4204_cov_32.481221_g2847_i0	rna-binding glycine-rich protein [Fusarium avenaceum])	0.001	-9.45909233	0.015487603	0.044177708	yes	down	0	0	0	3.05	2.62	0	0	1.89
NODE_10505_length_4203_cov_28.508483_g2848_i0	hypothetical protein INT48_005867 [Thamnidium elegans])	0.001	-10.6769902	0.00628104	0.029192826	yes	down	0	0	0	6.6	6.51	0	0	4.37
NODE_10506_length_4202_cov_75.408242_g2849_i0		0	-12.23105589	0.001744169	0.023798222	yes	down	0	0	0	21.24	17.52	0	0	12.92
NODE_10508_length_4202_cov_34.355636_g2850_i0	hypothetical protein BGZ82_007915 [Podila clonocystis])	0.001	-10.9431809	0.00509596	0.027321015	yes	down	0	0	0	9.58	6.41	0	0	5.33
NODE_10511_length_4201_cov_88.189622_g2851_i0	hypothetical protein CJJ09_001817 [[Candida] auris])	0	-12.75529009	0.001095166	0.023472624	yes	down	0	0	0	29.05	26.52	0	0	18.52333333
NODE_10526_length_4198_cov_31.927687_g2855_i0	hypothetical protein P167DRAFT_544445 [Morchella conica CCBAS932])	39.716	5.311646212	0.01704668	0.046626359	yes	up	12.15	8.47	18.52	0.05	0.04	0.55	13.04666667	0.213333333
NODE_10531_length_4197_cov_57.916505_g2858_i0		0	-11.87495813	0.002369822	0.024551245	yes	down	0	0	0	14.82	15.26	0	0	10.02666667
NODE_10534_length_4197_cov_36.126456_g2859_i0	Phospholipase/carboxylesterase [Caulochytrium protostelioides])	0	-12.29962472	0.001642738	0.023662701	yes	down	0	0	0	20.72	19.76	0	0	13.49333333
NODE_10539_length_4195_cov_90.587178_g203_i21	hypothetical protein K440DRAFT_642062 [Wilcoxina mikolae CBS 423.85])	212.587	7.731907089	0.011020513	0.036788897	yes	up	4.64	2.11	2.05	0	0	0	2.933333333	0
NODE_10542_length_4195_cov_17.789461_g2862_i0	protein serine/threonine phosphatase 2C [Coemansia reversa NRRL 1564])	0.001	-9.988443495	0.010576605	0.036016519	yes	down	0	0	0	4.86	3.39	0	0	2.75
NODE_10544_length_4194_cov_78.085013_g2863_i0	kinase-like domain-containing protein, partial [Thamnocephalis sphaerospora])	0	-12.46011602	0.00142619	0.023561528	yes	down	0	0	0	29.51	16.63	0	0	15.38
NODE_10546_length_4194_cov_34.931504_g2864_i0	hypothetical protein INT43_008145 [Umbelopsis isabellina])	0.001	-10.16556695	0.009274823	0.033960007	yes	down	0	0	0	0.49	8.15	0	0	2.88
NODE_10547_length_4194_cov_21.313092_g2865_i0	unnamed protein product [Peniophora sp. CBMAI 1063])	0.001	-10.27390082	0.008550996	0.032816249	yes	down	0	0	0	5.57	4.45	0	0	3.34
NODE_1055_length_14156_cov_62.068968_g335_i3	N-oxide-forming dimethylaniline monooxygenase [Morchella conica CCBAS932])	78.404	6.292855442	0.01145687	0.037471716	yes	up	2.96	5.81	5.25	0	0.02	0.06	4.673333333	0.026666667
NODE_10563_length_4190_cov_52.118648_g2120_i3	hypothetical protein AMAG_11443 [Allomyces macrogynus ATCC 38327])	0	-11.49168051	0.003267821	0.025086348	yes	down	0	0	0	10.64	12.36	0	0	7.666666667
NODE_10564_length_4190_cov_18.618770_g2872_i0	hypothetical protein M427DRAFT_142851 [Gonapodya prolifera JEL478])	0.001	-10.06202951	0.010017225	0.035137866	yes	down	0	0	0	5.23	3.48	0	0	2.903333333
NODE_10565_length_4189_cov_86.357490_g2873_i0	Trehalose-6-P synthase/phosphatase complex synthase subunit [Actinomortierella wolfii])	0	-13.48097213	0.000559268	0.022317636	yes	down	0	0	0	54.15	38.82	0	0	30.99
NODE_10569_length_4188_cov_95.897592_g2875_i0		0	-12.97299646	0.000898251	0.02296679	yes	down	0	0	0	41.84	24.07	0	0	21.97
NODE_10592_length_4182_cov_50.546650_g2884_i0	Protein pim1 [Scedosporium apiospermum])	0	-11.50287587	0.003237704	0.025077834	yes	down	0	0	0	12.49	10.98	0	0	7.823333333
NODE_10593_length_4182_cov_38.774421_g2885_i0	polyprotein, partial [Mycena chlorophos])	0	-11.00925282	0.004835035	0.027016742	yes	down	0	0	0	8.94	7.73	0	0	5.556666667
NODE_10596_length_4181_cov_72.533869_g2887_i0		0	-10.98849352	0.004915682	0.027114746	yes	down	0	0	0	9.01	7.46	0	0	5.49
NODE_10599_length_4179_cov_86.562409_g2890_i0	hypothetical protein G6F22_010602 [Rhizopus oryzae])	0	-12.75636289	0.001094105	0.023472624	yes	down	0	0	0	35.7	21.09	0	0	18.93
NODE_105_length_25811_cov_76.069363_g44_i2	DUF726-domain-containing protein [Morchella conica CCBAS932])	0.004	-7.946195715	0.001216701	0.023472624	yes	down	0.46	0.56	1.78	62.49	71.38	0.77	0.933333333	44.88
NODE_10604_length_4178_cov_30.742014_g2891_i0		0.001	-10.79181118	0.005742354	0.028294631	yes	down	0	0	0	8.31	6.13	0	0	4.813333333
NODE_10606_length_4177_cov_47.824146_g2893_i0	hypothetical protein Glove_277g38 [Diversispora epigaea])	0	-11.23981814	0.004016496	0.025933517	yes	down	0	0	0	10.17	9.37	0	0	6.513333333
NODE_10611_length_4176_cov_35.053184_g2894_i0	protein kinase domain-containing protein [Encephalitozoon hellem])	0	-10.98938915	0.004912178	0.02710904	yes	down	0	0	0	8.61	7.83	0	0	5.48
NODE_10616_length_4173_cov_78.583496_g2727_i1		0	-12.39660486	0.001508528	0.023561528	yes	down	0	0	0	19.46	23.72	0	0	14.39333333
NODE_10626_length_4171_cov_84.362970_g1053_i11	FAD dependent oxidoreductase [Morchella conica CCBAS932])	45.256	5.500048323	0.011618232	0.037812627	yes	up	47.28	27.45	58.96	0.29	0.13	0.96	44.56333333	0.46
NODE_10631_length_4170_cov_59.157097_g2717_i1	hypothetical protein DM01DRAFT_1262660, partial [Hesseltinella vesiculosa])	0	-11.41016532	0.003494913	0.025376862	yes	down	0	0	0	12.66	9.53	0	0	7.396666667
NODE_10634_length_4168_cov_15.601564_g2897_i0		0.001	-9.710078855	0.012952387	0.039950445	yes	down	0	0	0	3.5	3.28	0	0	2.26
NODE_10635_length_4167_cov_71.538142_g2898_i0	AAA-domain-containing protein [Basidiobolus meristosporus CBS 931.73])	0	-12.04767543	0.002044395	0.024118389	yes	down	0	0	0	17.3	16.93	0	0	11.41
NODE_10636_length_4167_cov_60.127139_g2899_i0	60S ribosomal protein L16, partial [Olpidium bornovanus])	0	-11.34854679	0.003676009	0.025475324	yes	down	0	0	0	11.92	9.34	0	0	7.086666667
NODE_10642_length_4166_cov_17.752018_g2901_i0	kinase-like domain-containing protein [Thelephora terrestris])	0.001	-9.965151554	0.010759367	0.036303118	yes	down	0	0	0	4.76	3.42	0	0	2.726666667
NODE_10643_length_4165_cov_22.693738_g2902_i0	unnamed protein product [Rhizophagus irregularis])	0.001	-9.930383995	0.011037401	0.036806731	yes	down	0	0	0	4.09	3.82	0	0	2.636666667
NODE_10644_length_4165_cov_13.732632_g2903_i0		0.001	-9.607952182	0.013935902	0.041631911	yes	down	0	0	0	3.91	2.5	0	0	2.136666667
NODE_10645_length_4164_cov_94.615855_g1099_i4	glycoside hydrolase [Morchella conica CCBAS932])	86.052	6.42714163	0.003742901	0.025541153	yes	up	69.8	56.62	86.62	0.05	0.18	1.36	71.01333333	0.53
NODE_10652_length_4163_cov_25.757954_g2906_i0		0.001	-10.45003216	0.007481559	0.031173264	yes	down	0	0	0	6.04	5.33	0	0	3.79
NODE_10653_length_4163_cov_17.606461_g2907_i0	hypothetical protein CcCBS67573_g06362 [Chytriomyces confervae])	0.001	-10.02043004	0.010330123	0.035605076	yes	down	0	0	0	4.21	4.19	0	0	2.8
NODE_10655_length_4162_cov_19.556916_g2909_i0	hypothetical protein ALECFALPRED_006028 [Alectoria fallacina])	0.001	-10.13009056	0.009523477	0.034349911	yes	down	0	0	0	7.06	2.34	0	0	3.133333333
NODE_10656_length_4161_cov_81.642997_g918_i17	Metallo-hydrolase/oxidoreductase [Morchella conica CCBAS932])	0.003	-8.547224196	0.007680689	0.031494851	yes	down	0	0	0	2.04	0.01	5.9	0	2.65
NODE_10657_length_4161_cov_43.796768_g2173_i4	aromatic compound dioxygenase [Morchella conica CCBAS932])	0.002	-8.814061586	0.000608977	0.02238746	yes	down	0.53	0	0.26	34.41	29.56	11.26	0.263333333	25.07666667
NODE_10659_length_4160_cov_39.042126_g2766_i1		0.001	-9.973101466	0.010696674	0.036175025	yes	down	0	0	0	4.05	4.08	0	0	2.71
NODE_10661_length_4159_cov_99.592357_g2910_i0	protein transport protein S31 [Entomophthora muscae])	0	-13.36730361	0.000622681	0.02238746	yes	down	0	0	0	45.08	40.77	0	0	28.61666667
NODE_10664_length_4159_cov_53.795933_g2911_i0	Protein SMG7 [Gigaspora margarita])	0	-11.69461183	0.002759679	0.024697366	yes	down	0	0	0	7.18	18.81	0	0	8.663333333
NODE_10667_length_4159_cov_31.443900_g2912_i0		0.001	-10.79656739	0.005720968	0.028270208	yes	down	0	0	0	10.57	4.28	0	0	4.95
NODE_10668_length_4158_cov_84.740260_g2913_i0	hypothetical protein G6F54_013100 [Rhizopus delemar])	0	-13.9162746	0.000367945	0.02121647	yes	down	0	0	0	53.07	70.83	0	0	41.3
NODE_10669_length_4158_cov_53.133056_g2914_i0	pre-mRNA splicing factor syf-1, partial [Endogone sp. FLAS-F59071])	0	-11.50413339	0.003234337	0.025077834	yes	down	0	0	0	13.48	10.27	0	0	7.916666667
NODE_10673_length_4157_cov_35.877696_g2915_i0	Metallo-dependent phosphatase, partial [Basidiobolus meristosporus CBS 931.73])	0.001	-10.92195822	0.005182433	0.027471195	yes	down	0	0	0	8.18	7.58	0	0	5.253333333
NODE_10674_length_4157_cov_17.723039_g2916_i0	hypothetical protein P167DRAFT_550232 [Morchella conica CCBAS932])	51.334	5.681834511	0.010515858	0.035896486	yes	up	15.82	18.54	44.71	0.06	0.07	0.85	26.35666667	0.326666667
NODE_10675_length_4157_cov_13.989706_g2917_i0	ATP-dependent RNA helicase DHX8 [Glomus cerebriforme])	0.001	-9.654335984	0.013481313	0.040855535	yes	down	0	0	0	3.62	2.96	0	0	2.193333333
NODE_10680_length_4154_cov_45.368899_g2921_i0	DUF1479-domain-containing protein [Morchella conica CCBAS932])	152.725	7.25478884	0.017730981	0.047652084	yes	up	3.88	1.09	1.42	0	0	0	2.13	0
NODE_10682_length_4153_cov_97.247056_g263_i7	MFS general substrate transporter [Morchella conica CCBAS932])	1127.247	10.13858828	0.001085525	0.023472624	yes	up	12.27	2	33.02	0	0	0	15.76333333	0
NODE_10685_length_4153_cov_50.497056_g2924_i0	ARM repeat-containing protein [Basidiobolus meristosporus CBS 931.73])	0	-11.47884204	0.003302671	0.025145111	yes	down	0	0	0	12.04	11.16	0	0	7.733333333
NODE_10689_length_4152_cov_14.933252_g2926_i0	hypothetical protein SpCBS45565_g07639 [Spizellomyces sp. 'palustris'])	0.001	-9.706423391	0.012986501	0.040000596	yes	down	0	0	0	4.03	2.83	0	0	2.286666667
NODE_10695_length_4149_cov_66.293713_g2822_i1	Pkinase-domain-containing protein [Fistulina hepatica ATCC 64428])	0	-11.16038562	0.00428308	0.026410538	yes	down	0	0	0	8.29	10.15	0	0	6.146666667
NODE_10698_length_4148_cov_17.206829_g2930_i0	Tubulin/FtsZ [Catenaria anguillulae PL171])	0.001	-9.934058156	0.01100772	0.036772542	yes	down	0	0	0	3.54	4.34	0	0	2.626666667
NODE_10701_length_4147_cov_83.922604_g2807_i1	hypothetical protein P167DRAFT_597045, partial [Morchella conica CCBAS932])	223.897	7.806688206	0.000407709	0.021447142	yes	up	107.76	81.81	159.39	0.06	0.16	0.4	116.32	0.206666667
NODE_10705_length_4146_cov_82.719096_g2931_i0	hypothetical protein K493DRAFT_310267 [Basidiobolus meristosporus CBS 931.73])	0	-12.56237386	0.001302282	0.023472624	yes	down	0	0	0	24.05	25.01	0	0	16.35333333
NODE_10706_length_4146_cov_77.261489_g2815_i1	mannosyl-oligosaccharide glucosidase [Chytriomyces confervae])	0	-12.57048861	0.001292887	0.023472624	yes	down	0	0	0	25.12	24.34	0	0	16.48666667
NODE_10710_length_4146_cov_13.254854_g2934_i0	P-loop containing nucleoside triphosphate hydrolase protein [Gigaspora margarita])	0.001	-9.607166977	0.013943712	0.041646239	yes	down	0	0	0	3.48	2.89	0	0	2.123333333
NODE_10719_length_4144_cov_24.748463_g2935_i0	hypothetical protein RclHR1_05670003 [Rhizophagus clarus])	0.001	-10.40397401	0.00774896	0.031583073	yes	down	0	0	0	7.26	3.99	0	0	3.75
NODE_10721_length_4143_cov_85.461141_g1692_i1		0	-12.56045943	0.001304507	0.023472624	yes	down	0	0	0	23.61	25.36	0	0	16.32333333
NODE_10724_length_4143_cov_54.589769_g2936_i0	hypothetical protein BGX30_014687 [Mortierella sp. GBA39])	0	-11.61492007	0.002949935	0.024841491	yes	down	0	0	0	14.75	11.01	0	0	8.586666667
NODE_10737_length_4140_cov_29.483879_g2938_i0		0.001	-10.72177289	0.00606575	0.028812485	yes	down	0	0	0	7.77	6.09	0	0	4.62
NODE_10739_length_4139_cov_60.562777_g2940_i0	Serine/threonine-protein kinase haspin [Gigaspora margarita])	0	-11.61857712	0.002940948	0.024841491	yes	down	0	0	0	13	12.61	0	0	8.536666667
NODE_10746_length_4138_cov_27.727900_g2942_i0	kinase-like protein, partial [Thelephora ganbajun])	0.001	-10.62698936	0.006529528	0.029659783	yes	down	0	0	0	6.93	6	0	0	4.31
NODE_10750_length_4136_cov_52.530673_g2943_i0	hypothetical protein BGZ82_007915 [Podila clonocystis])	0	-11.46461869	0.003341676	0.025178932	yes	down	0	0	0	13.97	9.38	0	0	7.783333333
NODE_10751_length_4136_cov_40.506282_g2944_i0		0	-11.50923309	0.003220716	0.025077834	yes	down	0	0	0	9.73	13.71	0	0	7.813333333
NODE_10754_length_4135_cov_97.168556_g2945_i0	AAA-domain-containing protein [Basidiobolus meristosporus CBS 931.73])	0	-13.12957566	0.000777506	0.022913536	yes	down	0	0	0	37.04	36.03	0	0	24.35666667
NODE_10759_length_4134_cov_95.615972_g2946_i0	unnamed protein product [Fusarium acuminatum CS5907])	0	-11.93303546	0.002255447	0.024433566	yes	down	0	0	0	14.33	17.32	0	0	10.55
NODE_10761_length_4134_cov_11.721223_g2948_i0	kinase-like protein [Gonapodya prolifera JEL478])	0.001	-9.383119398	0.016336704	0.045534895	yes	down	0	0	0	4.27	1.38	0	0	1.883333333
NODE_10765_length_4133_cov_79.444527_g2950_i0	isoleucyl-tRNA synthetase [Piromyces finnis])	0	-12.51361476	0.001360069	0.023532033	yes	down	0	0	0	26.91	21.16	0	0	16.02333333
NODE_10767_length_4133_cov_32.781805_g2951_i0	hypothetical protein INT43_007101 [Umbelopsis isabellina])	0.001	-9.774412895	0.012364849	0.039016116	yes	down	0	0	0	4.84	2.48	0	0	2.44
NODE_10768_length_4133_cov_30.213511_g2952_i0	hypothetical protein M378DRAFT_1020890 [Amanita muscaria Koide BX008])	0.001	-10.73419512	0.00600722	0.028692318	yes	down	0	0	0	8.64	5.47	0	0	4.703333333
NODE_10776_length_4131_cov_73.230143_g1842_i2		0	-11.23121502	0.004044624	0.025957407	yes	down	0	0	0	13.16	6.89	0	0	6.683333333
NODE_10777_length_4131_cov_55.773804_g2699_i2	FabD/lysophospholipase-like protein [Zopfia rhizophila CBS 207.26])	0	-11.58852951	0.00301553	0.024870774	yes	down	0	0	0	11.41	13.54	0	0	8.316666667
NODE_10780_length_4130_cov_26.268443_g2955_i0	hypothetical protein DFQ30_009640 [Apophysomyces sp. BC1015])	0.001	-10.52929993	0.00704068	0.030442771	yes	down	0	0	0	7.11	5.09	0	0	4.066666667
NODE_10781_length_4130_cov_23.314829_g2956_i0	uncharacterized protein DL89DRAFT_47974 [Linderina pennispora])	0.001	-10.36508036	0.007981405	0.03186723	yes	down	0	0	0	5.2	5.53	0	0	3.576666667
NODE_10785_length_4128_cov_49.883239_g2957_i0	hypothetical protein G6F42_014643 [Rhizopus oryzae])	0	-11.04120328	0.004713249	0.026903467	yes	down	0	0	0	5.84	10.99	0	0	5.61
NODE_10792_length_4127_cov_29.701975_g2796_i1		0.001	-10.47187928	0.007357639	0.030957643	yes	down	0	0	0	7.08	4.68	0	0	3.92
NODE_10795_length_4126_cov_46.263522_g2961_i0	hypothetical protein G6F22_010602 [Rhizopus oryzae])	0	-11.33949926	0.003703307	0.025484743	yes	down	0	0	0	12.16	9.21	0	0	7.123333333
NODE_10798_length_4125_cov_17.382411_g2963_i0	RCC1/BLIP-II protein [Anaeromyces robustus])	0.001	-9.839656896	0.01179325	0.038111355	yes	down	0	0	0	4.09	3.44	0	0	2.51
NODE_10799_length_4125_cov_11.159338_g2964_i0		0.002	-9.304513473	0.017258064	0.046968456	yes	down	0	0	0	2.87	2.34	0	0	1.736666667
NODE_10806_length_4123_cov_40.995798_g2967_i0	hypothetical protein PFL1_02585 [Anthracocystis flocculosa PF-1])	0	-12.31578942	0.00161963	0.023609729	yes	down	0	0	0	21.26	20.45	0	0	13.90333333
NODE_10808_length_4122_cov_73.572311_g2969_i0	mRNA binding protein puf3, partial [Linnemannia elongata])	0	-12.22864079	0.001747844	0.023808861	yes	down	0	0	0	20.47	18.87	0	0	13.11333333
NODE_10810_length_4122_cov_51.295179_g2970_i0	Carboxyl esterase family 16, partial [Neocallimastix cameroonii])	0.001	-9.451176053	0.015574226	0.04428742	yes	down	0	0	0	2.1	3.52	0	0	1.873333333
NODE_10812_length_4122_cov_9.723362_g2971_i0		0.002	-9.150404652	0.019197606	0.04976081	yes	down	0	0	0	1.91	2.68	0	0	1.53
NODE_10814_length_4121_cov_99.198566_g2973_i0		0	-28.05483262	6.92E-13	1.09E-10	yes	down	0	0	0	116.23	126.16	0	0	80.79666667
NODE_10815_length_4121_cov_96.419387_g2619_i1	ubiquitin carboxyl-terminal hydrolase 5 [Gigaspora rosea])	0	-13.07324952	0.000819091	0.02296679	yes	down	0	0	0	40.12	30.99	0	0	23.70333333
NODE_10821_length_4120_cov_52.990848_g2974_i0	ATPase AAA domain-containing protein 2B [Mortierella polycephala])	0	-11.61480711	0.002950213	0.024841491	yes	down	0	0	0	14.87	11.05	0	0	8.64
NODE_10826_length_4119_cov_71.866155_g2975_i0		0	-28.31115257	4.27E-13	1.05E-10	yes	down	0	0	0	89.53	110.63	0	0	66.72
NODE_10829_length_4119_cov_32.025730_g2976_i0	hypothetical protein SPPG_03148 [Spizellomyces punctatus DAOM BR117])	0.001	-10.76449366	0.005866593	0.028456823	yes	down	0	0	0	8.99	5.49	0	0	4.826666667
NODE_10830_length_4119_cov_23.218209_g2977_i0	Fip1-domain-containing protein [Anaeromyces robustus])	0.001	-10.34116578	0.008127411	0.032033516	yes	down	0	0	0	6.78	4.03	0	0	3.603333333
NODE_10837_length_4117_cov_98.907673_g2979_i0		0	-27.88296115	9.53E-13	1.24E-10	yes	down	0	0	0	127.95	117.17	0	0	81.70666667
NODE_10842_length_4116_cov_42.936123_g2981_i0	phospholipase d [Lichtheimia corymbifera JMRC:FSU:9682])	0	-11.26095632	0.00394814	0.025860861	yes	down	0	0	0	10.47	9.68	0	0	6.716666667
NODE_10843_length_4116_cov_38.901956_g788_i1	laccase [Paxillus ammoniavirescens])	0.001	-9.889081525	0.011375983	0.037346817	yes	down	0	0	0	3.46	4.24	0	0	2.566666667
NODE_10850_length_4113_cov_61.083746_g2982_i0	kinase-like domain-containing protein, partial [Lobosporangium transversale])	0	-11.84109087	0.002438947	0.024557684	yes	down	0	0	0	15.42	14.68	0	0	10.03333333
NODE_10852_length_4113_cov_48.845391_g2983_i0	arf-GAP with GTPase, ANK repeat and PH domain-containing protein 9 [Spizellomyces punctatus DAOM BR117])	0	-11.50082634	0.003243199	0.025077834	yes	down	0	0	0	13.75	10.24	0	0	7.996666667
NODE_10866_length_4109_cov_15.587798_g2832_i1		0.001	-9.501240843	0.015033504	0.043339494	yes	down	0	0	0	3.17	2.8	0	0	1.99
NODE_10873_length_4107_cov_45.639454_g2989_i0	Fip1-domain-containing protein [Piromyces finnis])	0	-11.2604109	0.00394989	0.025860861	yes	down	0	0	0	11.11	9.15	0	0	6.753333333
NODE_10876_length_4105_cov_84.739076_g2990_i0	Trehalose-6-P synthase/phosphatase complex synthase subunit [Actinomortierella wolfii])	0	-11.32427875	0.003749645	0.025541153	yes	down	0	0	0	13.5	7.95	0	0	7.15
NODE_10877_length_4105_cov_60.236842_g2991_i0		0	-11.73185113	0.002674677	0.024655056	yes	down	0	0	0	16.86	11.45	0	0	9.436666667
NODE_10878_length_4105_cov_23.422790_g2992_i0	hypothetical protein BC937DRAFT_93029 [Endogone sp. FLAS-F59071])	0.001	-10.35410146	0.00804814	0.031927209	yes	down	0	0	0	6.03	4.8	0	0	3.61
NODE_10880_length_4104_cov_58.825428_g2993_i0		0	-11.70986405	0.002724571	0.024658617	yes	down	0	0	0	14.52	13.09	0	0	9.203333333
NODE_10881_length_4104_cov_51.768314_g2994_i0	hypothetical protein K493DRAFT_338370 [Basidiobolus meristosporus CBS 931.73])	0	-11.52302828	0.003184129	0.025061841	yes	down	0	0	0	14.21	10.24	0	0	8.15
NODE_10884_length_4103_cov_96.482861_g2867_i1	ARM repeat-containing protein [Basidiobolus meristosporus CBS 931.73])	0	-13.06106692	0.000828352	0.02296679	yes	down	0	0	0	40.95	30.03	0	0	23.66
NODE_10886_length_4103_cov_40.170889_g2995_i0		0	-11.13214728	0.004381651	0.026538418	yes	down	0	0	0	8.13	10.15	0	0	6.093333333
NODE_10887_length_4103_cov_31.971684_g2996_i0	hypothetical protein FOMPIDRAFT_54659 [Fomitopsis pinicola FP-58527 SS1])	0.001	-10.63371275	0.006495608	0.029589356	yes	down	0	0	0	6.78	6.3	0	0	4.36
NODE_10889_length_4102_cov_93.385839_g2880_i1	glycine dehydrogenase [Basidiobolus meristosporus CBS 931.73])	0	-28.47571442	3.13E-13	1.05E-10	yes	down	0	0	0	114.92	114.86	0	0	76.59333333
NODE_10900_length_4100_cov_46.947800_g2998_i0	kinase-like domain-containing protein [Thelephora terrestris])	0	-11.43682379	0.003419112	0.025272504	yes	down	0	0	0	14.08	9.07	0	0	7.716666667
NODE_10907_length_4099_cov_37.233217_g2999_i0	hypothetical protein SPPG_03760 [Spizellomyces punctatus DAOM BR117])	0.001	-10.28346341	0.008489598	0.032732719	yes	down	0	0	0	6.39	4.02	0	0	3.47
NODE_10910_length_4098_cov_90.673216_g3001_i0	plasma membrane H+-ATPase [Mortierella sp. AD010])	0	-11.54856219	0.003117409	0.024955615	yes	down	0	0	0	11.9	12.66	0	0	8.186666667
NODE_10912_length_4098_cov_39.957473_g3002_i0	hypothetical protein SPPG_07517 [Spizellomyces punctatus DAOM BR117])	0	-11.09452062	0.004516191	0.026716013	yes	down	0	0	0	9.89	8.21	0	0	6.033333333
NODE_10913_length_4098_cov_15.755036_g2852_i1	kinase-like domain-containing protein, partial [Thamnocephalis sphaerospora])	0.001	-9.544200545	0.014582786	0.04262861	yes	down	0	0	0	3.6	2.62	0	0	2.073333333
NODE_10918_length_4097_cov_80.715920_g3005_i0	glycosyltransferase family 41 protein, partial [Mucor lusitanicus CBS 277.49])	0.002	-9.245137849	0.017983963	0.048017084	yes	down	0	0	0	3.19	1.89	0	0	1.693333333
NODE_10921_length_4097_cov_45.810448_g2494_i1	Pkinase-domain-containing protein [Basidiobolus meristosporus CBS 931.73])	0.001	-10.82009135	0.005616243	0.028097485	yes	down	0	0	0	7.68	7.22	0	0	4.966666667
NODE_10922_length_4097_cov_20.929602_g3006_i0	Putative Two-component histidine kinase [Rhizopus microsporus])	0.001	-10.20242816	0.009022618	0.0335765	yes	down	0	0	0	5.71	4.1	0	0	3.27
NODE_10923_length_4097_cov_13.404229_g3007_i0	hypothetical protein FN846DRAFT_906662 [Sphaerosporella brunnea])	0.003	-8.620283775	0.00896389	0.033493842	yes	down	0.07	0	0	3.27	3.05	0	0.023333333	2.106666667
NODE_10926_length_4096_cov_19.525504_g3009_i0	DEAD-box type RNA helicase [Podila epigama])	0.001	-10.08089515	0.009878129	0.034901038	yes	down	0	0	0	4.78	4.18	0	0	2.986666667
NODE_10931_length_4095_cov_36.031857_g2896_i1		0.001	-10.87852249	0.005363563	0.027715248	yes	down	0	0	0	8.26	7.3	0	0	5.186666667
NODE_10935_length_4093_cov_75.196713_g2367_i2	hypothetical protein SeMB42_g06597 [Synchytrium endobioticum])	0.001	-9.601856449	0.013996639	0.041741147	yes	down	0	0	0	5.17	1.49	0	0	2.22
NODE_10941_length_4092_cov_75.394271_g2932_i1	hypothetical protein CXG81DRAFT_4810, partial [Caulochytrium protostelioides])	0	-12.02647561	0.002082003	0.024156964	yes	down	0	0	0	16.61	17.67	0	0	11.42666667
NODE_10947_length_4091_cov_60.414051_g3017_i0	hypothetical protein DRE_01365 [Drechslerella stenobrocha 248])	0	-11.71514773	0.002712504	0.024658617	yes	down	0	0	0	16.49	11.56	0	0	9.35
NODE_10952_length_4090_cov_25.850486_g3018_i0		0.001	-10.47691468	0.007329341	0.030917207	yes	down	0	0	0	7	4.89	0	0	3.963333333
NODE_10954_length_4089_cov_29.255982_g3019_i0		0.001	-10.66413028	0.006344123	0.029280491	yes	down	0	0	0	7.18	6.26	0	0	4.48
NODE_10958_length_4087_cov_79.609726_g2975_i1		0	-11.34111229	0.003698426	0.025476525	yes	down	0	0	0	13.17	8.57	0	0	7.246666667
NODE_10960_length_4087_cov_32.703990_g2951_i1	coatomer subunit alpha [Mortierella antarctica])	0.001	-9.859391618	0.011625037	0.037825866	yes	down	0	0	0	4.5	3.25	0	0	2.583333333
NODE_10961_length_4087_cov_18.178554_g3021_i0	hypothetical protein CYLTODRAFT_440463 [Cylindrobasidium torrendii FP15055 ss-10])	0.002	-9.2922381	0.017405991	0.047191803	yes	down	0	0	0	2.33	2.81	0	0	1.713333333
NODE_10969_length_4085_cov_95.909431_g2004_i1	hypothetical protein Glove_137g129 [Diversispora epigaea])	0	-12.85020269	0.001004862	0.023224482	yes	down	0	0	0	29.01	31.72	0	0	20.24333333
NODE_10972_length_4085_cov_72.080838_g2507_i2		0.002	-9.368110632	0.016509209	0.045845362	yes	down	0	0	0	2.7	2.75	0	0	1.816666667
NODE_10973_length_4085_cov_59.518214_g3024_i0	mRNA binding protein puf3, partial [Linnemannia schmuckeri])	0	-11.65492532	0.002852979	0.024841491	yes	down	0	0	0	12.27	14.2	0	0	8.823333333
NODE_10975_length_4084_cov_91.644372_g3025_i0	ubiquitin-activating emzyme E1 [Basidiobolus meristosporus CBS 931.73])	0	-14.13715303	0.000296191	0.020555472	yes	down	0	0	0	84.42	65.66	0	0	50.02666667
NODE_10978_length_4083_cov_65.073140_g3026_i0	hypothetical protein SeLEV6574_g04894 [Synchytrium endobioticum])	0	-12.01848055	0.00209635	0.02416227	yes	down	0	0	0	17.65	16.67	0	0	11.44
NODE_10982_length_4082_cov_79.191261_g580_i8	hypothetical protein P167DRAFT_563910 [Morchella conica CCBAS932])	663.286	9.373487352	0.001994652	0.024069304	yes	up	5.05	9.94	14.03	0	0	0	9.673333333	0
NODE_10995_length_4080_cov_49.942043_g3032_i0	P-loop containing nucleoside triphosphate hydrolase protein, partial [Neocallimastix californiae])	0	-11.46524529	0.003339949	0.025178932	yes	down	0	0	0	14.01	9.66	0	0	7.89
NODE_10996_length_4080_cov_49.296777_g2711_i1	hypothetical protein M427DRAFT_69517 [Gonapodya prolifera JEL478])	0	-11.36868561	0.003615904	0.025475324	yes	down	0	0	0	11.44	10.48	0	0	7.306666667
NODE_10998_length_4080_cov_19.324007_g3033_i0	hypothetical protein ID866_992 [Astraeus odoratus])	0.001	-9.854391735	0.011667452	0.037892476	yes	down	0	0	0	4.16	3.53	0	0	2.563333333
NODE_10999_length_4079_cov_85.780110_g248_i7	hypothetical protein P167DRAFT_202884 [Morchella conica CCBAS932])	113.518	6.826775351	0.01553201	0.04423522	yes	up	3.51	3.81	19.23	0	0	0.22	8.85	0.073333333
NODE_11000_length_4079_cov_63.212644_g3034_i0	hypothetical protein SeLEV6574_g04745 [Synchytrium endobioticum])	0	-11.7785311	0.002571507	0.024563406	yes	down	0	0	0	15.98	13.25	0	0	9.743333333
NODE_11002_length_4079_cov_46.967516_g1961_i1	SIT4 phosphatase-associated protein-domain-containing protein [Thamnocephalis sphaerospora])	0	-11.21233146	0.00410699	0.026093082	yes	down	0	0	0	11.62	8.24	0	0	6.62
NODE_11005_length_4078_cov_39.029493_g3035_i0	hypothetical protein G6F31_014013 [Rhizopus oryzae])	0	-11.06097544	0.004639281	0.026801	yes	down	0	0	0	10.46	7.42	0	0	5.96
NODE_11012_length_4075_cov_22.528764_g3038_i0	hypothetical protein FN846DRAFT_906662 [Sphaerosporella brunnea])	0.001	-10.17485494	0.009210688	0.033874145	yes	down	0	0	0	5.63	4.05	0	0	3.226666667
NODE_11015_length_4073_cov_97.398398_g3041_i0		0	-13.13123752	0.000776309	0.022913536	yes	down	0	0	0	41.61	33.27	0	0	24.96
NODE_11021_length_4071_cov_67.978718_g2579_i1	Patatin [Ceratocystis platani])	0.001	-10.72160327	0.006066553	0.028812996	yes	down	0	0	0	6.67	7.27	0	0	4.646666667
NODE_11023_length_4071_cov_37.747872_g3044_i0	uncharacterized protein K444DRAFT_589427 [Hyaloscypha bicolor E])	0	-11.02940219	0.004757904	0.02692533	yes	down	0	0	0	8.94	8.41	0	0	5.783333333
NODE_11043_length_4067_cov_23.241855_g3047_i0	hypothetical protein DFQ30_009640 [Apophysomyces sp. BC1015])	0.001	-10.34844471	0.00808272	0.031974781	yes	down	0	0	0	6.51	4.45	0	0	3.653333333
NODE_11046_length_4066_cov_19.656054_g3049_i0		0.001	-10.08980036	0.009813071	0.03476305	yes	down	0	0	0	5.2	3.92	0	0	3.04
NODE_11048_length_4065_cov_67.517553_g3050_i0	hypothetical protein Z519_03407 [Cladophialophora bantiana CBS 173.52])	0.002	-9.203171092	0.018513049	0.048767229	yes	down	0	0	0	2.45	2.43	0	0	1.626666667
NODE_11049_length_4064_cov_52.576122_g3051_i0	subtilisin-like protease [Colletotrichum incanum])	0	-11.23083	0.004045887	0.025957407	yes	down	0	0	0	10.93	9.14	0	0	6.69
NODE_11051_length_4064_cov_44.977928_g3052_i0	hypothetical protein RclHR1_03280007 [Rhizophagus clarus])	0	-11.28951932	0.003857452	0.0256521	yes	down	0	0	0	11.77	9.18	0	0	6.983333333
NODE_11054_length_4063_cov_98.735575_g2946_i1	unnamed protein product [Fusarium acuminatum CS5907])	0	-13.55561399	0.000520956	0.022231706	yes	down	0	0	0	67.5	34.79	0	0	34.09666667
NODE_11060_length_4061_cov_82.045181_g1808_i3	DNA ligase/mRNA capping enzyme [Morchella conica CCBAS932])	43.331	5.437328361	0.012900242	0.039887481	yes	up	78.88	58.33	120.72	0.32	0.2	3.45	85.97666667	1.323333333
NODE_11061_length_4061_cov_52.334086_g3055_i0	hypothetical protein BB559_000148 [Furculomyces boomerangus])	0	-11.56705988	0.003069874	0.024930234	yes	down	0	0	0	15.33	10.24	0	0	8.523333333
NODE_11064_length_4060_cov_68.316344_g3057_i0	UBA/TPR/DNAJ domain-containing protein Ucp7 [Schizosaccharomyces octosporus yFS286])	0	-12.06686964	0.002010883	0.024092865	yes	down	0	0	0	18.7	17.05	0	0	11.91666667
NODE_11065_length_4060_cov_25.678132_g3058_i0	hypothetical protein GSI_13566 [Ganoderma sinense ZZ0214-1])	0.001	-10.45057328	0.007478467	0.031168301	yes	down	0	0	0	5.88	5.75	0	0	3.876666667
NODE_11068_length_4059_cov_84.677800_g3059_i0	hypothetical protein G6F65_014039 [Rhizopus oryzae])	0	-12.59836471	0.00126109	0.023472624	yes	down	0	0	0	29.65	22.39	0	0	17.34666667
NODE_11070_length_4059_cov_76.481165_g1479_i11	MATE efflux family protein [Morchella conica CCBAS932])	526.951	9.041526348	0.003292881	0.02514365	yes	up	4.08	2.33	16.34	0	0	0	7.583333333	0
NODE_11071_length_4059_cov_50.494475_g3060_i0		0.001	-9.891592069	0.011355142	0.037310909	yes	down	0	0	0	3.81	4.06	0	0	2.623333333
NODE_11072_length_4059_cov_38.877700_g2631_i1		0.001	-10.76368956	0.005870287	0.028468549	yes	down	0	0	0	8.25	6.34	0	0	4.863333333
NODE_11075_length_4058_cov_70.858076_g3061_i0	hypothetical protein INT43_006585 [Umbelopsis isabellina])	0	-12.11149473	0.001934911	0.024045436	yes	down	0	0	0	21.3	15.87	0	0	12.39
NODE_11084_length_4055_cov_12.404223_g3063_i0		0.001	-9.41948873	0.015925249	0.044884148	yes	down	0	0	0	3.13	2.6	0	0	1.91
NODE_11086_length_4054_cov_71.893387_g3064_i0	hypothetical protein BZG36_00272 [Bifiguratus adelaidae])	0	-12.06711449	0.002010459	0.024092865	yes	down	0	0	0	21.44	14.74	0	0	12.06
NODE_11088_length_4054_cov_12.890118_g3065_i0	hypothetical protein [Parasitella parasitica])	0.001	-9.501729344	0.015028311	0.043333005	yes	down	0	0	0	3.18	2.87	0	0	2.016666667
NODE_11097_length_4050_cov_69.164359_g3068_i0		0	-12.12804069	0.001907419	0.024042813	yes	down	0	0	0	19.45	17.94	0	0	12.46333333
NODE_11103_length_4049_cov_84.809919_g3072_i0	hypothetical protein PYCCODRAFT_1435161 [Trametes coccinea BRFM310])	0	-12.78876187	0.001062496	0.023472624	yes	down	0	0	0	35.54	24.22	0	0	19.92
NODE_11106_length_4049_cov_17.624119_g3073_i0		0.001	-9.65872358	0.013438999	0.040776474	yes	down	0	0	0	3.39	3.35	0	0	2.246666667
NODE_11109_length_4048_cov_49.929992_g2696_i1	Pkinase-domain-containing protein [Basidiobolus meristosporus CBS 931.73])	0.001	-10.95235238	0.005058995	0.027293023	yes	down	0	0	0	8.06	8.43	0	0	5.496666667
NODE_11111_length_4047_cov_20.466247_g3074_i0	hypothetical protein DL93DRAFT_2222735 [Clavulina sp. PMI_390])	0.001	-10.10918327	0.009672786	0.034549596	yes	down	0	0	0	5.07	4.2	0	0	3.09
NODE_11112_length_4046_cov_71.543462_g2887_i1		0.001	-10.71738354	0.006086553	0.028844829	yes	down	0	0	0	6.6	7.37	0	0	4.656666667
NODE_11117_length_4045_cov_59.865171_g3076_i0	hypothetical protein SPPG_06237 [Spizellomyces punctatus DAOM BR117])	0	-11.66581509	0.002827095	0.024784139	yes	down	0	0	0	13.77	13.35	0	0	9.04
NODE_11118_length_4045_cov_52.487651_g2441_i1	predicted protein [Postia placenta Mad-698-R])	0	-11.46444154	0.003342164	0.025178932	yes	down	0	0	0	15.12	8.9	0	0	8.006666667
NODE_11120_length_4044_cov_68.425510_g3077_i0		0.002	-9.310659292	0.017184417	0.046834246	yes	down	0	0	0	2.56	2.71	0	0	1.756666667
NODE_11122_length_4044_cov_20.705823_g1921_i2	hypothetical protein MGYG_02418 [Nannizzia gypsea CBS 118893])	0.002	-9.234618172	0.018115327	0.04820673	yes	down	0	0	0	2.79	2.26	0	0	1.683333333
NODE_11126_length_4043_cov_21.290721_g3079_i0	dual specificity protein phosphatase 19 [Gigaspora margarita])	0.001	-10.17913809	0.009181246	0.033834924	yes	down	0	0	0	5.22	4.5	0	0	3.24
NODE_11128_length_4042_cov_93.836318_g151_i15	carbohydrate esterase family 8 protein [Morchella conica CCBAS932])	515.958	9.011110559	0.002907956	0.024841491	yes	up	5.41	6.87	10.36	0	0	0	7.546666667	0
NODE_1112_length_13954_cov_62.514809_g400_i1	hypothetical protein P167DRAFT_551474 [Morchella conica CCBAS932])	0.005	-7.667838565	0.004631894	0.026786803	yes	down	0.25	0.21	0	8.87	8.85	0.17	0.153333333	5.963333333
NODE_11132_length_4041_cov_59.087033_g3080_i0		0	-11.70441311	0.002737071	0.024662573	yes	down	0	0	0	15.41	12.65	0	0	9.353333333
NODE_11133_length_4041_cov_55.244702_g3081_i0	hypothetical protein CcCBS67573_g06362 [Chytriomyces confervae])	0	-11.56569056	0.00307337	0.024930234	yes	down	0	0	0	15.28	10.38	0	0	8.553333333
NODE_11134_length_4041_cov_46.287841_g3082_i0		0	-11.30146423	0.003820091	0.025575863	yes	down	0	0	0	11.39	9.79	0	0	7.06
NODE_11137_length_4039_cov_61.893488_g3083_i0		0	-11.80627798	0.00251192	0.024557684	yes	down	0	0	0	12.99	16.65	0	0	9.88
NODE_11141_length_4038_cov_93.303711_g2621_i1	hypothetical protein SPPG_02047 [Spizellomyces punctatus DAOM BR117])	0	-13.04147253	0.000843452	0.02296679	yes	down	0	0	0	43.12	28.38	0	0	23.83333333
NODE_11143_length_4038_cov_58.577632_g3085_i0	hypothetical protein BGZ58_007660 [Dissophora ornata])	0.001	-9.415987507	0.003772689	0.025541153	yes	down	0	0	0	0.26	5.05	0.24	0	1.85
NODE_11154_length_4037_cov_38.822727_g2788_i1	Pkinase-domain-containing protein [Fistulina hepatica ATCC 64428])	0.001	-10.81396046	0.005643368	0.028141699	yes	down	0	0	0	8.3	6.84	0	0	5.046666667
NODE_11155_length_4037_cov_35.469949_g3089_i0		0.001	-10.9140291	0.00521508	0.027517765	yes	down	0	0	0	8.57	7.62	0	0	5.396666667
NODE_11160_length_4035_cov_24.532845_g3091_i0	hypothetical protein C1645_803591 [Glomus cerebriforme])	0.001	-10.41394527	0.007690353	0.031504477	yes	down	0	0	0	5.7	5.7	0	0	3.8
NODE_11163_length_4034_cov_34.686631_g3092_i0		0.001	-10.51879411	0.007097739	0.03053822	yes	down	0	0	0	7.17	5.23	0	0	4.133333333
NODE_11164_length_4034_cov_22.195097_g3093_i0	hypothetical protein G6F61_001951 [Rhizopus oryzae])	0.001	-10.24486238	0.008739884	0.0331093	yes	down	0	0	0	6.26	4.05	0	0	3.436666667
NODE_11175_length_4031_cov_23.078655_g3096_i0		0.001	-10.31832568	0.008269086	0.032287916	yes	down	0	0	0	6.82	4.07	0	0	3.63
NODE_11179_length_4030_cov_32.175057_g3097_i0	putative methylase/helicase [Syncephalis pseudoplumigaleata])	0.001	-10.76341204	0.005871562	0.028469739	yes	down	0	0	0	8.09	6.57	0	0	4.886666667
NODE_11180_length_4029_cov_68.966346_g3098_i0		0	-11.95389209	0.002215623	0.024393923	yes	down	0	0	0	18.44	15.02	0	0	11.15333333
NODE_11182_length_4029_cov_27.768472_g3100_i0		0.001	-10.15821561	0.009325867	0.034017006	yes	down	0	0	0	4.64	4.92	0	0	3.186666667
NODE_11188_length_4027_cov_47.239241_g3012_i1	unnamed protein product [Rhizophagus irregularis])	0	-11.35605205	0.003653504	0.025475324	yes	down	0	0	0	12.61	9.58	0	0	7.396666667
NODE_11190_length_4026_cov_75.692074_g3101_i0	hypothetical protein FRB90_006240 [Tulasnella sp. 427])	0	-12.10252594	0.001949965	0.024062394	yes	down	0	0	0	17.17	19.51	0	0	12.22666667
NODE_11191_length_4026_cov_50.205875_g3102_i0	hypothetical protein RclHR1_00310050 [Rhizophagus clarus])	0	-11.42796131	0.003444144	0.025303865	yes	down	0	0	0	12.25	10.93	0	0	7.726666667
NODE_11196_length_4024_cov_106.954142_g3103_i0	SERCA-type calcium-translocating P-type ATPase [Rhizophagus irregularis DAOM 181602=DAOM 197198])	0	-14.12358501	0.00030019	0.020563783	yes	down	0	0	0	76.6	73.3	0	0	49.96666667
NODE_11207_length_4023_cov_43.815003_g3107_i0	hypothetical protein BC937DRAFT_88583 [Endogone sp. FLAS-F59071])	0.001	-10.27288698	0.008557529	0.032817778	yes	down	0	0	0	4.14	6.1	0	0	3.413333333
NODE_11209_length_4022_cov_89.031432_g2172_i2	hypothetical protein CcCBS67573_g02105 [Chytriomyces confervae])	0	-11.1864522	0.000893074	0.02296679	yes	down	0	0	0.08	20.21	18.03	0	0.026666667	12.74666667
NODE_11210_length_4022_cov_74.713308_g3108_i0		0	-12.27908295	0.00167254	0.02368993	yes	down	0	0	0	24.23	17.92	0	0	14.05
NODE_11214_length_4021_cov_87.559331_g3111_i0	hypothetical protein K493DRAFT_242055 [Basidiobolus meristosporus CBS 931.73])	0	-12.57022771	0.001293188	0.023472624	yes	down	0	0	0	27.91	23.45	0	0	17.12
NODE_11221_length_4021_cov_12.571501_g3114_i0		0.001	-9.417867247	0.015943397	0.044899804	yes	down	0	0	0	3.52	2.31	0	0	1.943333333
NODE_11224_length_4020_cov_23.883084_g3116_i0	Putative Phospholipase D p2 [Rhizopus microsporus])	0.001	-10.3867283	0.007851268	0.031703617	yes	down	0	0	0	6.04	5.26	0	0	3.766666667
NODE_11232_length_4017_cov_48.035533_g3119_i0	rRNA-processing arch domain-containing protein [Jimgerdemannia flammicorona])	0	-11.37080154	0.003609641	0.025475324	yes	down	0	0	0	12.4	10.02	0	0	7.473333333
NODE_11235_length_4016_cov_76.768469_g3120_i0	WD40 repeat-like protein [Anaeromyces robustus])	0	-12.2543551	0.001709075	0.023764902	yes	down	0	0	0	23.44	18.01	0	0	13.81666667
NODE_11238_length_4016_cov_18.484895_g3121_i0	hypothetical protein BGZ65_011122 [Modicella reniformis])	0.001	-9.968465352	0.010733194	0.036250225	yes	down	0	0	0	4.9	3.61	0	0	2.836666667
NODE_11239_length_4015_cov_99.174708_g188_i53		49.694	5.635011724	0.01033931	0.035616521	yes	up	24.51	19.13	54.86	0.18	0.1	0.57	32.83333333	0.283333333
NODE_11251_length_4012_cov_78.453875_g3125_i0	armadillo-type protein [Glomus cerebriforme])	0	-12.38186993	0.001528246	0.023561528	yes	down	0	0	0	25.04	20.21	0	0	15.08333333
NODE_11257_length_4011_cov_15.830707_g2724_i1		0.001	-9.601043008	0.014004762	0.041753353	yes	down	0	0	0	3.02	3.49	0	0	2.17
NODE_11258_length_4010_cov_35.206458_g3128_i0		0.001	-10.01965481	0.010336036	0.035611464	yes	down	0	0	0	4.96	3.85	0	0	2.936666667
NODE_11259_length_4010_cov_23.399949_g3129_i0		0.001	-9.423103523	0.015884856	0.044805825	yes	down	0	0	0	2.94	2.85	0	0	1.93
NODE_11264_length_4008_cov_22.256423_g3133_i0		0.002	-9.168400608	0.01896169	0.04942442	yes	down	0	0	0	2.82	2.07	0	0	1.63
NODE_11265_length_4008_cov_21.661409_g2753_i1	hypothetical protein FRB96_003539 [Tulasnella sp. 330])	0.001	-10.00780479	0.010426793	0.03575147	yes	down	0	0	0	5.34	3.48	0	0	2.94
NODE_11268_length_4007_cov_51.991603_g3135_i0	Transducin (beta)-like 3 [Podila clonocystis])	0.001	-9.962636917	0.010779265	0.036331804	yes	down	0	0	0	4.41	4.01	0	0	2.806666667
NODE_11270_length_4007_cov_46.999237_g3136_i0		0	-11.35536114	0.00365557	0.025475324	yes	down	0	0	0	10.26	11.7	0	0	7.32
NODE_11272_length_4006_cov_45.317384_g3138_i0		0	-11.25038384	0.003982196	0.025906798	yes	down	0	0	0	14.98	6.19	0	0	7.056666667
NODE_11274_length_4005_cov_80.856415_g2564_i1	Protein SMG7 [Gigaspora margarita])	0	-11.89337888	0.002332983	0.024551245	yes	down	0	0	0	17.38	14.86	0	0	10.74666667
NODE_11277_length_4005_cov_49.909623_g3139_i0	hypothetical protein INT43_006585 [Umbelopsis isabellina])	0	-11.51916094	0.003194348	0.025061841	yes	down	0	0	0	14.87	10.21	0	0	8.36
NODE_11282_length_4003_cov_92.553744_g3142_i0	Glycogen phosphorylase [Beauveria bassiana D1-5])	0	-14.12679666	0.000299239	0.020555472	yes	down	0	0	0	76.36	74.6	0	0	50.32
NODE_11284_length_4003_cov_47.726184_g2549_i1	glycosyltransferase family 77 protein [Rhodotorula toruloides NP11])	0	-12.09771607	0.001958083	0.024062394	yes	down	0	0	0	16.64	20.06	0	0	12.23333333
NODE_11285_length_4003_cov_37.021905_g3143_i0		0.001	-9.560280724	0.014417171	0.042395643	yes	down	0	0	0	3.33	3.04	0	0	2.123333333
NODE_11286_length_4003_cov_20.317626_g3144_i0	uncharacterized protein PHACADRAFT_168730 [Phanerochaete carnosa HHB-10118-sp])	0.001	-10.05225353	0.010089988	0.035270107	yes	down	0	0	0	4.39	4.55	0	0	2.98
NODE_11287_length_4003_cov_12.305909_g3145_i0	hypothetical protein BGZ72_009199 [Mortierella alpina])	0.001	-9.382750488	0.016340925	0.045542011	yes	down	0	0	0	2.89	2.75	0	0	1.88
NODE_11291_length_4001_cov_26.333588_g3148_i0	hypothetical protein SpCBS45565_g08024 [Spizellomyces sp. 'palustris'])	0.001	-10.5119426	0.007135173	0.030564354	yes	down	0	0	0	6.87	5.54	0	0	4.136666667
NODE_11296_length_4000_cov_66.051491_g3151_i0	hypothetical protein OBBRIDRAFT_769063 [Obba rivulosa])	0	-11.96169454	0.002200892	0.024349641	yes	down	0	0	0	18.29	15.56	0	0	11.28333333
NODE_11297_length_4000_cov_52.009686_g3152_i0	hypothetical protein D0Z00_000025 [Geotrichum candidum])	0	-11.49791601	0.003251015	0.025077834	yes	down	0	0	0	15.46	9.38	0	0	8.28
NODE_11298_length_4000_cov_29.876115_g3153_i0	hypothetical protein DL763_009381 [Monosporascus cannonballus])	0.001	-10.48196663	0.007301047	0.030867629	yes	down	0	0	0	6.76	5.4	0	0	4.053333333
NODE_11304_length_3999_cov_64.867925_g3156_i0	hypothetical protein G9A89_020169 [Geosiphon pyriformis])	0	-11.75537406	0.002622224	0.024620765	yes	down	0	0	0	17.87	11.76	0	0	9.876666667
NODE_11315_length_3996_cov_29.447308_g3158_i0		0.001	-10.65729792	0.006377869	0.029322485	yes	down	0	0	0	7.87	5.91	0	0	4.593333333
NODE_11317_length_3995_cov_87.754467_g2480_i1	hypothetical protein BGZ97_007591 [Linnemannia gamsii])	0	-28.05875493	6.87E-13	1.09E-10	yes	down	0	0	0	127.82	133.18	0	0	87
NODE_11318_length_3995_cov_24.956100_g897_i6	ankyrin [Morchella conica CCBAS932])	141.406	7.143701308	0.019057958	0.049560525	yes	up	1.75	1.22	3.2	0	0	0	2.056666667	0
NODE_1131_length_13885_cov_81.918091_g64_i4	ankyrin [Morchella conica CCBAS932])	3439.399	11.74794063	0.000101827	0.008258543	yes	up	14.04	9.7	18.03	0	0	0	13.92333333	0
NODE_11323_length_3994_cov_17.974470_g3161_i0	hypothetical protein KI688_006593 [Linnemannia hyalina])	0.001	-9.955423784	0.010836524	0.03644833	yes	down	0	0	0	5.62	2.97	0	0	2.863333333
NODE_11326_length_3993_cov_16.288560_g3163_i0	hypothetical protein INT45_001701 [Mucor circinatus])	0.001	-9.819933812	0.011963518	0.038396658	yes	down	0	0	0	4.35	3.36	0	0	2.57
NODE_11336_length_3990_cov_73.996167_g3165_i0	hypothetical protein BSLG_00838 [Batrachochytrium salamandrivorans])	0	-12.04872988	0.002042541	0.024104143	yes	down	0	0	0	20.29	15.88	0	0	12.05666667
NODE_11337_length_3990_cov_69.609507_g3045_i1		0	-12.03360047	0.002069293	0.024156964	yes	down	0	0	0	16.88	18.47	0	0	11.78333333
NODE_11338_length_3990_cov_60.957833_g2728_i1	hypothetical protein LIPSTDRAFT_101603 [Lipomyces starkeyi NRRL Y-11557])	0	-11.77742715	0.002573905	0.024563406	yes	down	0	0	0	15.68	14.13	0	0	9.936666667
NODE_11340_length_3990_cov_23.811398_g3166_i0		0.001	-10.30222543	0.008370279	0.032468156	yes	down	0	0	0	5.43	5.27	0	0	3.566666667
NODE_11344_length_3989_cov_36.911299_g3167_i0		0.001	-10.94341059	0.005095031	0.027321015	yes	down	0	0	0	9.57	7.26	0	0	5.61
NODE_11349_length_3988_cov_26.040143_g3168_i0		0.001	-10.47133676	0.007360694	0.030957643	yes	down	0	0	0	5.86	6.14	0	0	4
NODE_11371_length_3981_cov_24.241803_g3175_i0		0.001	-10.13719887	0.009473183	0.034267837	yes	down	0	0	0	5.62	4.04	0	0	3.22
NODE_11373_length_3981_cov_17.541752_g2672_i1		0.001	-10.24808346	0.008718749	0.033089728	yes	down	0	0	0	4.95	5.34	0	0	3.43
NODE_11375_length_3980_cov_35.146298_g3176_i0	RCC1/BLIP-II protein [Gonapodya prolifera JEL478])	0.001	-10.89819887	0.005280814	0.027605206	yes	down	0	0	0	9.19	7.14	0	0	5.443333333
NODE_11378_length_3979_cov_91.999487_g3178_i0		0	-13.03600572	0.000847711	0.02296679	yes	down	0	0	0	36.66	34.76	0	0	23.80666667
NODE_11382_length_3979_cov_52.165044_g3179_i0	hypothetical protein D9757_007159 [Gymnopus confluens])	0	-11.45937562	0.00335616	0.025210432	yes	down	0	0	0	13.6	10.52	0	0	8.04
NODE_11396_length_3976_cov_55.862272_g3182_i0	uncharacterized protein DL89DRAFT_47974 [Linderina pennispora])	0	-11.61363333	0.002953102	0.024841491	yes	down	0	0	0	13.71	12.96	0	0	8.89
NODE_11398_length_3975_cov_92.257568_g2771_i1		0	-11.61274086	0.002955301	0.024841491	yes	down	0	0	0	16.58	10.47	0	0	9.016666667
NODE_11399_length_3975_cov_63.017188_g3184_i0	hypothetical protein RclHR1_05420006 [Rhizophagus clarus])	0	-11.32170514	0.003757532	0.025541153	yes	down	0	0	0	12	9.91	0	0	7.303333333
NODE_11401_length_3975_cov_33.546691_g3185_i0	hypothetical protein K493DRAFT_204496 [Basidiobolus meristosporus CBS 931.73])	0.001	-10.78143214	0.005789276	0.028385147	yes	down	0	0	0	8.13	6.91	0	0	5.013333333
NODE_11407_length_3973_cov_28.074179_g3186_i0	hypothetical protein MUCCIDRAFT_136246 [Mucor lusitanicus CBS 277.49])	0.001	-10.5631578	0.006859588	0.030180024	yes	down	0	0	0	6.58	6.3	0	0	4.293333333
NODE_11408_length_3972_cov_83.960976_g3187_i0	hypothetical protein M407DRAFT_216139, partial [Tulasnella calospora MUT 4182])	0.001	-9.71837811	0.01287523	0.039856311	yes	down	0	0	0	4.59	2.71	0	0	2.433333333
NODE_11412_length_3971_cov_33.772214_g894_i1		0.001	-9.656234655	0.013462988	0.040821113	yes	down	0	0	0	4.96	2.11	0	0	2.356666667
NODE_11413_length_3971_cov_31.287365_g3188_i0	P-loop containing nucleoside triphosphate hydrolase protein [Gigaspora rosea])	0.001	-10.75929549	0.005890507	0.028503365	yes	down	0	0	0	7.33	7.41	0	0	4.913333333
NODE_11421_length_3969_cov_85.676773_g3190_i0	hypothetical protein DFQ30_001008 [Apophysomyces sp. BC1015])	0	-12.74650144	0.001103897	0.023472624	yes	down	0	0	0	31.83	26.99	0	0	19.60666667
NODE_11422_length_3969_cov_75.999743_g3191_i0	hypothetical protein M407DRAFT_71596, partial [Tulasnella calospora MUT 4182])	0	-12.61382991	0.001243762	0.023472624	yes	down	0	0	0	27.6	25.86	0	0	17.82
NODE_11427_length_3967_cov_36.150643_g3192_i0	Protein of unknown function DUF2451 domain-containing protein [Rozella allomycis CSF55])	0.001	-10.92543862	0.005168162	0.027461754	yes	down	0	0	0	8.75	7.87	0	0	5.54
NODE_11429_length_3966_cov_67.574441_g3193_i0	kinase-like domain-containing protein, partial [Lobosporangium transversale])	0	-11.9229409	0.002274957	0.02447901	yes	down	0	0	0	16.83	16.27	0	0	11.03333333
NODE_11441_length_3963_cov_69.561760_g3095_i1	hypothetical protein FBU30_007833 [Linnemannia zychae])	0	-11.98449711	0.002158352	0.024298545	yes	down	0	0	0	18.76	15.98	0	0	11.58
NODE_11453_length_3962_cov_24.669241_g3198_i0		0.001	-10.38969504	0.007833582	0.03170004	yes	down	0	0	0	6.28	5.23	0	0	3.836666667
NODE_11456_length_3961_cov_33.353502_g3200_i0	hypothetical protein SpCBS45565_g04246 [Spizellomyces sp. 'palustris'])	0.001	-10.78629913	0.00576723	0.028336347	yes	down	0	0	0	7.88	7.23	0	0	5.036666667
NODE_11464_length_3958_cov_52.235506_g3202_i0	glycosyltransferase family 20-domain-containing protein [Lobosporangium transversale])	0.001	-10.65229198	0.001488377	0.023561528	yes	down	0	0.08	0	13.92	12.91	0	0.026666667	8.943333333
NODE_11471_length_3956_cov_89.235112_g3023_i1		0	-13.09635917	0.000801786	0.02296679	yes	down	0	0	0	39.53	35.54	0	0	25.02333333
NODE_11472_length_3956_cov_51.249807_g2747_i1	Transcription elongation factor 1 [Choanephora cucurbitarum])	0	-12.49376711	0.001384262	0.023532033	yes	down	0	0	0	22.81	26.2	0	0	16.33666667
NODE_11474_length_3955_cov_66.937339_g3204_i0		0.002	-9.290750115	0.017423998	0.04721453	yes	down	0	0	0	2.76	2.6	0	0	1.786666667
NODE_11476_length_3954_cov_21.095950_g3205_i0	hypothetical protein RO3G_03201 [Rhizopus delemar RA 99-880])	0.001	-10.07954184	0.009888049	0.034915252	yes	down	0	0	0	5.37	3.98	0	0	3.116666667
NODE_11488_length_3951_cov_26.355963_g3210_i0	laccase, multicopper oxidase, benzenediol:oxygen oxidorectuctase, partial [Ceratobasidium sp. 394])	0.002	-9.190442173	0.018676199	0.04896724	yes	down	0	0	0	2.45	2.54	0	0	1.663333333
NODE_11489_length_3951_cov_21.060145_g3211_i0	kinase-like protein [Ceratobasidium sp. AG-I])	0.001	-10.00605254	0.010440273	0.035765142	yes	down	0	0	0	4.8	4.05	0	0	2.95
NODE_11493_length_3950_cov_92.867028_g2673_i1		0	-13.16148163	0.000754829	0.022913536	yes	down	0	0	0	39.73	38.71	0	0	26.14666667
NODE_11495_length_3950_cov_49.748515_g3213_i0	hypothetical protein G9A89_012921 [Geosiphon pyriformis])	0	-11.39506229	0.003538533	0.025416168	yes	down	0	0	0	13.34	9.94	0	0	7.76
NODE_114_length_25289_cov_84.812708_g42_i1	hypothetical protein P167DRAFT_516437 [Morchella conica CCBAS932])	4307.863	12.07275681	8.79E-05	0.007270268	yes	up	5.97	2.24	20.11	0	0	0	9.44	0
NODE_11503_length_3949_cov_23.777118_g3216_i0		0.001	-10.29438825	0.008419936	0.032591989	yes	down	0	0	0	6.15	4.7	0	0	3.616666667
NODE_11507_length_3947_cov_97.200517_g3220_i0	phosphoenolpyruvate carboxylase [Spizellomyces sp. 'palustris'])	0.001	-10.67314638	0.006299836	0.029221087	yes	down	0	0	0	10.01	4.38	0	0	4.796666667
NODE_11508_length_3947_cov_93.241860_g3221_i0	nucleotide-diphospho-sugar transferase [Jimgerdemannia flammicorona])	0.001	-10.85576229	0.00546074	0.027850715	yes	down	0	0	0	7.87	7.98	0	0	5.283333333
NODE_11510_length_3947_cov_69.705685_g3131_i1		0	-11.8513005	0.002417917	0.024557684	yes	down	0	0	0	15.21	16.34	0	0	10.51666667
NODE_11512_length_3947_cov_50.288372_g3222_i0	hypothetical protein CXG81DRAFT_6275, partial [Caulochytrium protostelioides])	0	-11.44193007	0.003404765	0.025271331	yes	down	0	0	0	15.17	9.09	0	0	8.086666667
NODE_1151_length_13825_cov_82.348996_g64_i6	ankyrin [Morchella conica CCBAS932])	35.027	5.130409125	0.017259015	0.046968456	yes	up	409.9	469.5	332.23	1.67	1.8	17.18	403.8766667	6.883333333
NODE_11520_length_3946_cov_21.972086_g3226_i0	uncharacterized protein SmJEL517_g03689 [Synchytrium microbalum])	0.001	-10.20092443	0.009032785	0.033585676	yes	down	0	0	0	6.11	4.11	0	0	3.406666667
NODE_11522_length_3945_cov_73.655895_g2579_i3	Patatin [Ceratocystis platani])	0.001	-9.91115162	0.01119393	0.03707514	yes	down	0	0	0	3.48	4.69	0	0	2.723333333
NODE_11525_length_3944_cov_88.987329_g645_i7	hypothetical protein P167DRAFT_574538 [Morchella conica CCBAS932])	42.365	5.40479563	0.014594092	0.042651261	yes	up	60.68	62.49	69.37	0.2	0.1	3.2	64.18	1.166666667
NODE_11526_length_3944_cov_78.021981_g2367_i3	hypothetical protein SeMB42_g06597 [Synchytrium endobioticum])	0	-11.06673967	0.004617916	0.026786803	yes	down	0	0	0	8.09	10.13	0	0	6.073333333
NODE_11527_length_3944_cov_73.488234_g3229_i0		0	-12.05515168	0.002031282	0.024101508	yes	down	0	0	0	20.86	15.95	0	0	12.27
NODE_11528_length_3944_cov_57.423584_g1475_i4	hypothetical protein P167DRAFT_544225 [Morchella conica CCBAS932])	231.585	7.855397946	0.010237885	0.035503213	yes	up	3.4	1.14	5.73	0	0	0	3.423333333	0
NODE_11535_length_3943_cov_17.269012_g3232_i0	unnamed protein product [Rhizophagus irregularis])	0.001	-9.436363447	0.015737459	0.044550767	yes	down	0	0	0	3.45	2.55	0	0	2
NODE_11536_length_3942_cov_49.339457_g3233_i0	hypothetical protein BGZ51_005063 [Haplosporangium sp. Z 767])	0	-11.3784288	0.003587147	0.025475324	yes	down	0	0	0	12.31	10.63	0	0	7.646666667
NODE_11546_length_3939_cov_74.907820_g188_i56	NMD3-domain-containing protein [Morchella conica CCBAS932])	185.489	7.535188696	0.013004976	0.040020712	yes	up	1.99	2.8	3.63	0	0	0	2.806666667	0
NODE_11553_length_3936_cov_83.471107_g3239_i0	Aminoacyl-tRNA synthetase, class Ia domain-containing protein [Rozella allomycis CSF55])	0	-12.40839765	0.001492916	0.023561528	yes	down	0	0	0	26.52	20.58	0	0	15.7
NODE_11556_length_3936_cov_6.944545_g3241_i0	Zinc finger, CCHC-type, partial [Kalmanozyma brasiliensis GHG001])	0.001	-9.597267326	0.014042519	0.041816078	yes	down	0	0	0	3.88	2.84	0	0	2.24
NODE_11562_length_3935_cov_35.816226_g3242_i1	hypothetical protein RclHR1_00700001 [Rhizophagus clarus])	0.001	-10.86669188	0.005413878	0.027785248	yes	down	0	0	0	8.09	7.96	0	0	5.35
NODE_11563_length_3935_cov_29.796267_g3243_i0	putative pre-mRNA-splicing factor ATP-dependent RNA helicase prp43 [Pseudocercospora fuligena])	0.001	-10.52287159	0.007075544	0.03049489	yes	down	0	0	0	6.01	6.58	0	0	4.196666667
NODE_11567_length_3934_cov_40.088411_g894_i2		0.001	-10.41751408	0.007669474	0.031461318	yes	down	0	0	0	7.76	4.23	0	0	3.996666667
NODE_11569_length_3934_cov_19.507130_g3247_i0	ATP dependent DNA ligase domain-containing protein [Glomus cerebriforme])	0.002	-9.286919671	0.017470427	0.047273726	yes	down	0	0	0	3.53	1.95	0	0	1.826666667
NODE_11571_length_3933_cov_47.303683_g3249_i0	hypothetical protein CcCBS67573_g06386 [Chytriomyces confervae])	0	-11.30371995	0.003813072	0.025567628	yes	down	0	0	0	11.97	9.9	0	0	7.29
NODE_11577_length_3932_cov_57.258885_g3252_i0		0	-11.57356768	0.003053308	0.024907211	yes	down	0	0	0	14.26	12.09	0	0	8.783333333
NODE_11580_length_3931_cov_23.251946_g3254_i0	hypothetical protein FRB95_013848 [Tulasnella sp. JGI-2019a])	0.001	-10.31725373	0.008275789	0.032287916	yes	down	0	0	0	6.87	4.29	0	0	3.72
NODE_11582_length_3931_cov_17.687857_g3255_i0	hypothetical protein P167DRAFT_579149 [Morchella conica CCBAS932])	169.873	7.408310811	0.015263198	0.043782391	yes	up	1.95	1.28	4.37	0	0	0	2.533333333	0
NODE_11585_length_3930_cov_31.616922_g3013_i1	unnamed protein product [Rhizophagus irregularis])	0.001	-10.52376803	0.007070673	0.030486577	yes	down	0	0	0	6.41	6.25	0	0	4.22
NODE_11587_length_3929_cov_77.973520_g3256_i0		0	-12.19500292	0.001799782	0.023833772	yes	down	0	0	0	21.36	19.13	0	0	13.49666667
NODE_11589_length_3929_cov_55.152388_g3257_i0	retroelement protein, partial [Polyporus grammocephalus])	0.001	-10.12651126	0.009548892	0.034390692	yes	down	0	0	0	3.68	5.79	0	0	3.156666667
NODE_11594_length_3928_cov_76.996884_g3259_i0	hypothetical protein BGZ81_003014 [Podila clonocystis])	0	-12.17129569	0.001837234	0.023924134	yes	down	0	0	0	21.78	18.16	0	0	13.31333333
NODE_11595_length_3928_cov_56.031680_g3099_i1	Peptidyl-prolyl cis-trans isomerase cyp6 [Apophysomyces ossiformis])	0	-11.37832898	0.00358744	0.025475324	yes	down	0	0	0	14.76	8.59	0	0	7.783333333
NODE_11596_length_3928_cov_20.915606_g3183_i1	P-loop containing nucleoside triphosphate hydrolase protein, partial [Neocallimastix californiae])	0.001	-9.904599987	0.011247701	0.037162784	yes	down	0	0	0	4.62	3.7	0	0	2.773333333
NODE_11599_length_3927_cov_104.660000_g2958_i1	phosphatidylserine decarboxylase [Allomyces macrogynus ATCC 38327])	0	-13.38175897	0.000614261	0.02238746	yes	down	0	0	0	47.89	44.23	0	0	30.70666667
NODE_11604_length_3927_cov_28.267273_g3263_i0		0.001	-9.807412126	0.012072746	0.038544247	yes	down	0	0	0	4.18	3.58	0	0	2.586666667
NODE_11610_length_3926_cov_30.092492_g3264_i0	hypothetical protein BC937DRAFT_89166 [Endogone sp. FLAS-F59071])	0.001	-10.63223209	0.006503064	0.029602616	yes	down	0	0	0	7.6	6.17	0	0	4.59
NODE_11611_length_3925_cov_70.363825_g3265_i0	general substrate transporter [Dimargaris cristalligena])	0	-11.71372784	0.002715742	0.024658617	yes	down	0	0	0	14.78	14.17	0	0	9.65
NODE_11621_length_3924_cov_37.726540_g3267_i0	antiviral helicase ski2 [Zygosaccharomyces mellis])	0.001	-10.96541965	0.005006748	0.027235818	yes	down	0	0	0	9.82	7.56	0	0	5.793333333
NODE_11626_length_3923_cov_10.887936_g3269_i0	galactose oxidase, partial [Sphaerulina musiva SO2202])	0.002	-9.221492981	0.018280406	0.048431448	yes	down	0	0	0	3.11	2.11	0	0	1.74
NODE_11628_length_3921_cov_99.222945_g3221_i1	nucleotide-diphospho-sugar transferase [Jimgerdemannia flammicorona])	0	-12.60818687	0.001250059	0.023472624	yes	down	0	0	0	31.57	22.89	0	0	18.15333333
NODE_11639_length_3918_cov_51.795886_g3273_i0		0.001	-9.528262333	0.014748594	0.042921194	yes	down	0	0	0	2.78	3.55	0	0	2.11
NODE_11640_length_3918_cov_47.848477_g3274_i0		0.001	-9.557654085	0.014444109	0.04242614	yes	down	0	0	0	2.81	3.64	0	0	2.15
NODE_11642_length_3917_cov_63.246875_g3275_i0		0	-11.73410598	0.002669608	0.024655056	yes	down	0	0	0	18.59	11.33	0	0	9.973333333
NODE_11643_length_3917_cov_26.583854_g3276_i0	FAS1 domain-containing protein [Morchella conica CCBAS932])	267.517	8.063487236	0.007878548	0.031731636	yes	up	5.55	2.65	3.83	0	0	0	4.01	0
NODE_11649_length_3915_cov_96.429651_g3279_i0	DNA-dependent RNA polymerase II second largest subunit [Basidiobolus meristosporus CBS 931.73])	0	-12.44022382	0.001451522	0.023561528	yes	down	0	0	0	25.67	22.54	0	0	16.07
NODE_11655_length_3914_cov_73.665103_g762_i17	thioredoxin-like protein [Morchella conica CCBAS932])	436.561	8.770038903	0.004255826	0.026376321	yes	up	2.11	4.24	13.47	0	0	0	6.606666667	0
NODE_11657_length_3913_cov_93.964807_g3282_i0	subtilisin-like protease [Colletotrichum tofieldiae])	0	-13.67920333	0.000462854	0.022027427	yes	down	0	0	0	58.38	55.17	0	0	37.85
NODE_11659_length_3913_cov_58.447080_g3283_i0		0.001	-10.48083004	0.007307404	0.030871361	yes	down	0	0	0	6.28	6.07	0	0	4.116666667
NODE_11662_length_3912_cov_84.046675_g3285_i0	ARM repeat-containing protein [Neocallimastix californiae])	0	-12.55072767	0.001315875	0.023472624	yes	down	0	0	0	30.4	22.06	0	0	17.48666667
NODE_11664_length_3912_cov_48.421904_g3286_i0	unnamed protein product [Rhizophagus irregularis])	0	-11.29861524	0.003828972	0.025594823	yes	down	0	0	0	13	9.05	0	0	7.35
NODE_11665_length_3912_cov_26.538722_g3287_i0		0.001	-10.58568711	0.006741419	0.03001598	yes	down	0	0	0	6.33	6.9	0	0	4.41
NODE_11666_length_3912_cov_21.209909_g3288_i0	JmjC-domain-containing protein, partial [Coemansia reversa NRRL 1564])	0.001	-10.11736564	0.009614105	0.034485213	yes	down	0	0	0	5.19	4.46	0	0	3.216666667
NODE_11669_length_3911_cov_75.428013_g2147_i3	hypothetical protein P167DRAFT_566992 [Morchella conica CCBAS932])	192.714	7.590321078	0.012668101	0.039510595	yes	up	1.26	3.71	3.85	0	0	0	2.94	0
NODE_11671_length_3911_cov_67.591810_g3291_i0		0	-11.73628567	0.002664716	0.024655056	yes	down	0	0	0	16.05	13.61	0	0	9.886666667
NODE_11672_length_3911_cov_54.935837_g3292_i0	ATP-dependent protease La [Spizellomyces punctatus DAOM BR117])	0	-11.57250497	0.003056007	0.024907211	yes	down	0	0	0	14.91	11.65	0	0	8.853333333
NODE_11681_length_3909_cov_18.160752_g3296_i0		0.001	-9.646643562	0.013555784	0.040977799	yes	down	0	0	0	3.39	3.53	0	0	2.306666667
NODE_11682_length_3909_cov_12.416754_g3297_i0		0.001	-9.410811801	0.016022576	0.045018791	yes	down	0	0	0	3.28	2.65	0	0	1.976666667
NODE_11684_length_3908_cov_68.343513_g3298_i0	ARM repeat-containing protein [Basidiobolus meristosporus CBS 931.73])	0.001	-10.94905281	0.001125215	0.023472624	yes	down	0.08	0	0	20.25	13.55	0	0.026666667	11.26666667
NODE_11687_length_3907_cov_11.914621_g3289_i1	54S ribosomal protein L2 mitochondrial [Linnemannia gamsii])	0.002	-9.275426594	0.017610388	0.047449279	yes	down	0	0	0	2.65	2.72	0	0	1.79
NODE_11691_length_3906_cov_57.370593_g3300_i0	phospholipid-translocating P-type ATPase [Basidiobolus meristosporus CBS 931.73])	0	-11.62498148	0.002925271	0.024841491	yes	down	0	0	0	14.81	12.68	0	0	9.163333333
NODE_11694_length_3905_cov_70.339864_g3301_i0	kinesin-domain-containing protein, partial [Anaeromyces robustus])	0	-12.07807595	0.001991552	0.024069304	yes	down	0	0	0	22.06	15.83	0	0	12.63
NODE_11696_length_3905_cov_61.282915_g3302_i0	TKL/LISK/LISK-DD1 protein kinase [Spizellomyces punctatus DAOM BR117])	0	-11.61691402	0.002945032	0.024841491	yes	down	0	0	0	16.7	10.91	0	0	9.203333333
NODE_11699_length_3905_cov_16.592738_g3305_i0		0.001	-9.759409275	0.012499717	0.039255193	yes	down	0	0	0	4.25	3.32	0	0	2.523333333
NODE_11700_length_3904_cov_75.723805_g3306_i0	exocyst complex component Sec5-domain-containing protein [Glomus cerebriforme])	0	-12.17475005	0.001831733	0.023903644	yes	down	0	0	0	22.27	18.08	0	0	13.45
NODE_11706_length_3903_cov_33.336905_g3309_i0	kinase-like protein [Rhizophagus irregularis])	0.001	-10.75367512	0.005916462	0.028561095	yes	down	0	0	0	7.33	7.6	0	0	4.976666667
NODE_11712_length_3902_cov_62.486013_g3310_i0	EPS15 repeat family actin cortical patch component [Schizosaccharomyces japonicus yFS275])	0	-11.78140235	0.002565282	0.024563406	yes	down	0	0	0	15.79	14.78	0	0	10.19
NODE_11714_length_3902_cov_52.370458_g1913_i2		0.001	-9.700476947	0.013042165	0.040077075	yes	down	0	0	0	4.78	2.58	0	0	2.453333333
NODE_11715_length_3902_cov_48.050458_g3311_i0	hypothetical protein CLAIMM_03545 isoform 1 [Cladophialophora immunda])	0.002	-9.264262972	0.017747278	0.047676236	yes	down	0	0	0	2.25	3.02	0	0	1.756666667
NODE_11719_length_3901_cov_35.531381_g3312_i0	kinase-like protein, partial [Linnemannia elongata AG-77])	0.001	-10.87645122	0.005372341	0.027733762	yes	down	0	0	0	9.07	7.35	0	0	5.473333333
NODE_11722_length_3900_cov_48.431075_g3313_i0	hypothetical protein AMAG_16926 [Allomyces macrogynus ATCC 38327])	0	-11.31358945	0.003782503	0.025543281	yes	down	0	0	0	11.29	10.81	0	0	7.366666667
NODE_11724_length_3900_cov_17.335862_g3314_i0	kinase-like domain-containing protein, partial [Thamnocephalis sphaerospora])	0.001	-9.836226972	0.011822705	0.038154507	yes	down	0	0	0	4.38	3.6	0	0	2.66
NODE_11730_length_3897_cov_98.525916_g2642_i1	hypothetical protein SpCBS45565_g02905 [Spizellomyces sp. 'palustris'])	0	-13.28815188	0.000670722	0.022674534	yes	down	0	0	0	48.39	39.07	0	0	29.15333333
NODE_11733_length_3897_cov_11.460471_g3317_i0		0.002	-9.231755411	0.018151221	0.04825209	yes	down	0	0	0	2.81	2.44	0	0	1.75
NODE_11741_length_3895_cov_17.255893_g3319_i0		0.001	-9.722995032	0.012832483	0.039813553	yes	down	0	0	0	4.32	3.11	0	0	2.476666667
NODE_11743_length_3894_cov_94.365470_g2324_i1	transcription elongation factor Spt5 [Basidiobolus meristosporus CBS 931.73])	0	-12.94409602	0.000922355	0.022978726	yes	down	0	0	0	39.25	29.86	0	0	23.03666667
NODE_11749_length_3894_cov_15.695048_g3322_i0	hypothetical protein BGZ65_009716 [Modicella reniformis])	0.001	-9.700494852	0.013041998	0.040077075	yes	down	0	0	0	3.72	3.52	0	0	2.413333333
NODE_11753_length_3893_cov_31.872904_g3324_i0	hypothetical protein CcCBS67573_g06362 [Chytriomyces confervae])	0.001	-10.68225915	0.006255358	0.029160562	yes	down	0	0	0	8.47	5.99	0	0	4.82
NODE_11759_length_3891_cov_60.928946_g3326_i0	hypothetical protein JCM24511_06921 [Saitozyma sp. JCM 24511])	0	-11.70651129	0.002732253	0.024658617	yes	down	0	0	0	14.84	14.25	0	0	9.696666667
NODE_11767_length_3889_cov_25.567156_g3327_i0	hypothetical protein BJ085DRAFT_12527, partial [Dimargaris cristalligena])	0.001	-10.36891929	0.007958187	0.031854269	yes	down	0	0	0	6.39	5.2	0	0	3.863333333
NODE_11768_length_3888_cov_62.431120_g3328_i0	DNA-directed DNA polymerase delta [Actinomortierella wolfii])	0	-11.87545283	0.002368826	0.024551245	yes	down	0	0	0	18.29	14.65	0	0	10.98
NODE_11769_length_3888_cov_24.890318_g3329_i0	hypothetical protein T551_00161 [Pneumocystis jirovecii RU7])	0.001	-10.34205959	0.008121911	0.032031694	yes	down	0	0	0	6.56	4.85	0	0	3.803333333
NODE_11777_length_3886_cov_82.127593_g3333_i0		0	-12.28832241	0.001659074	0.02368993	yes	down	0	0	0	29.26	15.29	0	0	14.85
NODE_11783_length_3885_cov_90.081408_g3134_i1	hypothetical protein BC938DRAFT_480720 [Jimgerdemannia flammicorona])	0	-12.27975422	0.001671558	0.02368993	yes	down	0	0	0	24.04	19.58	0	0	14.54
NODE_11785_length_3885_cov_65.023634_g1842_i4		0.002	-9.248634021	0.01794049	0.047952246	yes	down	0	0	0	3.17	2.19	0	0	1.786666667
NODE_11786_length_3885_cov_37.079044_g3336_i0	hypothetical protein ID866_1653 [Astraeus odoratus])	0.001	-10.94408982	0.005092286	0.027321015	yes	down	0	0	0	9.18	8.05	0	0	5.743333333
NODE_11790_length_3884_cov_57.742579_g1475_i5	hypothetical protein P167DRAFT_544225 [Morchella conica CCBAS932])	288.286	8.171355019	0.007209061	0.030706304	yes	up	3.43	2.54	7.12	0	0	0	4.363333333	0
NODE_11795_length_3883_cov_80.440620_g1657_i2		0	-12.49609589	0.001381403	0.023532033	yes	down	0	0	0	23.03	27	0	0	16.67666667
NODE_11798_length_3882_cov_61.711432_g3338_i0	hypothetical protein BGZ54_007578, partial [Gamsiella multidivaricata])	0	-11.9968703	0.002135585	0.024295139	yes	down	0	0	0	18.89	16.87	0	0	11.92
NODE_11812_length_3879_cov_36.251447_g3342_i0	hypothetical protein INT44_007691 [Umbelopsis vinacea])	0.001	-10.86558554	0.005418605	0.027789734	yes	down	0	0	0	10.01	6.51	0	0	5.506666667
NODE_11815_length_3878_cov_100.912128_g15_i18	hypothetical protein P167DRAFT_604948 [Morchella conica CCBAS932])	41.773	5.384486737	0.014976087	0.043246522	yes	up	181.5	167.47	335.72	0.69	0.34	11.53	228.23	4.186666667
NODE_11819_length_3878_cov_63.785846_g2415_i2	hypothetical protein M441DRAFT_61468 [Trichoderma asperellum CBS 433.97])	0.001	-10.40193007	0.007761023	0.031591264	yes	down	0	0	0	6.71	5.2	0	0	3.97
NODE_11827_length_3877_cov_70.946842_g3204_i1		0	-11.83142628	0.002459008	0.024557684	yes	down	0	0	0	17.42	14.58	0	0	10.66666667
NODE_11834_length_3876_cov_37.419847_g3349_i0	uncharacterized protein SmJEL517_g02575 [Synchytrium microbalum])	0.001	-10.95940246	0.005030746	0.027266768	yes	down	0	0	0	8.96	8.45	0	0	5.803333333
NODE_11835_length_3876_cov_30.230061_g3350_i0		0.001	-10.64264159	0.006450806	0.029474292	yes	down	0	0	0	7.45	6.56	0	0	4.67
NODE_11836_length_3875_cov_74.681411_g2857_i1	hypothetical protein DL763_011509 [Monosporascus cannonballus])	0.001	-10.96119512	0.001122761	0.023472624	yes	down	0.08	0	0	12.98	20.38	0	0.026666667	11.12
NODE_11837_length_3875_cov_72.706951_g3351_i0	hypothetical protein C1645_832115 [Glomus cerebriforme])	0	-11.9947066	0.00213955	0.024298545	yes	down	0	0	0	18.7	17.04	0	0	11.91333333
NODE_11838_length_3875_cov_47.626382_g3352_i0	kinase-like protein [Gonapodya prolifera JEL478])	0	-11.30415976	0.003811705	0.025567628	yes	down	0	0	0	11.79	10.38	0	0	7.39
NODE_11839_length_3875_cov_26.837283_g3353_i0	SET domain-containing protein [Basidiobolus meristosporus CBS 931.73])	0.001	-10.49571139	0.007224565	0.030724972	yes	down	0	0	0	7.5	5.26	0	0	4.253333333
NODE_11841_length_3874_cov_93.830129_g3354_i0	uncharacterized protein SmJEL517_g05988 [Synchytrium microbalum])	0	-28.25423097	4.76E-13	1.05E-10	yes	down	0	0	0	102.62	104.34	0	0	68.98666667
NODE_11849_length_3873_cov_39.873288_g3357_i0	kinase-like domain-containing protein [Syncephalastrum racemosum])	0.001	-10.96077581	0.00502526	0.027259021	yes	down	0	0	0	9.24	8.24	0	0	5.826666667
NODE_11850_length_3873_cov_39.663857_g3358_i0		0	-10.97905688	0.004952743	0.027142607	yes	down	0	0	0	10.54	7.32	0	0	5.953333333
NODE_11852_length_3873_cov_35.621970_g45_i9		301.174	8.234455459	0.006915329	0.03028119	yes	up	2.06	3.67	8.09	0	0	0	4.606666667	0
NODE_11853_length_3873_cov_25.959431_g3359_i0	Phospholipase D1 [Mortierella alpina])	0.001	-10.42007886	0.007654501	0.031431548	yes	down	0	0	0	6.76	5.31	0	0	4.023333333
NODE_11854_length_3873_cov_17.837724_g3360_i0	subtilisin-like protease [Colletotrichum incanum])	0.001	-9.537656049	0.014650669	0.042757144	yes	down	0	0	0	4.82	1.88	0	0	2.233333333
NODE_11858_length_3871_cov_95.001845_g3221_i2	nucleotide-diphospho-sugar transferase [Jimgerdemannia flammicorona])	0.001	-9.732730336	0.012742759	0.039647966	yes	down	0	0	0	1.95	5.26	0	0	2.403333333
NODE_11860_length_3871_cov_15.850554_g3361_i0	hypothetical protein PHLGIDRAFT_81283 [Phlebiopsis gigantea 11061_1 CR5-6])	0.001	-9.632394977	0.013694687	0.041250281	yes	down	0	0	0	3.71	3.26	0	0	2.323333333
NODE_11864_length_3869_cov_84.464926_g2515_i1	hypothetical protein SeMB42_g05867 [Synchytrium endobioticum])	0	-12.29735032	0.001646013	0.023670148	yes	down	0	0	0	25.31	19.16	0	0	14.82333333
NODE_11865_length_3869_cov_76.094937_g188_i57	NMD3-domain-containing protein [Morchella conica CCBAS932])	2108.835	11.04223019	0.0003345	0.020809982	yes	up	19.91	7.81	68.16	0	0	0	31.96	0
NODE_11868_length_3869_cov_61.243671_g265_i7	hypothetical protein P167DRAFT_535654 [Morchella conica CCBAS932])	86.792	6.439489738	0.003188538	0.025061841	yes	up	154.13	63.23	149.75	0.23	0.37	1.18	122.37	0.593333333
NODE_11870_length_3869_cov_44.793249_g3364_i0	limkain-b1-type NYN domain-containing protein, partial [Flammula alnicola])	0.001	-10.9240719	0.005173762	0.027461754	yes	down	0	0	0	9.24	7.85	0	0	5.696666667
NODE_11875_length_3868_cov_52.348721_g3366_i0	transcription elongation factor Spt6 [Basidiobolus meristosporus CBS 931.73])	0	-11.31115164	0.003790033	0.025551721	yes	down	0	0	0	11.98	10.36	0	0	7.446666667
NODE_11877_length_3866_cov_103.626814_g3368_i0	ERAD-associated E3 ubiquitin-protein ligase doa10 [Choanephora cucurbitarum])	0	-13.05150585	0.000835689	0.02296679	yes	down	0	0	0	37.8	36.58	0	0	24.79333333
NODE_11880_length_3866_cov_86.369227_g3174_i1	hypothetical protein BCR36DRAFT_285849 [Piromyces finnis])	0	-12.7724127	0.001078339	0.023472624	yes	down	0	0	0	31.53	29.83	0	0	20.45333333
NODE_11882_length_3866_cov_44.850092_g3369_i0	hypothetical protein K493DRAFT_242055 [Basidiobolus meristosporus CBS 931.73])	0	-11.21639835	0.004093485	0.026071983	yes	down	0	0	0	10.83	10.05	0	0	6.96
NODE_11885_length_3865_cov_74.548574_g1323_i3	hypothetical protein P167DRAFT_461524, partial [Morchella conica CCBAS932])	232.181	7.859106053	0.005594307	0.02806227	yes	up	12.6	5.98	60.49	0	0.07	0	26.35666667	0.023333333
NODE_11888_length_3865_cov_55.773231_g2681_i2		0.001	-10.95807707	0.005036046	0.027272166	yes	down	0	0	0	8.18	9.17	0	0	5.783333333
NODE_11889_length_3865_cov_29.107709_g3224_i1	P-loop containing nucleoside triphosphate hydrolase protein [Gigaspora margarita])	0	-12.31141696	0.001625851	0.023609729	yes	down	0	0	0	21.7	22.72	0	0	14.80666667
NODE_11891_length_3865_cov_23.098997_g3371_i0	hypothetical protein BGZ65_010009, partial [Modicella reniformis])	0.001	-9.612238308	0.013893334	0.041588937	yes	down	0	0	0	4.99	2.08	0	0	2.356666667
NODE_11899_length_3862_cov_88.310700_g3187_i1	hypothetical protein M407DRAFT_216139, partial [Tulasnella calospora MUT 4182])	0	-12.66973501	0.001182941	0.023472624	yes	down	0	0	0	35.31	22.68	0	0	19.33
NODE_11900_length_3862_cov_65.451255_g3373_i0	nucleoside phosphatase GDA1/CD39 [Anaeromyces robustus])	0.001	-9.430800002	0.015799155	0.044670499	yes	down	0	0	0	3.61	2.51	0	0	2.04
NODE_11901_length_3862_cov_52.746896_g3374_i0		0	-11.40655936	0.003505283	0.025376862	yes	down	0	0	0	13.08	10.86	0	0	7.98
NODE_11906_length_3861_cov_15.302061_g3377_i0	DNA-directed RNA polymerase subunit [Mycena chlorophos])	0.001	-9.606485788	0.013950491	0.04165748	yes	down	0	0	0	3.81	3.08	0	0	2.296666667
NODE_11907_length_3860_cov_96.853555_g3378_i0	ATP-dependent RNA helicase dbp2 [Spizellomyces punctatus DAOM BR117])	0	-12.63679217	0.001218439	0.023472624	yes	down	0	0	0	32.7	23.77	0	0	18.82333333
NODE_11910_length_3860_cov_35.154110_g3364_i1	limkain-b1-type NYN domain-containing protein, partial [Flammula alnicola])	0.001	-10.3940448	0.007807717	0.031679338	yes	down	0	0	0	5.89	5.9	0	0	3.93
NODE_11911_length_3860_cov_33.037272_g3379_i0	Glycosyltransferase family 1 protein [Mycena sanguinolenta])	0.001	-10.75767031	0.005898002	0.028521157	yes	down	0	0	0	6.75	8.31	0	0	5.02
NODE_11913_length_3859_cov_21.060286_g3380_i0	putative PHD finger domain protein [Aspergillus taichungensis])	0.001	-10.07879762	0.009893509	0.034921795	yes	down	0	0	0	6.12	3.55	0	0	3.223333333
NODE_11922_length_3858_cov_16.218461_g3382_i0	PigN-domain-containing protein [Gigaspora margarita])	0.001	-9.663475535	0.013393303	0.040697415	yes	down	0	0	0	3.47	3.63	0	0	2.366666667
NODE_11923_length_3857_cov_83.973016_g3383_i0		0.001	-10.56355313	0.006857498	0.030179693	yes	down	0	0	0	5.39	7.72	0	0	4.37
NODE_11925_length_3857_cov_58.177778_g3283_i1		0.001	-10.07675702	0.009908491	0.034942776	yes	down	0	0	0	5.79	3.82	0	0	3.203333333
NODE_11927_length_3857_cov_51.032275_g3384_i0	hypothetical protein LRAMOSA07535 [Lichtheimia ramosa])	0	-11.13669616	0.004365635	0.026509351	yes	down	0	0	0	12.82	7.34	0	0	6.72
NODE_11943_length_3853_cov_55.576536_g3392_i0	Transcription factor spt20 [Gryganskiella cystojenkinii])	0	-11.50779488	0.003224552	0.025077834	yes	down	0	0	0	12.51	13.02	0	0	8.51
NODE_11945_length_3852_cov_97.356556_g3126_i1	hypothetical protein PHYBLDRAFT_98520, partial [Phycomyces blakesleeanus NRRL 1555(-)])	0	-12.99249875	0.000882317	0.02296679	yes	down	0	0	0	36.13	35.51	0	0	23.88
NODE_11946_length_3852_cov_64.317351_g3394_i0	hypothetical protein CROQUDRAFT_670001 [Cronartium quercuum f. sp. fusiforme G11])	0	-14.03226349	4.47E-05	0.003995761	yes	down	0.08	0	0	137.53	127.9	0	0.026666667	88.47666667
NODE_11948_length_3852_cov_15.670464_g3396_i0	protein-tyrosine phosphatase-like protein [Thamnocephalis sphaerospora])	0.001	-9.629775973	0.013720355	0.041301294	yes	down	0	0	0	3.66	3.32	0	0	2.326666667
NODE_11951_length_3851_cov_61.630896_g3398_i0		0	-11.74645187	0.002642008	0.024641964	yes	down	0	0	0	15.38	14.85	0	0	10.07666667
NODE_11953_length_3851_cov_42.979332_g3399_i0		0	-11.14392494	0.004340292	0.026486742	yes	down	0	0	0	10.17	9.74	0	0	6.636666667
NODE_11959_length_3849_cov_85.378049_g3401_i0	hypothetical protein BGZ54_008493 [Gamsiella multidivaricata])	0.002	-9.213266023	0.018384549	0.048573841	yes	down	0	0	0	2.29	2.88	0	0	1.723333333
NODE_11962_length_3849_cov_14.296394_g3403_i0	DNA-directed RNA polymerase [Actinomortierella ambigua])	0.001	-9.549516823	0.014527847	0.042532926	yes	down	0	0	0	3.99	2.69	0	0	2.226666667
NODE_11963_length_3848_cov_94.829488_g3404_i0	hypothetical protein SPPG_08298 [Spizellomyces punctatus DAOM BR117])	0	-12.8368306	0.001017153	0.023249495	yes	down	0	0	0	36.39	28.52	0	0	21.63666667
NODE_11969_length_3847_cov_42.331565_g881_i17	hypothetical protein P167DRAFT_567831 [Morchella conica CCBAS932])	220.972	7.787722871	0.010299419	0.035571126	yes	up	2.37	2.82	5	0	0	0	3.396666667	0
NODE_11970_length_3847_cov_32.168966_g3406_i0		0.001	-10.69176133	0.00620928	0.029097649	yes	down	0	0	0	7.6	7	0	0	4.866666667
NODE_11971_length_3847_cov_26.843236_g3407_i0		0.001	-9.464731141	0.01542616	0.044075958	yes	down	0	0	0	3.5	2.77	0	0	2.09
NODE_11974_length_3846_cov_61.250995_g1961_i2	U4/U6 small nuclear ribonucleo protein Prp3 [Endogone sp. FLAS-F59071])	0	-11.5486013	0.003117308	0.024955615	yes	down	0	0	0	15.96	10.76	0	0	8.906666667
NODE_11980_length_3845_cov_59.204618_g3409_i0	probable inactive receptor kinase At5g58300 [Rhizophagus clarus])	0.001	-10.7298493	0.001384304	0.023532033	yes	down	0	0.09	0	14.45	14.65	0	0.03	9.7
NODE_11984_length_3843_cov_67.333776_g3412_i0	hypothetical protein INT44_007034 [Umbelopsis vinacea])	0.001	-10.0498409	0.010108018	0.035309705	yes	down	0	0	0	4.3	4.99	0	0	3.096666667
NODE_11987_length_3843_cov_14.849973_g3414_i0	Protein phosphatase 2C 2 [Apophysomyces ossiformis])	0.002	-9.163798888	0.019021773	0.049519421	yes	down	0	0	0	2.12	2.86	0	0	1.66
NODE_11989_length_3842_cov_56.647012_g661_i3	acyl-CoA dehydrogenase/oxidase C-terminal [Morchella conica CCBAS932])	1403.805	10.45512637	0.000614835	0.02238746	yes	up	12.24	10.3	42	0	0	0	21.51333333	0
NODE_11994_length_3841_cov_74.371413_g3416_i0	RNA-binding domain-containing protein, partial [Basidiobolus meristosporus CBS 931.73])	0	-13.04742188	0.000838841	0.02296679	yes	down	0	0	0	40.88	34.2	0	0	25.02666667
NODE_12003_length_3840_cov_86.046771_g3418_i0		0	-12.1466799	0.001876879	0.023992279	yes	down	0	0	0	19.2	20.68	0	0	13.29333333
NODE_12005_length_3840_cov_24.373638_g1921_i4	hypothetical protein MGYG_02418 [Nannizzia gypsea CBS 118893])	0.001	-9.49701594	0.015078487	0.043420846	yes	down	0	0	0	3.96	2.5	0	0	2.153333333
NODE_12024_length_3835_cov_53.867483_g3424_i0	hypothetical protein TD95_002525 [Thielaviopsis punctulata])	0	-29.1746676	8.16E-14	6.56E-11	yes	down	0	0	0	212.09	198.37	0	0	136.82
NODE_12028_length_3834_cov_92.721853_g2761_i1	tRNA synthetases class I-domain-containing protein [Glomus cerebriforme])	0	-12.69753549	0.001153731	0.023472624	yes	down	0	0	0	31.89	27.11	0	0	19.66666667
NODE_12030_length_3834_cov_46.517434_g3427_i0	hypothetical protein SPPG_09000 [Spizellomyces punctatus DAOM BR117])	0	-11.24996738	0.003983543	0.025906798	yes	down	0	0	0	10.65	10.84	0	0	7.163333333
NODE_12031_length_3833_cov_96.061768_g3428_i0	Mitochondrial presequence protease [Mortierella alpina])	0	-13.32519372	0.000647826	0.022550178	yes	down	0	0	0	51.75	39.76	0	0	30.50333333
NODE_12039_length_3829_cov_66.796109_g3433_i0	hypothetical protein P167DRAFT_540103 [Morchella conica CCBAS932])	528.047	9.044523636	0.002994322	0.024858129	yes	up	3.73	6.02	14.78	0	0	0	8.176666667	0
NODE_12040_length_3829_cov_28.788646_g3434_i0	histidine kinase osmosensor, partial [Rhizopus stolonifer])	0.001	-10.57423237	0.00680127	0.030111294	yes	down	0	0	0	8.19	5.49	0	0	4.56
NODE_12047_length_3826_cov_74.881568_g762_i18	thioredoxin-like protein [Morchella conica CCBAS932])	203.479	7.668735198	0.012021289	0.038474807	yes	up	5.24	2.89	1.28	0	0	0	3.136666667	0
NODE_12048_length_3826_cov_72.092558_g3437_i0	hypothetical protein BJ165DRAFT_1334489 [Panaeolus papilionaceus])	0	-11.83869086	0.002443915	0.024557684	yes	down	0	0	0	14.27	17.88	0	0	10.71666667
NODE_12055_length_3825_cov_20.204909_g2489_i1	hypothetical protein O9G_002470 [Rozella allomycis CSF55])	0.001	-9.673800223	0.013294492	0.040560727	yes	down	0	0	0	3.23	3.95	0	0	2.393333333
NODE_12056_length_3824_cov_23.921003_g3439_i0		0.001	-10.28537351	0.008477381	0.032706814	yes	down	0	0	0	7.2	4.08	0	0	3.76
NODE_12058_length_3823_cov_46.981046_g2380_i1		0.001	-10.36815232	0.007962821	0.031863584	yes	down	0	0	0	6.34	5.43	0	0	3.923333333
NODE_12070_length_3820_cov_69.116751_g3443_i0		0	-11.87775577	0.002364193	0.024551245	yes	down	0	0	0	18.88	14.77	0	0	11.21666667
NODE_12071_length_3820_cov_53.207320_g3444_i0		0	-11.44648575	0.003392011	0.025271331	yes	down	0	0	0	12.84	11.96	0	0	8.266666667
NODE_12072_length_3820_cov_35.150681_g3445_i0		0.001	-9.400773494	0.016135826	0.045222343	yes	down	0	0	0	3.49	2.57	0	0	2.02
NODE_12083_length_3817_cov_76.562567_g3449_i0	unnamed protein product [Fusarium acuminatum CS5907])	0	-12.11323482	0.001932003	0.024045436	yes	down	0	0	0	24.43	15.52	0	0	13.31666667
NODE_12087_length_3817_cov_43.860695_g3451_i0	mRNA binding protein puf3, partial [Linnemannia elongata])	0	-11.14081211	0.004351188	0.026486742	yes	down	0	0	0	10.69	9.43	0	0	6.706666667
NODE_12089_length_3817_cov_19.232086_g3452_i0	hypothetical protein RclHR1_01950019 [Rhizophagus clarus])	0.001	-9.942295568	0.010941434	0.036636726	yes	down	0	0	0	4.44	4.29	0	0	2.91
NODE_12090_length_3816_cov_107.899438_g2826_i1	hypothetical protein SPPG_02047 [Spizellomyces punctatus DAOM BR117])	0	-28.25227203	4.77E-13	1.05E-10	yes	down	0	0	0	147.24	100.5	0	0	82.58
NODE_12091_length_3816_cov_92.440225_g3453_i0	uncharacterized protein RHOBADRAFT_14012 [Rhodotorula graminis WP1])	0	-12.91806397	0.000944577	0.022978726	yes	down	0	0	0	36.3	32.64	0	0	22.98
NODE_12093_length_3816_cov_32.894624_g3455_i0	hypothetical protein SeMB42_g04565 [Synchytrium endobioticum])	0.001	-10.72744311	0.00603897	0.028768111	yes	down	0	0	0	8.35	6.8	0	0	5.05
NODE_12096_length_3814_cov_38.818571_g3457_i0		0.001	-10.9511651	0.005063767	0.027295092	yes	down	0	0	0	9.09	8.53	0	0	5.873333333
NODE_12098_length_3814_cov_35.188922_g3459_i0	hypothetical protein PhCBS80983_g03437 [Powellomyces hirtus])	0.001	-10.84202341	0.005520166	0.027936606	yes	down	0	0	0	8.74	7.64	0	0	5.46
NODE_12103_length_3813_cov_49.932548_g3299_i1		0	-11.33375366	0.003720737	0.025523859	yes	down	0	0	0	13.59	9.63	0	0	7.74
NODE_12109_length_3810_cov_38.326547_g3461_i0	ubiquitin carboxyl-terminal hydrolase 5 [Gigaspora rosea])	0.001	-9.922476486	0.011101522	0.036892909	yes	down	0	0	0	4.71	3.97	0	0	2.893333333
NODE_12110_length_3810_cov_37.972676_g3461_i1	ubiquitin carboxyl-terminal hydrolase 5 [Gigaspora rosea])	0.001	-9.41353044	0.015992025	0.044976486	yes	down	0	0	0	3.74	2.41	0	0	2.05
NODE_12118_length_3808_cov_85.728759_g2707_i1		0	-13.49284021	0.000553005	0.022295701	yes	down	0	0	0	52.33	50.34	0	0	34.22333333
NODE_12123_length_3807_cov_63.634048_g3464_i0	peroxisomal targeting signal 2 receptor [Morchella conica CCBAS932])	677.303	9.403657027	0.002050824	0.024140701	yes	up	9.74	3.79	17.74	0	0	0	10.42333333	0
NODE_12125_length_3807_cov_35.300000_g3465_i0	hypothetical protein CLAIMM_03545 isoform 1 [Cladophialophora immunda])	0.001	-10.59587271	0.006688597	0.029932214	yes	down	0	0	0	8.25	5.7	0	0	4.65
NODE_12130_length_3806_cov_20.816036_g3466_i0	hypothetical protein M422DRAFT_258263 [Sphaerobolus stellatus SS14])	0.001	-9.987872903	0.010581049	0.03601982	yes	down	0	0	0	5.72	3.47	0	0	3.063333333
NODE_12132_length_3805_cov_93.872854_g3467_i0	PMCA-type calcium-translocating P-type ATPase [Basidiobolus meristosporus CBS 931.73])	0	-13.05169695	0.000835542	0.02296679	yes	down	0	0	0	45.93	30.75	0	0	25.56
NODE_12133_length_3805_cov_91.076180_g909_i2	S-adenosyl-L-methionine-dependent methyltransferase [Morchella conica CCBAS932])	31102.38	14.92473738	8.83E-07	0.000101961	yes	up	486.75	221.64	731.43	0	0	0	479.94	0
NODE_12134_length_3805_cov_88.791845_g3468_i0		0	-12.56385414	0.001300563	0.023472624	yes	down	0	0	0	31.75	22.79	0	0	18.18
NODE_12138_length_3804_cov_74.096592_g3469_i0		0	-12.64697919	0.001207359	0.023472624	yes	down	0	0	0	24.39	32.16	0	0	18.85
NODE_12143_length_3804_cov_35.363831_g3471_i0		0.001	-10.25792383	0.008654466	0.032987997	yes	down	0	0	0	6.2	4.81	0	0	3.67
NODE_12144_length_3804_cov_28.987389_g3154_i1		0.001	-10.39091887	0.007826297	0.031690892	yes	down	0	0	0	6.13	5.84	0	0	3.99
NODE_12152_length_3803_cov_34.101449_g3476_i0	kinase-like protein [Gonapodya prolifera JEL478])	0.001	-10.72397358	0.006055344	0.028793014	yes	down	0	0	0	8.14	7	0	0	5.046666667
NODE_12157_length_3802_cov_15.719732_g3478_i0		0.001	-9.610629314	0.0139093	0.041604868	yes	down	0	0	0	3.28	3.66	0	0	2.313333333
NODE_12160_length_3801_cov_53.386144_g2579_i4	hypothetical protein K435DRAFT_837691 [Dendrothele bispora CBS 962.96])	0.002	-9.223053829	0.018260706	0.048415943	yes	down	0	0	0	2.84	2.51	0	0	1.783333333
NODE_12161_length_3801_cov_43.454619_g3480_i0		0	-11.11548317	0.004440781	0.026562371	yes	down	0	0	0	9.47	10.25	0	0	6.573333333
NODE_12162_length_3801_cov_33.256982_g3481_i0		0.001	-10.79060516	0.005747789	0.02831131	yes	down	0	0	0	7.49	8.25	0	0	5.246666667
NODE_12169_length_3800_cov_27.218104_g3484_i0	WD40 repeat-like protein, partial [Rhizodiscina lignyota])	0.001	-10.47875581	0.007319018	0.030903655	yes	down	0	0	0	6.5	6.24	0	0	4.246666667
NODE_12171_length_3799_cov_35.978775_g45_i10		183.45	7.519242753	0.013379212	0.040668173	yes	up	3.24	1.63	3.65	0	0	0	2.84	0
NODE_12173_length_3799_cov_27.514777_g3037_i1	pre-tRNA nuclear export protein, partial [Apophysomyces sp. BC1015])	0.001	-10.11601737	0.009623753	0.034496342	yes	down	0	0	0	4.96	4.94	0	0	3.3
NODE_12177_length_3796_cov_102.181232_g3331_i1	Sec23/Sec24 trunk domain-containing protein [Glomus cerebriforme])	0	-13.18147881	0.00074093	0.022741994	yes	down	0	0	0	44.4	38.91	0	0	27.77
NODE_12179_length_3796_cov_67.308416_g2722_i1	hypothetical protein PENDEC_c041G02868 [Penicillium decumbens])	0	-11.62636443	0.002921896	0.024841491	yes	down	0	0	0	13.2	14.89	0	0	9.363333333
NODE_12180_length_3796_cov_16.797257_g3488_i0	hypothetical protein BJ684DRAFT_9435, partial [Piptocephalis cylindrospora])	0.001	-9.735606222	0.01271636	0.039595555	yes	down	0	0	0	3.93	3.69	0	0	2.54
NODE_12181_length_3795_cov_100.162991_g1564_i1	unnamed protein product [Fusarium acuminatum CS5907])	0	-27.92725455	8.78E-13	1.19E-10	yes	down	0	0	0	81.15	84.98	0	0	55.37666667
NODE_12182_length_3795_cov_90.371167_g3489_i0	ARM repeat-containing protein [Basidiobolus meristosporus CBS 931.73])	0	-12.49159102	0.001386939	0.023546043	yes	down	0	0	0	27.8	23.88	0	0	17.22666667
NODE_12183_length_3795_cov_63.975524_g2883_i1	hypothetical protein BC938DRAFT_480720 [Jimgerdemannia flammicorona])	0	-11.51871923	0.003195517	0.025061841	yes	down	0	0	0	14.24	12.12	0	0	8.786666667
NODE_12189_length_3793_cov_77.912540_g3491_i0	kinase-like domain-containing protein [Catenaria anguillulae PL171])	0	-12.16357931	0.001849578	0.023960284	yes	down	0	0	0	22.54	18.71	0	0	13.75
NODE_12190_length_3793_cov_34.165501_g3492_i0		0.002	-9.334690785	0.016899087	0.046397201	yes	down	0	0	0	2.33	3.36	0	0	1.896666667
NODE_12191_length_3793_cov_21.927072_g3493_i0	unnamed protein product [Rhizophagus irregularis])	0.001	-9.499219316	0.015055013	0.04337133	yes	down	0	0	0	3.87	2.69	0	0	2.186666667
NODE_12194_length_3792_cov_57.850336_g3_i59		645.88	9.335122456	0.002019971	0.024101508	yes	up	9.72	7.83	12.71	0	0	0	10.08666667	0
NODE_12197_length_3792_cov_31.554240_g3494_i0		0.001	-9.444702757	0.015645376	0.044390154	yes	down	0	0	0	3.29	2.96	0	0	2.083333333
NODE_12198_length_3792_cov_21.590579_g3246_i1	ankyrin, partial [Morchella conica CCBAS932])	203.931	7.671938185	0.007239488	0.030760029	yes	up	2.48	4.17	11.9	0	0	0.09	6.183333333	0.03
NODE_12199_length_3791_cov_100.372644_g3495_i0	hypothetical protein G6F65_014417 [Rhizopus oryzae])	0	-12.97600049	0.000895779	0.02296679	yes	down	0	0	0	32.91	38.67	0	0	23.86
NODE_12200_length_3791_cov_75.899031_g3496_i0	14-3-3 domain-containing protein [Kockovaella imperatae])	0	-12.71077835	6.40E-05	0.005501312	yes	down	0	0.09	0.08	102.58	114.6	0	0.056666667	72.39333333
NODE_12203_length_3791_cov_17.822025_g3497_i0	kinesin-domain-containing protein [Piromyces finnis])	0.001	-9.833318513	0.011847733	0.038204974	yes	down	0	0	0	4.77	3.47	0	0	2.746666667
NODE_12208_length_3789_cov_29.289601_g3498_i0	Foie gras liver health family 1-domain-containing protein [Rhizophagus diaphanus] [Rhizophagus sp. MUCL 43196])	0.001	-10.55259577	0.006915626	0.03028119	yes	down	0	0	0	7.39	6.13	0	0	4.506666667
NODE_12209_length_3788_cov_43.889787_g3499_i0	Calreticulin domain-containing protein [Rozella allomycis CSF55])	0.001	-10.91280986	0.005220116	0.027517765	yes	down	0	0	0	9.67	7.7	0	0	5.79
NODE_12211_length_3787_cov_87.850674_g3323_i1		0	-12.6728558	0.001179629	0.023472624	yes	down	0	0	0	30.22	28.33	0	0	19.51666667
NODE_12212_length_3787_cov_86.746361_g3279_i1	DNA-dependent RNA polymerase II second largest subunit [Basidiobolus meristosporus CBS 931.73])	0	-11.83039163	0.002461165	0.024557684	yes	down	0	0	0	18.5	14.38	0	0	10.96
NODE_12220_length_3786_cov_51.595578_g2256_i2	hypothetical protein G6F55_009287 [Rhizopus delemar])	0.001	-10.35918367	0.008017186	0.03189941	yes	down	0	0	0	7.3	4.65	0	0	3.983333333
NODE_12221_length_3786_cov_51.101914_g2410_i3	hypothetical protein SPPG_03039 [Spizellomyces punctatus DAOM BR117])	0.001	-10.85722781	0.005454435	0.027840274	yes	down	0	0	0	9.61	7.17	0	0	5.593333333
NODE_12222_length_3786_cov_19.053384_g3502_i0	hypothetical protein G6F35_004295 [Rhizopus oryzae])	0.001	-9.904549707	0.011248115	0.037162784	yes	down	0	0	0	5.08	3.61	0	0	2.896666667
NODE_12223_length_3786_cov_15.784039_g3503_i0	DNA mismatch repair protein msh6 [Podila epigama])	0.001	-9.563964808	0.014379462	0.042346508	yes	down	0	0	0	3.54	3.26	0	0	2.266666667
NODE_12224_length_3785_cov_56.280475_g788_i5	laccase [Paxillus ammoniavirescens])	0.001	-10.28386523	0.008487027	0.032732719	yes	down	0	0	0	6.08	5.13	0	0	3.736666667
NODE_12226_length_3785_cov_27.717638_g3505_i0		0.001	-10.45555735	0.007450044	0.031111754	yes	down	0	0	0	6.2	6.36	0	0	4.186666667
NODE_12232_length_3783_cov_55.439288_g2867_i2		0.001	-10.05600836	0.010061985	0.035221519	yes	down	0	0	0	6.74	3.06	0	0	3.266666667
NODE_12233_length_3783_cov_54.739342_g2867_i3		0.001	-9.78130797	0.012303302	0.038914604	yes	down	0	0	0	5.53	2.56	0	0	2.696666667
NODE_12235_length_3783_cov_30.291419_g3508_i0	Pumilio domain-containing protein [Smittium culicis])	0.001	-10.61488565	0.006590993	0.029740647	yes	down	0	0	0	8.14	6.06	0	0	4.733333333
NODE_12240_length_3781_cov_32.435475_g2380_i2		0.002	-9.262149686	0.017773296	0.047710117	yes	down	0	0	0	3.82	1.83	0	0	1.883333333
NODE_12242_length_3780_cov_56.825817_g2154_i2		0	-11.39064518	0.003551384	0.025442276	yes	down	0	0	0	13.23	11	0	0	8.076666667
NODE_12243_length_3780_cov_11.200648_g3510_i0	uncharacterized protein SmJEL517_g02575 [Synchytrium microbalum])	0.002	-9.212430769	0.018395152	0.04858327	yes	down	0	0	0	3.22	2.18	0	0	1.8
NODE_12247_length_3779_cov_16.532145_g3511_i0	putative ras GTPase Rab11 [Aspergillus novofumigatus IBT 16806])	0.001	-9.639173824	0.013628447	0.041119494	yes	down	0	0	0	3.83	3.36	0	0	2.396666667
NODE_12252_length_3777_cov_50.084595_g3418_i2		0.001	-10.48656278	0.007275391	0.030824097	yes	down	0	0	0	7.36	5.63	0	0	4.33
NODE_12254_length_3777_cov_40.429459_g3512_i0	hypothetical protein BC936DRAFT_138398 [Jimgerdemannia flammicorona])	0	-11.00163231	0.004864499	0.027055804	yes	down	0	0	0	10.96	7.67	0	0	6.21
NODE_12266_length_3775_cov_34.435100_g3518_i0	hypothetical protein CLUG_03626 [Clavispora lusitaniae ATCC 42720])	0.001	-10.50958166	0.007148114	0.030585013	yes	down	0	0	0	7.1	6.07	0	0	4.39
NODE_12267_length_3775_cov_31.655760_g3519_i0	hypothetical protein MAM1_0163d06999 [Mucor ambiguus])	0.001	-10.63790052	0.00647456	0.029529182	yes	down	0	0	0	8.14	6.3	0	0	4.813333333
NODE_12268_length_3775_cov_24.367766_g3520_i0	kinase-like domain-containing protein [Catenaria anguillulae PL171])	0.001	-10.25152017	0.00869625	0.033044663	yes	down	0	0	0	6.19	4.85	0	0	3.68
NODE_12275_length_3774_cov_50.182310_g3521_i0		0.001	-9.861867533	0.011604085	0.037790326	yes	down	0	0	0	4.68	3.75	0	0	2.81
NODE_12278_length_3773_cov_62.845238_g3523_i0		0	-11.87352624	0.002372708	0.024551245	yes	down	0	0	0	20.43	13.76	0	0	11.39666667
NODE_12279_length_3773_cov_54.668019_g3524_i0	hypothetical protein C1645_762230 [Glomus cerebriforme])	0	-11.4831764	0.003290868	0.02514365	yes	down	0	0	0	15.14	10.88	0	0	8.673333333
NODE_12282_length_3773_cov_13.540314_g3526_i0	1,3-beta-glucan synthase component-domain-containing protein [Syncephalastrum racemosum])	0.001	-9.681937798	0.013217067	0.040404819	yes	down	0	0	0	3.99	3.43	0	0	2.473333333
NODE_12287_length_3772_cov_84.322869_g3527_i0	U2-associated protein SR140 [Rhizophagus irregularis DAOM 181602=DAOM 197198])	0	-12.42845718	0.001466701	0.023561528	yes	down	0	0	0	29.84	20.37	0	0	16.73666667
NODE_12288_length_3772_cov_78.966171_g3084_i1	hypothetical protein C1646_666890 [Rhizophagus diaphanus] [Rhizophagus sp. MUCL 43196])	0	-13.10850327	8.37E-05	0.006963697	yes	down	0	0	0	38.24	40.88	0.09	0	26.40333333
NODE_12291_length_3771_cov_41.350027_g3528_i0	AP180 N-terminal homology domain-containing protein [Absidia repens])	0.002	-9.345124975	0.016776501	0.046211272	yes	down	0	0	0	2.5	3.29	0	0	1.93
NODE_12294_length_3770_cov_12.341457_g2364_i2		0.002	-9.359584922	0.016607911	0.045972367	yes	down	0	0	0	3.22	2.72	0	0	1.98
NODE_12296_length_3769_cov_62.282503_g3530_i0		0	-11.7304095	0.002677923	0.024655056	yes	down	0	0	0	20.61	10.66	0	0	10.42333333
NODE_12297_length_3769_cov_16.481040_g3460_i1		0.001	-9.71661764	0.012891563	0.03987661	yes	down	0	0	0	3.35	4.16	0	0	2.503333333
NODE_12299_length_3768_cov_76.515308_g3531_i0	ternary protein-Dna Complex1, partial [Conidiobolus coronatus NRRL 28638])	0	-12.07300298	0.002000282	0.024069304	yes	down	0	0	0	23.7	15.64	0	0	13.11333333
NODE_12306_length_3768_cov_44.811975_g3534_i0	hypothetical protein Glove_277g38 [Diversispora epigaea])	0	-11.13529716	0.004370555	0.026509351	yes	down	0	0	0	11.24	9.15	0	0	6.796666667
NODE_12307_length_3768_cov_41.107559_g3535_i0	serine/threonine protein kinase, AGC [Mortierella sp. NVP85])	0	-11.02600855	0.004770816	0.02692533	yes	down	0	0	0	10.41	8.48	0	0	6.296666667
NODE_12310_length_3767_cov_74.689973_g2712_i2		0	-11.04925088	0.004683015	0.026893134	yes	down	0	0	0	9.71	9.37	0	0	6.36
NODE_12318_length_3765_cov_17.696584_g3538_i0		0.001	-9.78362865	0.012282649	0.03887895	yes	down	0	0	0	4.81	3.24	0	0	2.683333333
NODE_12319_length_3765_cov_15.383948_g3473_i1	cysteine proteinase [Lichtheimia corymbifera JMRC:FSU:9682])	0.001	-9.515917235	0.014878162	0.04311359	yes	down	0	0	0	4.08	2.62	0	0	2.233333333
NODE_12324_length_3764_cov_46.090589_g3541_i0	TPR-like protein [Piromyces finnis])	0	-14.13681834	0.000296289	0.020555472	yes	down	0	0	0	90.77	72.76	0	0	54.51
NODE_12327_length_3764_cov_27.999729_g3544_i0	kinesin-domain-containing protein, partial [Anaeromyces robustus])	0.001	-10.46085416	0.007419943	0.031058693	yes	down	0	0	0	7.42	5.41	0	0	4.276666667
NODE_12328_length_3764_cov_27.303499_g3545_i0		0.001	-10.32241833	0.008243538	0.032248933	yes	down	0	0	0	6.27	5.33	0	0	3.866666667
NODE_12329_length_3764_cov_23.999458_g3546_i0	Transcription factor myb3r-5 [Mortierella antarctica])	0.001	-10.19112598	0.009099288	0.033705449	yes	down	0	0	0	6.47	4.22	0	0	3.563333333
NODE_12333_length_3763_cov_74.140532_g2771_i2		0.001	-10.52772911	0.007049185	0.030460478	yes	down	0	0	0	9.18	4.46	0	0	4.546666667
NODE_12340_length_3762_cov_31.659701_g3548_i0	hypothetical protein MUCCIDRAFT_136246 [Mucor lusitanicus CBS 277.49])	0.001	-10.60127261	0.006660745	0.029868852	yes	down	0	0	0	7.25	6.78	0	0	4.676666667
NODE_12341_length_3761_cov_81.940554_g3549_i0	kinase-like domain-containing protein [Syncephalis pseudoplumigaleata])	0	-12.45356108	0.001434492	0.023561528	yes	down	0	0	0	23	27.25	0	0	16.75
NODE_12342_length_3761_cov_27.670467_g3550_i0		0.001	-10.8346675	0.005552223	0.027993472	yes	down	0	0	0	13.24	3.89	0	0	5.71
NODE_12346_length_3760_cov_101.860440_g3463_i1	hypothetical protein G9A89_004695 [Geosiphon pyriformis])	0	-13.22631151	0.00071063	0.022674534	yes	down	0	0	0	51.22	36.26	0	0	29.16
NODE_12353_length_3759_cov_72.542911_g3556_i0	hypothetical protein K493DRAFT_204496 [Basidiobolus meristosporus CBS 931.73])	0	-12.10590272	0.001944285	0.024062394	yes	down	0	0	0	20.04	19.73	0	0	13.25666667
NODE_12354_length_3759_cov_56.076046_g3557_i0	killer toxin resistant protein [Rhizopus azygosporus])	0	-11.56859982	0.003065946	0.024928267	yes	down	0	0	0	14.8	12.74	0	0	9.18
NODE_12359_length_3757_cov_92.045109_g3005_i1	glycosyltransferase family 41 protein, partial [Mucor lusitanicus CBS 277.49])	0	-12.77297276	0.001077793	0.023472624	yes	down	0	0	0	37.91	26.09	0	0	21.33333333
NODE_12361_length_3757_cov_77.199457_g877_i8	hypothetical protein P167DRAFT_609849 [Morchella conica CCBAS932])	238.185	7.895938104	0.009098491	0.033705449	yes	up	3.15	3.89	4.27	0	0	0	3.77	0
NODE_12363_length_3757_cov_40.753533_g3560_i0	hypothetical protein BGX26_001518, partial [Mortierella sp. AD094])	0.001	-10.79925351	0.005708921	0.028257335	yes	down	0	0	0	11.3	5.22	0	0	5.506666667
NODE_12369_length_3756_cov_28.754281_g3408_i1	hypothetical protein PIROE2DRAFT_27492, partial [Piromyces sp. E2])	0.001	-10.39233282	0.007817888	0.03168652	yes	down	0	0	0	6.29	5.87	0	0	4.053333333
NODE_12371_length_3754_cov_31.665488_g3413_i1	hypothetical protein DSO57_010198 [Entomophthora muscae])	0.002	-9.140076584	0.005791078	0.028385147	yes	down	0	0.09	0	5.19	4.76	0	0.03	3.316666667
NODE_12373_length_3754_cov_17.375306_g3565_i0	hypothetical protein GALMADRAFT_760951 [Galerina marginata CBS 339.88])	0.001	-9.805290542	0.01209134	0.038578369	yes	down	0	0	0	4.3	3.82	0	0	2.706666667
NODE_12376_length_3752_cov_86.030204_g3566_i0	armadillo-type protein [Glomus cerebriforme])	0	-12.6645433	0.001188472	0.023472624	yes	down	0	0	0	31.47	27.48	0	0	19.65
NODE_12377_length_3752_cov_78.541769_g3567_i0	Ribonucleoside-diphosphate reductase large subunit [Actinomortierella wolfii])	0	-12.55864724	0.001306617	0.023472624	yes	down	0	0	0	32.04	23.13	0	0	18.39
NODE_12386_length_3750_cov_91.135856_g3571_i0	DNA damage-binding protein 1-like protein [Basidiobolus meristosporus CBS 931.73])	0	-11.58447081	0.00060631	0.02238746	yes	down	0	0	0.08	32.02	22.73	0	0.026666667	18.25
NODE_12397_length_3749_cov_47.601852_g3578_i0	hypothetical protein PV09_08622 [Verruconis gallopava])	0.001	-10.75913687	0.005891238	0.028503365	yes	down	0	0	0	8.37	7.37	0	0	5.246666667
NODE_12401_length_3748_cov_55.800872_g788_i6	laccase [Boletus reticuloceps])	0.001	-10.03676672	0.010206221	0.035479502	yes	down	0	0	0	4.68	4.82	0	0	3.166666667
NODE_12408_length_3746_cov_30.682202_g3581_i0		0.001	-10.745559	0.005954124	0.028628699	yes	down	0	0	0	7.94	7.62	0	0	5.186666667
NODE_12410_length_3746_cov_26.568547_g3583_i0		0.001	-10.37559998	0.007917926	0.031788293	yes	down	0	0	0	5.77	6.22	0	0	3.996666667
NODE_12412_length_3745_cov_25.587786_g3584_i0	uncharacterized protein SmJEL517_g01873 [Synchytrium microbalum])	0.001	-9.531900074	0.014710604	0.042855776	yes	down	0	0	0	3.47	3.24	0	0	2.236666667
NODE_12416_length_3744_cov_68.754840_g3585_i0	hypothetical protein PIROE2DRAFT_68106 [Piromyces sp. E2])	0	-12.01326496	0.002105759	0.024177429	yes	down	0	0	0	18.46	18.93	0	0	12.46333333
NODE_12418_length_3744_cov_32.014726_g3587_i0		0.001	-10.68302454	0.006251635	0.029160562	yes	down	0	0	0	7.59	7.32	0	0	4.97
NODE_12420_length_3744_cov_22.265067_g3588_i0		0.001	-10.13489611	0.00948945	0.034288152	yes	down	0	0	0	4.87	5.28	0	0	3.383333333
NODE_12421_length_3744_cov_16.778020_g3589_i0	hypothetical protein INT43_006843 [Umbelopsis isabellina])	0.001	-9.713879048	0.012917007	0.039913411	yes	down	0	0	0	3.6	3.98	0	0	2.526666667
NODE_12422_length_3743_cov_76.023732_g700_i4	acetyl-CoA synthetase-like protein [Morchella conica CCBAS932])	531.449	9.053787979	0.003027641	0.024883896	yes	up	5.59	3.67	15.88	0	0	0	8.38	0
NODE_12423_length_3743_cov_58.364703_g3590_i0	hypothetical protein K493DRAFT_383047 [Basidiobolus meristosporus CBS 931.73])	0	-11.57037113	0.003061434	0.024917143	yes	down	0	0	0	12.94	14.49	0	0	9.143333333
NODE_12426_length_3742_cov_72.722783_g3592_i0	hypothetical protein INT44_008607 [Umbelopsis vinacea])	0	-12.01276167	0.002106668	0.024177429	yes	down	0	0	0	23.4	14.68	0	0	12.69333333
NODE_12429_length_3741_cov_68.289847_g3593_i0		0.001	-9.692033879	0.013121563	0.040235431	yes	down	0	0	0	3.19	4.22	0	0	2.47
NODE_12431_length_3741_cov_53.225710_g3595_i0	glycoside hydrolase family 13 protein [Lactarius quietus])	0	-11.38217944	0.003576132	0.025475324	yes	down	0	0	0	12.58	11.68	0	0	8.086666667
NODE_12435_length_3740_cov_81.605242_g3597_i0	hypothetical protein HOY82DRAFT_479690 [Tuber indicum])	0	-12.38082407	0.001529655	0.023561528	yes	down	0	0	0	18.1	29.44	0	0	15.84666667
NODE_12438_length_3740_cov_57.622987_g3598_i0	hypothetical protein INT45_008245 [Mucor circinatus])	0	-11.22323506	0.004070873	0.026019936	yes	down	0	0	0	11.53	10.24	0	0	7.256666667
NODE_12441_length_3739_cov_90.768979_g3599_i0	PMCA-type calcium-translocating P-type ATPase [Basidiobolus meristosporus CBS 931.73])	0	-12.46619731	0.001418527	0.023561528	yes	down	0	0	0	29.1	22.69	0	0	17.26333333
NODE_12445_length_3737_cov_87.887158_g3600_i0	hypothetical protein DFQ30_003238, partial [Apophysomyces sp. BC1015])	0	-12.2308391	0.001744499	0.023798222	yes	down	0	0	0	23.07	20.72	0	0	14.59666667
NODE_12448_length_3737_cov_43.585792_g3602_i0	hypothetical protein K493DRAFT_204496 [Basidiobolus meristosporus CBS 931.73])	0	-11.12173682	0.004418507	0.02655072	yes	down	0	0	0	10.75	9.55	0	0	6.766666667
NODE_12456_length_3735_cov_32.296063_g3604_i0	Vam6/Vps39-like protein [Choanephora cucurbitarum])	0.002	-9.306267021	0.017237022	0.046927094	yes	down	0	0	0	2.8	2.94	0	0	1.913333333
NODE_12467_length_3732_cov_75.894118_g3608_i0	hypothetical protein BGX30_014909 [Mortierella sp. GBA39])	0	-12.00195355	0.002126296	0.024256046	yes	down	0	0	0	20.13	17.36	0	0	12.49666667
NODE_12468_length_3732_cov_43.573187_g3609_i0	hypothetical protein INT44_000883 [Umbelopsis vinacea])	0	-11.04595007	0.004695394	0.026902209	yes	down	0	0	0	9.96	9.3	0	0	6.42
NODE_12473_length_3730_cov_95.102108_g3610_i0	uncharacterized protein SmJEL517_g01312 [Synchytrium microbalum])	0	-28.08525133	6.53E-13	1.09E-10	yes	down	0	0	0	95.53	95.29	0	0	63.60666667
NODE_12477_length_3730_cov_24.665207_g3611_i0	hypothetical protein CXG81DRAFT_6275, partial [Caulochytrium protostelioides])	0.001	-10.30683292	0.008341207	0.032413782	yes	down	0	0	0	6.36	5.24	0	0	3.866666667
NODE_12482_length_3729_cov_86.253834_g3612_i0		0.002	-9.299129128	0.017322813	0.047077157	yes	down	0	0	0	2.69	3.01	0	0	1.9
NODE_12484_length_3729_cov_64.148686_g3613_i0		0.001	-10.29093596	0.008441894	0.032635885	yes	down	0	0	0	6.42	5.08	0	0	3.833333333
NODE_12485_length_3729_cov_57.458105_g3614_i0	hypothetical protein BDV30DRAFT_234823 [Aspergillus minisclerotigenes])	0	-12.00817147	0.002114984	0.024218646	yes	down	0	0	0	17.3	19.97	0	0	12.42333333
NODE_12486_length_3729_cov_46.160186_g3615_i0	cytochrome P450 [Catenaria anguillulae PL171])	0.001	-10.77505451	0.005818278	0.0284198	yes	down	0	0	0	7.04	8.77	0	0	5.27
NODE_12487_length_3729_cov_42.366101_g3616_i0	DNA-directed RNA polymerase [Actinomortierella ambigua])	0	-11.08953479	0.004534297	0.026729117	yes	down	0	0	0	11.47	8.56	0	0	6.676666667
NODE_12490_length_3728_cov_26.800603_g3617_i0	hypothetical protein BG011_010259 [Mortierella polycephala])	0.001	-10.61639578	0.006583296	0.029734867	yes	down	0	0	0	6.63	7.58	0	0	4.736666667
NODE_12492_length_3728_cov_17.772117_g3618_i0	protein serine/threonine phosphatase 2C [Coemansia reversa NRRL 1564])	0.001	-9.851990389	0.011687872	0.037917195	yes	down	0	0	0	5.37	3.19	0	0	2.853333333
NODE_12499_length_3726_cov_59.908742_g3622_i0	armadillo-type protein [Rhizophagus diaphanus] [Rhizophagus sp. MUCL 43196])	0	-11.60184389	0.002982272	0.024841491	yes	down	0	0	0	13.08	15.07	0	0	9.383333333
NODE_12502_length_3725_cov_85.074561_g2778_i1	hypothetical protein TRICI_003768 [Trichomonascus ciferrii])	0	-12.1570432	0.000335755	0.020809982	yes	down	0.08	0	0	38.25	42.43	0	0.026666667	26.89333333
NODE_12504_length_3725_cov_26.772478_g3625_i0	hypothetical protein BGW42_007438 [Actinomortierella wolfii])	0.001	-10.43531873	0.007566067	0.03131297	yes	down	0	0	0	7.45	5.31	0	0	4.253333333
NODE_12505_length_3725_cov_22.462445_g3626_i0	P-loop containing nucleoside triphosphate hydrolase protein [Rhizophagus irregularis])	0.001	-10.17840161	0.009186302	0.033840066	yes	down	0	0	0	6.62	4.11	0	0	3.576666667
NODE_12507_length_3724_cov_52.028517_g3627_i0		0	-11.35489155	0.003656975	0.025475324	yes	down	0	0	0	13.17	10.85	0	0	8.006666667
NODE_12510_length_3724_cov_24.250069_g3628_i0	related to TRF4-topoisomerase I-related protein [Sporisorium reilianum f. sp. reilianum])	0.001	-10.25031789	0.008704115	0.033052349	yes	down	0	0	0	6.71	4.54	0	0	3.75
NODE_12514_length_3723_cov_42.388097_g3630_i0	hypothetical protein BCR43DRAFT_492433 [Syncephalastrum racemosum])	0	-11.04852671	0.004685728	0.026893134	yes	down	0	0	0	11.67	7.9	0	0	6.523333333
NODE_12521_length_3722_cov_77.150892_g1659_i2	S-adenosyl-L-methionine-dependent methyltransferase [Gigaspora margarita])	0	-13.06675781	0.000824014	0.02296679	yes	down	0	0	0	37.47	40.5	0	0	25.99
NODE_12522_length_3722_cov_48.671605_g3634_i0	DNA repair protein SMC6 [Rhizophagus irregularis DAOM 197198w])	0	-11.296641	0.003835137	0.025619053	yes	down	0	0	0	12.26	10.78	0	0	7.68
NODE_12523_length_3722_cov_44.720165_g3635_i0	cysteine synthase A [Neocallimastix sp. JGI-2020a])	0.002	-9.160400224	0.019066255	0.049568825	yes	down	0	0	0	2.39	2.79	0	0	1.726666667
NODE_12527_length_3721_cov_101.100165_g1048_i16	adenosine/AMP deaminase family protein [Morchella conica CCBAS932])	202.603	7.662510041	0.006079825	0.028839678	yes	up	12.11	10.49	13.42	0	0.04	0	12.00666667	0.013333333
NODE_12530_length_3721_cov_49.690999_g3638_i0		0	-11.25526307	0.003966446	0.025906493	yes	down	0	0	0	12.78	9.73	0	0	7.503333333
NODE_12531_length_3721_cov_26.100439_g3639_i0	calcium-transporting ATPase [Conidiobolus coronatus NRRL 28638])	0.001	-10.23762644	0.008787528	0.033175204	yes	down	0	0	0	7.15	4.09	0	0	3.746666667
NODE_12532_length_3720_cov_89.345594_g3640_i0		0	-12.71906084	0.001131573	0.023472624	yes	down	0	0	0	33.3	28.54	0	0	20.61333333
NODE_12534_length_3720_cov_46.984079_g3641_i0	hypothetical protein SPPG_09095 [Spizellomyces punctatus DAOM BR117])	0.001	-9.723013035	0.012832317	0.039813553	yes	down	0	0	0	3.41	4.23	0	0	2.546666667
NODE_12536_length_3720_cov_19.700796_g3642_i0	hypothetical protein AX14_009657 [Amanita brunnescens Koide BX004])	0	-13.49939458	0.000549575	0.022295701	yes	down	0	0	0	48.58	56.45	0	0	35.01
NODE_12539_length_3719_cov_76.427238_g3644_i0	TPR-like protein [Piromyces finnis])	0	-11.86548906	0.002388966	0.024557684	yes	down	0	0	0	21.53	13.11	0	0	11.54666667
NODE_12540_length_3719_cov_70.019495_g3645_i0	ribose-5-phosphate isomerase [Spizellomyces sp. 'palustris'])	0.001	-10.88861189	0.005320987	0.027669131	yes	down	0	0	0	8.63	8.65	0	0	5.76
NODE_12542_length_3719_cov_40.950027_g3620_i1		0.002	-9.353736326	0.01667592	0.046092894	yes	down	0	0	0	2.25	3.61	0	0	1.953333333
NODE_12543_length_3719_cov_35.096376_g3646_i0		0.001	-10.75005877	0.005933217	0.028599236	yes	down	0	0	0	10.58	5.5	0	0	5.36
NODE_12544_length_3719_cov_16.277046_g3647_i0	hypothetical protein BGZ81_003014 [Podila clonocystis])	0.001	-9.451224944	0.01557369	0.04428742	yes	down	0	0	0	3.18	3.2	0	0	2.126666667
NODE_12545_length_3718_cov_49.427904_g3648_i0	cysteine proteinase [Piromyces finnis])	0.001	-10.9491212	0.00507199	0.027295092	yes	down	0	0	0	10.58	7.67	0	0	6.083333333
NODE_12546_length_3718_cov_42.761604_g3649_i0		0	-11.07617803	0.004583125	0.026783582	yes	down	0	0	0	9.94	9.78	0	0	6.573333333
NODE_12547_length_3718_cov_22.469102_g3400_i1	1-deoxy-D-xylulose 5-phosphate synthase [Syncephalis pseudoplumigaleata])	0.001	-9.730061405	0.012767302	0.03968262	yes	down	0	0	0	3.09	4.55	0	0	2.546666667
NODE_12575_length_3711_cov_80.020914_g3516_i1		0	-12.07024183	0.002005048	0.024069304	yes	down	0	0	0	21.37	18.19	0	0	13.18666667
NODE_12577_length_3711_cov_33.814805_g1902_i2	hypothetical protein G6F58_012258 [Rhizopus delemar])	0.001	-10.031962	0.010242523	0.035510384	yes	down	0	0	0	4.67	4.89	0	0	3.186666667
NODE_12579_length_3710_cov_61.217176_g2970_i1	Carboxyl esterase family 16, partial [Neocallimastix cameroonii])	0	-12.23564534	0.001737204	0.023794305	yes	down	0	0	0	17.28	26.18	0	0	14.48666667
NODE_12580_length_3710_cov_48.230113_g3474_i1	multicopper oxidase [Gigaspora rosea])	0.001	-9.984412647	0.010608034	0.0360474	yes	down	0	0	0	4	5.19	0	0	3.063333333
NODE_12587_length_3708_cov_90.629303_g3658_i0	Not1 N-terminal domain, CCR4-Not complex component-domain-containing protein [Gigaspora rosea])	0	-12.69990821	0.001151269	0.023472624	yes	down	0	0	0	33.43	27.86	0	0	20.43
NODE_12588_length_3708_cov_76.995318_g3077_i1		0	-12.28117853	0.001669477	0.02368993	yes	down	0	0	0	24.55	21.25	0	0	15.26666667
NODE_12590_length_3708_cov_39.631782_g3659_i0	hypothetical protein SpCBS45565_g03855 [Spizellomyces sp. 'palustris'])	0.001	-10.90378804	0.00525752	0.027566822	yes	down	0	0	0	10.52	7.25	0	0	5.923333333
NODE_12592_length_3707_cov_80.309917_g3661_i0	Pkinase-domain-containing protein [Rhizopus microsporus])	0	-12.11856785	0.001923115	0.024045436	yes	down	0	0	0	19.18	21.36	0	0	13.51333333
NODE_12595_length_3707_cov_45.068871_g3437_i1	Putative TKL protein kinase [Rhizopus microsporus])	0.001	-10.40054853	0.007769185	0.031596664	yes	down	0	0	0	7.79	4.79	0	0	4.193333333
NODE_12601_length_3706_cov_10.933866_g3664_i0		0.002	-9.195643913	0.018609375	0.048905568	yes	down	0	0	0	3.16	2.27	0	0	1.81
NODE_12604_length_3704_cov_66.358699_g3666_i0	hypothetical protein ID866_6365 [Astraeus odoratus])	0	-11.70859436	0.002727478	0.024658617	yes	down	0	0	0	16.62	14.21	0	0	10.27666667
NODE_12606_length_3704_cov_45.737800_g3667_i0	SUMO ligase siz1 [Tulasnella sp. JGI-2019a])	0.001	-10.86510469	0.005420661	0.027789734	yes	down	0	0	0	8.64	8.46	0	0	5.7
NODE_12607_length_3704_cov_26.201544_g3668_i0	hypothetical protein BDN70DRAFT_996350 [Pholiota conissans])	0.001	-10.36634886	0.007973726	0.03186723	yes	down	0	0	0	6.23	5.89	0	0	4.04
NODE_12614_length_3702_cov_47.978483_g3672_i0	Clavaminate synthase-like protein [Basidiobolus meristosporus CBS 931.73])	0	-11.25093688	0.003980408	0.025906798	yes	down	0	0	0	12.51	10.01	0	0	7.506666667
NODE_12615_length_3702_cov_13.235862_g3673_i0	hypothetical protein A4X13_0g8807 [Tilletia indica])	0.002	-9.33214766	0.016929084	0.046451863	yes	down	0	0	0	2.84	3.05	0	0	1.963333333
NODE_12621_length_3701_cov_17.816501_g3677_i0	kinase-like domain-containing protein, partial [Lobosporangium transversale])	0.001	-9.801760772	0.012122332	0.038615307	yes	down	0	0	0	5.52	2.85	0	0	2.79
NODE_12623_length_3700_cov_98.437483_g3001_i1	plasma membrane H+-ATPase [Mortierella sp. AD010])	0	-27.98263859	7.92E-13	1.11E-10	yes	down	0	0	0	83.75	94.07	0	0	59.27333333
NODE_12626_length_3700_cov_28.439967_g3678_i0		0.001	-10.57638572	0.006789982	0.030093468	yes	down	0	0	0	7.6	6.49	0	0	4.696666667
NODE_12628_length_3700_cov_17.484129_g3605_i1		0.001	-9.462590397	0.015449461	0.044109998	yes	down	0	0	0	4.37	2.26	0	0	2.21
NODE_12632_length_3699_cov_64.033683_g3679_i0	hypothetical protein SeMB42_g05867 [Synchytrium endobioticum])	0	-11.7394146	0.002657708	0.024655056	yes	down	0	0	0	17.65	13.98	0	0	10.54333333
NODE_12636_length_3698_cov_62.189450_g780_i7	hypothetical protein P167DRAFT_608248 [Morchella conica CCBAS932])	358.784	8.486973649	0.005985721	0.02868741	yes	up	2.17	1.93	13.03	0	0	0	5.71	0
NODE_12637_length_3698_cov_59.777133_g3681_i0	hypothetical protein RHIMIDRAFT_233195 [Rhizopus microsporus ATCC 52813])	0	-11.56385853	0.003078053	0.024934876	yes	down	0	0	0	15.67	12.36	0	0	9.343333333
NODE_12638_length_3698_cov_50.197459_g3682_i0	DNA-directed RNA polymerase III subunit RPC2 [Basidiobolus meristosporus CBS 931.73])	0	-11.31114392	0.003790056	0.025551721	yes	down	0	0	0	13.7	9.89	0	0	7.863333333
NODE_12639_length_3698_cov_45.728252_g3315_i1	uncharacterized protein BATDEDRAFT_8973 [Batrachochytrium dendrobatidis JAM81])	0.001	-10.8729449	0.005387231	0.027739929	yes	down	0	0	0	9.42	7.9	0	0	5.773333333
NODE_12640_length_3698_cov_32.404032_g3683_i0		0.001	-10.67978899	0.006267386	0.029175944	yes	down	0	0	0	8.23	6.92	0	0	5.05
NODE_12646_length_3696_cov_91.923183_g2352_i1	ankyrin, partial [Viridothelium virens])	0	-13.08931481	0.000807024	0.02296679	yes	down	0	0	0	43.09	37.35	0	0	26.81333333
NODE_12647_length_3696_cov_89.671733_g849_i2	hypothetical protein MUCCIDRAFT_10111, partial [Mucor lusitanicus CBS 277.49])	0	-12.89995552	0.000960328	0.023160845	yes	down	0	0	0	34.76	35.37	0	0	23.37666667
NODE_12649_length_3696_cov_44.869854_g3214_i1	hypothetical protein CANCADRAFT_100252 [Tortispora caseinolytica NRRL Y-17796])	0	-11.00633741	0.004846288	0.027030053	yes	down	0	0	0	9.68	9.24	0	0	6.306666667
NODE_12650_length_3696_cov_33.165792_g3686_i0		0.001	-10.7352174	0.006002427	0.02868741	yes	down	0	0	0	8.72	7.06	0	0	5.26
NODE_12659_length_3694_cov_30.485485_g3689_i0		0.002	-9.359190398	0.016612491	0.045978903	yes	down	0	0	0	2.76	3.24	0	0	2
NODE_12662_length_3692_cov_102.931950_g3220_i1	phosphoenolpyruvate carboxylase [Spizellomyces sp. 'palustris'])	0	-13.69015899	0.000458007	0.02195104	yes	down	0	0	0	63.31	58.55	0	0	40.62
NODE_12666_length_3692_cov_31.308160_g3691_i0	adaptin N terminal region-domain-containing protein [Gigaspora rosea])	0.001	-10.60334304	0.006650094	0.029849521	yes	down	0	0	0	7.92	6.49	0	0	4.803333333
NODE_12668_length_3691_cov_105.555340_g2516_i1	hypothetical protein K493DRAFT_243417, partial [Basidiobolus meristosporus CBS 931.73])	0	-13.63081304	0.000484843	0.022057285	yes	down	0	0	0	68.67	49.37	0	0	39.34666667
NODE_12669_length_3691_cov_81.846984_g3692_i0		0	-12.13030118	0.001903691	0.024031853	yes	down	0	0	0	21.29	20.02	0	0	13.77
NODE_12675_length_3690_cov_19.020482_g3248_i1	WD40-repeat-containing domain protein [Chiua virens])	0.002	-9.333794588	0.016909652	0.046416984	yes	down	0	0	0	2.74	3.16	0	0	1.966666667
NODE_12678_length_3689_cov_36.857697_g3696_i0		0.001	-10.82919044	0.005576201	0.028042193	yes	down	0	0	0	7.77	8.89	0	0	5.553333333
NODE_12679_length_3689_cov_29.719546_g3697_i0	Mitogen-activated protein kinase [Entomortierella chlamydospora])	0.001	-9.446782792	0.015622483	0.044361643	yes	down	0	0	0	4.09	2.45	0	0	2.18
NODE_12680_length_3689_cov_13.698782_g3698_i0	DNA-binding protein rif1, partial [Mortierella polycephala])	0.001	-9.41074196	0.016023361	0.045018791	yes	down	0	0	0	3.78	2.57	0	0	2.116666667
NODE_12685_length_3688_cov_26.887289_g3701_i0	hypothetical protein RO3G_15457 [Lichtheimia corymbifera JMRC:FSU:9682])	0.001	-10.35477783	0.008044014	0.031927209	yes	down	0	0	0	6.67	5.47	0	0	4.046666667
NODE_12690_length_3687_cov_34.791967_g2197_i1	u2 small nuclear ribonucleoprotein auxiliary factor 35 kda subunit-related protein 2 [Gigaspora margarita])	0	-11.82454233	0.00247339	0.024557684	yes	down	0	0	0	21.2	12.81	0	0	11.33666667
NODE_12693_length_3687_cov_30.359280_g3702_i0		0.001	-10.58202632	0.006760495	0.030049543	yes	down	0	0	0	7.03	7.07	0	0	4.7
NODE_12699_length_3686_cov_46.241064_g3704_i0	hypothetical protein Glove_208g138 [Diversispora epigaea])	0	-11.18502971	0.004198703	0.026257508	yes	down	0	0	0	14.65	7.33	0	0	7.326666667
NODE_1269_length_13313_cov_58.367407_g72_i10	hypothetical protein P167DRAFT_479845 [Morchella conica CCBAS932])	4108.44	12.00437485	1.70E-06	0.000195044	yes	up	553.91	363.65	142.66	0	0.03	0.1	353.4066667	0.043333333
NODE_12700_length_3686_cov_43.503464_g3705_i0	mRNA binding protein puf3, partial [Linnemannia elongata])	0.001	-10.79222124	0.005740508	0.028288895	yes	down	0	0	0	8.3	8.06	0	0	5.453333333
NODE_12701_length_3686_cov_34.339983_g3593_i1		0.001	-10.51246768	0.007132298	0.030558355	yes	down	0	0	0	0.94	11.74	0	0	4.226666667
NODE_12703_length_3685_cov_63.768570_g3706_i0	hypothetical protein M422DRAFT_188705 [Sphaerobolus stellatus SS14])	0	-11.6577388	0.002846271	0.024828637	yes	down	0	0	0	17.58	12.55	0	0	10.04333333
NODE_12708_length_3684_cov_62.941503_g3708_i0	spermatogenesis-associated protein 20 [Gigaspora rosea])	0	-11.52681532	0.003174152	0.025056331	yes	down	0	0	0	14.81	12.53	0	0	9.113333333
NODE_12710_length_3684_cov_37.246465_g3709_i0	WD40 repeat-like protein, partial [Rhizodiscina lignyota])	0.001	-10.84681333	0.005499382	0.027900158	yes	down	0	0	0	8.46	8.51	0	0	5.656666667
NODE_12721_length_3681_cov_33.945893_g3711_i0		0.001	-10.75203286	0.005924065	0.028580687	yes	down	0	0	0	8.09	7.83	0	0	5.306666667
NODE_12731_length_3679_cov_35.908107_g3715_i0		0.001	-10.4028101	0.007755827	0.031590969	yes	down	0	0	0	7.26	5.36	0	0	4.206666667
NODE_12734_length_3678_cov_77.998334_g3717_i0	P-loop containing nucleoside triphosphate hydrolase protein [Gigaspora margarita])	0	-11.93729717	0.002247257	0.02443214	yes	down	0	0	0	17.36	18.73	0	0	12.03
NODE_12736_length_3678_cov_71.262149_g3718_i0	PMCA-type calcium-translocating P-type ATPase [Basidiobolus meristosporus CBS 931.73])	0	-11.77742471	0.00257391	0.024563406	yes	down	0	0	0	15.14	17.13	0	0	10.75666667
NODE_12737_length_3678_cov_33.335185_g3719_i0		0.001	-10.70821298	0.006130226	0.028929751	yes	down	0	0	0	7.74	7.71	0	0	5.15
NODE_12740_length_3677_cov_94.222222_g3721_i0	kinase-like domain-containing protein [Catenaria anguillulae PL171])	0	-12.74878167	0.001101626	0.023472624	yes	down	0	0	0	37.47	26.85	0	0	21.44
NODE_12741_length_3677_cov_67.562222_g3722_i0	hypothetical protein BGZ49_005789, partial [Haplosporangium sp. Z 27])	0	-11.78697167	0.002553246	0.024560596	yes	down	0	0	0	15.96	16.61	0	0	10.85666667
NODE_12742_length_3677_cov_30.475278_g3723_i0	BRCT domain, partial [Piromyces sp.])	0.001	-10.56470772	0.006851399	0.030178201	yes	down	0	0	0	9.74	4.62	0	0	4.786666667
NODE_12747_length_3676_cov_63.110586_g3728_i0	hypothetical protein CONCODRAFT_19627 [Conidiobolus coronatus NRRL 28638])	0	-11.68107146	0.002791194	0.024730126	yes	down	0	0	0	16.98	13.59	0	0	10.19
NODE_12749_length_3676_cov_22.636288_g3729_i0		0.001	-10.11389777	0.009638937	0.034513833	yes	down	0	0	0	5.65	4.65	0	0	3.433333333
NODE_12751_length_3675_cov_47.780712_g3730_i0	NADPH oxidase [Conidiobolus coronatus NRRL 28638])	0	-11.07022238	0.004605051	0.026786803	yes	down	0	0	0	10.8	9.18	0	0	6.66
NODE_12753_length_3675_cov_35.002223_g2639_i1	unnamed protein product [Rhizophagus irregularis])	0.001	-10.49950885	0.007203561	0.030695495	yes	down	0	0	0	7.38	6.08	0	0	4.486666667
NODE_12755_length_3674_cov_52.940228_g3731_i0	hypothetical protein C1646_363940 [Rhizophagus diaphanus] [Rhizophagus sp. MUCL 43196])	0	-11.34890525	0.003674931	0.025475324	yes	down	0	0	0	13.26	11.01	0	0	8.09
NODE_12756_length_3674_cov_48.481234_g3732_i0	actin depolymerizing protein [Gonapodya prolifera JEL478])	0	-11.18636019	0.004194191	0.026248589	yes	down	0	0	0	11.83	9.85	0	0	7.226666667
NODE_12774_length_3671_cov_57.889260_g3737_i0	hypothetical protein ID866_3837 [Astraeus odoratus])	0	-11.50404239	0.003234581	0.025077834	yes	down	0	0	0	12.87	13.92	0	0	8.93
NODE_12775_length_3671_cov_15.979688_g3738_i0	hypothetical protein BGW41_004603, partial [Actinomortierella wolfii])	0.001	-9.754570243	0.012543493	0.039314265	yes	down	0	0	0	3.55	4.38	0	0	2.643333333
NODE_12777_length_3670_cov_101.416365_g1048_i17	adenosine/AMP deaminase family protein [Morchella conica CCBAS932])	40.519	5.340530897	0.015515013	0.044215441	yes	up	16.4	23.83	10.28	0.08	0.06	0.57	16.83666667	0.236666667
NODE_12780_length_3669_cov_57.210468_g3740_i0	hypothetical protein AMAG_09455 [Allomyces macrogynus ATCC 38327])	0	-11.53918849	0.003141753	0.02499651	yes	down	0	0	0	16.25	11.63	0	0	9.293333333
NODE_12781_length_3669_cov_55.932628_g3741_i0	hypothetical protein AMAG_09455 [Allomyces macrogynus ATCC 38327])	0	-11.49423389	0.003260929	0.025083782	yes	down	0	0	0	16.06	11.01	0	0	9.023333333
NODE_12789_length_3668_cov_52.905597_g3746_i0	DWNN-domain-containing protein [Basidiobolus meristosporus CBS 931.73])	0	-11.35137432	0.003667516	0.025475324	yes	down	0	0	0	11.21	12.87	0	0	8.026666667
NODE_12791_length_3667_cov_25.955432_g3747_i0	Mismatch repair protein msh3 [Gamsiella multidivaricata])	0.001	-10.27600566	0.008537448	0.032806643	yes	down	0	0	0	6.44	5.13	0	0	3.856666667
NODE_12796_length_3666_cov_29.260240_g3750_i0	uncharacterized protein SmJEL517_g03017 [Synchytrium microbalum])	0.001	-10.44860399	0.007489724	0.031178237	yes	down	0	0	0	7.4	5.67	0	0	4.356666667
NODE_12800_length_3665_cov_61.333612_g3753_i0	Glycosyltransferase family 1 protein [Mycena sanguinolenta])	0	-11.6810537	0.002791235	0.024730126	yes	down	0	0	0	15.33	15.11	0	0	10.14666667
NODE_12806_length_3663_cov_37.416341_g2061_i1	hypothetical protein BB559_006035 [Furculomyces boomerangus])	0	-11.71745323	0.000530482	0.022295701	yes	down	0	0.09	0	26.82	33.5	0	0.03	20.10666667
NODE_12807_length_3663_cov_23.675404_g3757_i0	kinase-like domain-containing protein [Jimgerdemannia flammicorona])	0.003	-8.365164314	0.01114555	0.036995234	yes	down	0	0.18	0	7.34	3.97	0	0.06	3.77
NODE_12809_length_3662_cov_87.483682_g3758_i0	hypothetical protein BGZ97_004708 [Linnemannia gamsii])	0	-13.68164773	0.000461768	0.022027427	yes	down	0	0	0	67.36	55.38	0	0	40.91333333
NODE_12814_length_3661_cov_58.017299_g3147_i1	Polyadenylate-binding protein, cytoplasmic and nuclear [Choanephora cucurbitarum])	0.001	-10.30291292	0.008365935	0.032461175	yes	down	0	0	0	6.99	4.87	0	0	3.953333333
NODE_12829_length_3658_cov_24.978498_g3764_i0	Pumilio domain-containing protein [Smittium culicis])	0.001	-10.28279176	0.008493898	0.032743102	yes	down	0	0	0	7.02	4.71	0	0	3.91
NODE_12830_length_3657_cov_94.023184_g3765_i0	kinase-like domain-containing protein [Catenaria anguillulae PL171])	0	-13.08684212	8.67E-05	0.00718889	yes	down	0	0	0	54.68	28.05	0.09	0	27.60666667
NODE_12832_length_3657_cov_46.185475_g3766_i0	Vacuolar morphogenesis protein 6 [Lunasporangiospora selenospora])	0	-11.14230188	0.00434597	0.026486742	yes	down	0	0	0	10.84	10.2	0	0	7.013333333
NODE_12833_length_3657_cov_33.586872_g3767_i0	acyl transferase/acyl hydrolase/lysophospholipase [Glomus cerebriforme])	0.001	-10.71564089	0.006094831	0.028844829	yes	down	0	0	0	8.22	7.45	0	0	5.223333333
NODE_12839_length_3656_cov_64.521095_g3768_i0	Kanadaptin [Gryganskiella cystojenkinii])	0	-11.39948415	0.003525711	0.025416168	yes	down	0	0	0	14.98	10.46	0	0	8.48
NODE_12841_length_3655_cov_66.083007_g3536_i1	hypothetical protein G9A89_014091 [Geosiphon pyriformis])	0	-11.42871473	0.003442009	0.025292667	yes	down	0	0	0	13.65	12.08	0	0	8.576666667
NODE_12846_length_3655_cov_32.818614_g3604_i1	hypothetical protein RHIMIDRAFT_293097 [Rhizopus microsporus ATCC 52813])	0.001	-9.648552713	0.013537268	0.040948279	yes	down	0	0	0	4.91	2.71	0	0	2.54
NODE_12850_length_3654_cov_12.692480_g3772_i0	hypothetical protein SPPG_09286 [Spizellomyces punctatus DAOM BR117])	0.002	-9.260112649	0.017798407	0.047743508	yes	down	0	0	0	0.96	4.48	0	0	1.813333333
NODE_12855_length_3652_cov_37.663217_g3775_i0	hypothetical protein GLOIN_2v1641376 [Rhizophagus irregularis DAOM 181602=DAOM 197198])	0.001	-10.78929419	0.005753702	0.028317814	yes	down	0	0	0	9.19	7.4	0	0	5.53
NODE_12856_length_3652_cov_31.413986_g3417_i1	hypothetical protein SPPG_06354 [Spizellomyces punctatus DAOM BR117])	0.001	-10.38434528	0.0078655	0.031716071	yes	down	0	0	0	7.02	5.52	0	0	4.18
NODE_12857_length_3651_cov_17.515389_g3776_i0		0.001	-9.751586909	0.012570549	0.039352447	yes	down	0	0	0	4.41	3.67	0	0	2.693333333
NODE_12859_length_3650_cov_77.849706_g3778_i0	hypothetical protein CONCODRAFT_19627 [Conidiobolus coronatus NRRL 28638])	0	-12.19060581	0.001806675	0.023845804	yes	down	0	0	0	22.37	21.22	0	0	14.53
NODE_12860_length_3650_cov_31.440246_g3779_i0	ARM repeat-containing protein [Basidiobolus meristosporus CBS 931.73])	0.001	-10.57730155	0.006785187	0.030089389	yes	down	0	0	0	8.71	5.73	0	0	4.813333333
NODE_12861_length_3650_cov_17.955220_g3402_i1	unnamed protein product [Rhizophagus irregularis])	0.002	-9.194516434	0.018623841	0.048922259	yes	down	0	0	0	2.99	2.5	0	0	1.83
NODE_12864_length_3649_cov_71.810190_g3432_i1	hypothetical protein C1645_783993 [Glomus cerebriforme])	0	-11.95772709	0.002208371	0.024369144	yes	down	0	0	0	18.94	18.14	0	0	12.36
NODE_12865_length_3649_cov_32.311030_g2120_i6	hypothetical protein GcC1_207031 [Golovinomyces cichoracearum])	0.001	-9.556993944	0.014450887	0.042427214	yes	down	0	0	0	3.93	3.14	0	0	2.356666667
NODE_12866_length_3649_cov_22.071669_g3781_i0		0.001	-10.05445015	0.010073598	0.035243136	yes	down	0	0	0	5.46	4.51	0	0	3.323333333
NODE_12873_length_3647_cov_49.224090_g3749_i1	urease [Gigaspora margarita])	0	-11.20884321	0.004118606	0.026122092	yes	down	0	0	0	10.51	11.47	0	0	7.326666667
NODE_12877_length_3646_cov_76.059681_g3785_i0	unnamed protein product [Rhizoctonia solani])	0	-11.96495675	0.002194759	0.024325488	yes	down	0	0	0	23.43	14.47	0	0	12.63333333
NODE_12880_length_3646_cov_41.468198_g3786_i0		0	-10.99771028	0.004879727	0.027081746	yes	down	0	0	0	10.5	8.69	0	0	6.396666667
NODE_12884_length_3645_cov_97.698150_g3788_i0	hypothetical protein INT45_006921 [Mucor circinatus])	0	-12.92317837	0.000940173	0.022978726	yes	down	0	0	0	47.48	26.43	0	0	24.63666667
NODE_12885_length_3645_cov_84.304092_g3789_i0	hypothetical protein PHYBLDRAFT_117931 [Phycomyces blakesleeanus NRRL 1555(-)])	0	-12.38716834	0.001521129	0.023561528	yes	down	0	0	0	27.98	22.36	0	0	16.78
NODE_12886_length_3645_cov_76.227859_g3790_i0		0	-12.07616529	0.001994836	0.024069304	yes	down	0	0	0	23.16	17.49	0	0	13.55
NODE_12892_length_3644_cov_29.399776_g3236_i1	Pkinase-domain-containing protein [Rhizopus microsporus])	0.001	-10.36874858	0.007959218	0.03185532	yes	down	0	0	0	7.15	5.31	0	0	4.153333333
NODE_12895_length_3643_cov_56.205833_g3652_i1	hypothetical protein BGZ76_011403, partial [Entomortierella beljakovae])	0	-11.36184805	0.00363621	0.025475324	yes	down	0	0	0	15.61	9.39	0	0	8.333333333
NODE_12900_length_3642_cov_40.328471_g2895_i1	LIM-domain binding protein-domain-containing protein, partial [Endogone sp. FLAS-F59071])	0.001	-10.74418967	0.0059605	0.028647448	yes	down	0	0	0	8.71	7.39	0	0	5.366666667
NODE_12903_length_3641_cov_62.858586_g780_i8	hypothetical protein P167DRAFT_608248 [Morchella conica CCBAS932])	204.367	7.675019887	0.013386311	0.040682136	yes	up	0.65	1.8	7.55	0	0	0	3.333333333	0
NODE_12907_length_3641_cov_29.076319_g2233_i3	kinase-like domain-containing protein, partial [Gigaspora rosea])	0.002	-9.232932603	0.018136453	0.048244363	yes	down	0	0	0	2.95	2.68	0	0	1.876666667
NODE_12911_length_3640_cov_58.074376_g3562_i1	hypothetical protein K493DRAFT_317201 [Basidiobolus meristosporus CBS 931.73])	0	-11.44083297	0.003407842	0.025272504	yes	down	0	0	0	13.98	12.1	0	0	8.693333333
NODE_12912_length_3640_cov_49.170923_g3796_i0	uncharacterized protein SPSC_05686 [Sporisorium scitamineum])	0	-11.28329437	0.003877053	0.025688283	yes	down	0	0	0	12.55	10.83	0	0	7.793333333
NODE_12915_length_3639_cov_50.919989_g3799_i0		0	-11.31382144	0.003781787	0.025543281	yes	down	0	0	0	13.81	10.22	0	0	8.01
NODE_12917_length_3638_cov_74.458017_g3800_i0	kinesin-domain-containing protein, partial [Rhizopus microsporus ATCC 52813])	0	-11.71724169	0.002707735	0.024658179	yes	down	0	0	0	20.26	11.8	0	0	10.68666667
NODE_12920_length_3638_cov_28.606571_g3803_i0	hypothetical protein K493DRAFT_253021 [Basidiobolus meristosporus CBS 931.73])	0.001	-10.45162967	0.007472434	0.031158826	yes	down	0	0	0	8.18	5.13	0	0	4.436666667
NODE_12924_length_3637_cov_49.605337_g3805_i0	P-loop containing nucleoside triphosphate hydrolase protein [Rhizophagus diaphanus] [Rhizophagus sp. MUCL 43196])	0	-11.2512599	0.003979364	0.025906798	yes	down	0	0	0	13.24	9.78	0	0	7.673333333
NODE_12925_length_3637_cov_49.491573_g3806_i0	hypothetical protein FRC04_004710 [Tulasnella sp. 424])	0.002	-9.233756267	0.018126127	0.048225702	yes	down	0	0	0	2.03	3.48	0	0	1.836666667
NODE_12926_length_3637_cov_34.882865_g3807_i0	YJU3 (YKL094W) [Zygosaccharomyces parabailii])	0.002	-9.297723458	0.017339751	0.047104658	yes	down	0	0	0	2.86	3.01	0	0	1.956666667
NODE_12927_length_3636_cov_91.577690_g3690_i1		0	-12.78194311	0.001069077	0.023472624	yes	down	0	0	0	30.22	35.23	0	0	21.81666667
NODE_12929_length_3636_cov_70.481315_g3593_i2		0	-11.91399484	0.002292375	0.02447901	yes	down	0	0	0	19.45	16.8	0	0	12.08333333
NODE_12934_length_3635_cov_54.472737_g3809_i0	armadillo-type protein [Mucor lusitanicus])	0	-11.44370095	0.003399802	0.025271331	yes	down	0	0	0	15.2	11.14	0	0	8.78
NODE_12935_length_3635_cov_31.540191_g3810_i0	Ca-transporting ATPase [Basidiobolus meristosporus CBS 931.73])	0.001	-10.60175999	0.006658237	0.029868478	yes	down	0	0	0	7.16	7.35	0	0	4.836666667
NODE_12936_length_3635_cov_14.580382_g3811_i0		0.001	-9.440122651	0.015695891	0.044487792	yes	down	0	0	0	3.77	2.79	0	0	2.186666667
NODE_12937_length_3634_cov_62.508575_g3812_i0		0	-11.03018431	0.004754932	0.02692533	yes	down	0	0	0	12.8	7.17	0	0	6.656666667
NODE_12939_length_3634_cov_31.049199_g3813_i0	putative DNA-directed RNA polymerase [Rhodotorula taiwanensis])	0.001	-10.55082589	0.006925056	0.030290451	yes	down	0	0	0	8	6.16	0	0	4.72
NODE_12940_length_3633_cov_104.707255_g3495_i1	hypothetical protein G6F65_014417 [Rhizopus oryzae])	0	-11.18141567	0.004210981	0.026265347	yes	down	0	0	0	15.18	7.13	0	0	7.436666667
NODE_12941_length_3633_cov_103.095332_g2889_i1	hypothetical protein BGZ54_007578, partial [Gamsiella multidivaricata])	0	-13.36757588	0.000622521	0.02238746	yes	down	0	0	0	49.49	49.37	0	0	32.95333333
NODE_12952_length_3630_cov_20.081058_g3819_i0		0.001	-9.894977794	0.011327089	0.037268966	yes	down	0	0	0	4.82	4.14	0	0	2.986666667
NODE_12953_length_3630_cov_17.622010_g3820_i0	kinase-like protein [Gonapodya prolifera JEL478])	0.002	-9.274968449	0.017615988	0.047453868	yes	down	0	0	0	4.62	1.42	0	0	2.013333333
NODE_12957_length_3628_cov_61.431428_g3822_i0	hypothetical protein INT45_003943 [Mucor circinatus])	0	-11.61942188	0.002938876	0.024841491	yes	down	0	0	0	14.68	14.78	0	0	9.82
NODE_12958_length_3628_cov_34.861729_g3603_i1	uncharacterized protein DL89DRAFT_321541 [Linderina pennispora])	0.001	-10.23300576	0.008818075	0.033241302	yes	down	0	0	0	7.34	4.16	0	0	3.833333333
NODE_12963_length_3627_cov_55.445070_g3825_i0	Retrovirus-related Pol polyprotein from transposon TNT 1-94 [Colletotrichum fructicola])	0.001	-9.508458076	0.014956936	0.043215534	yes	down	0	0	0	1.34	5.2	0	0	2.18
NODE_12965_length_3627_cov_12.677183_g3826_i0	myb transcription factor [Lichtheimia corymbifera JMRC:FSU:9682])	0.002	-9.282113901	0.017528832	0.047356969	yes	down	0	0	0	3.01	2.83	0	0	1.946666667
NODE_12968_length_3626_cov_67.455621_g3827_i0	DUF625-domain-containing protein [Basidiobolus meristosporus CBS 931.73])	0	-11.84432459	0.002432268	0.024557684	yes	down	0	0	0	18.43	16.19	0	0	11.54
NODE_12970_length_3625_cov_72.771139_g3828_i0		0.002	-9.359998818	0.016603108	0.045971352	yes	down	0	0	0	2.76	3.36	0	0	2.04
NODE_12977_length_3622_cov_72.692243_g3831_i0	4-alpha-glucanotransferase [Spizellomyces punctatus DAOM BR117])	0	-12.02493232	0.002084766	0.024156964	yes	down	0	0	0	17.87	21.01	0	0	12.96
NODE_12978_length_3622_cov_36.545275_g3832_i0		0.001	-10.81143777	0.005654564	0.028161234	yes	down	0	0	0	8.36	8.49	0	0	5.616666667
NODE_12980_length_3621_cov_51.549944_g3107_i1	autophagy-related protein 18f isoform x2 [Gigaspora margarita])	0.001	-10.80501072	0.005683178	0.028224523	yes	down	0	0	0	7.53	9.14	0	0	5.556666667
NODE_12981_length_3621_cov_39.812923_g3386_i1	snf2 family helicase/ATPase [Gigaspora margarita])	0.001	-10.57163406	0.006814912	0.030122834	yes	down	0	0	0	7.38	6.95	0	0	4.776666667
NODE_12982_length_3621_cov_32.366535_g3833_i0	hypothetical protein K493DRAFT_253021 [Basidiobolus meristosporus CBS 931.73])	0.001	-10.58279128	0.006756505	0.030047279	yes	down	0	0	0	8.49	6.08	0	0	4.856666667
NODE_12991_length_3619_cov_39.803783_g3458_i1		0.001	-10.71981884	0.006075003	0.028834931	yes	down	0	0	0	7.87	7.97	0	0	5.28
NODE_12993_length_3618_cov_88.841005_g1438_i8	hypothetical protein P167DRAFT_289599 [Morchella conica CCBAS932])	34.649	5.114734498	0.017967704	0.048001903	yes	up	84.39	103.14	139.8	0.93	0.47	2.48	109.11	1.293333333
NODE_12994_length_3618_cov_75.565095_g3577_i1	TKL/LISK/LISK-DD1 protein kinase [Spizellomyces punctatus DAOM BR117])	0	-12.27770898	0.001674551	0.023696628	yes	down	0	0	0	23.24	23.4	0	0	15.54666667
NODE_12999_length_3618_cov_37.758260_g3838_i0		0.001	-10.81824552	0.005624397	0.028116809	yes	down	0	0	0	9.98	7.19	0	0	5.723333333
NODE_13000_length_3618_cov_12.861056_g3839_i0		0.002	-9.310938027	0.017181084	0.046832608	yes	down	0	0	0	2.88	3.08	0	0	1.986666667
NODE_13007_length_3617_cov_62.283051_g3843_i0	galactosyltransferase-domain-containing protein [Piptocephalis cylindrospora])	0	-11.70340155	0.002739396	0.024662573	yes	down	0	0	0	15.68	15.66	0	0	10.44666667
NODE_13009_length_3617_cov_24.612712_g3844_i0		0.001	-10.13801441	0.009467428	0.034260102	yes	down	0	0	0	3.83	6.56	0	0	3.463333333
NODE_13012_length_3616_cov_48.627861_g3845_i0	P-loop containing nucleoside triphosphate hydrolase protein, partial [Dimargaris cristalligena])	0	-11.21922049	0.004084137	0.026044466	yes	down	0	0	0	14.11	8.7	0	0	7.603333333
NODE_13014_length_3616_cov_14.681266_g3847_i0	hypothetical protein BCR36DRAFT_401655 [Piromyces finnis])	0.001	-9.48097335	0.015250376	0.043757724	yes	down	0	0	0	3.41	3.32	0	0	2.243333333
NODE_13015_length_3615_cov_86.122668_g3848_i0	hypothetical protein BZG36_01984 [Bifiguratus adelaidae])	0	-12.38489012	0.001524185	0.023561528	yes	down	0	0	0	30.35	20.65	0	0	17
NODE_1301_length_13196_cov_37.948395_g465_i0	MFS general substrate transporter [Morchella conica CCBAS932])	45.253	5.499933345	0.013524682	0.040925594	yes	up	5.2	3.76	6.92	0.01	0.03	0.15	5.293333333	0.063333333
NODE_13020_length_3615_cov_29.891464_g3710_i1	hypothetical protein D9611_008566 [Coprinellus angulatus])	0.001	-10.20594875	0.008998854	0.03354155	yes	down	0	0	0	6.66	4.59	0	0	3.75
NODE_13021_length_3614_cov_83.763359_g3850_i0	putative neutral alpha-glucosidase AB precursor [Rhizoclosmatium globosum])	0	-12.50051375	0.001375995	0.023532033	yes	down	0	0	0	29.15	25.61	0	0	18.25333333
NODE_13023_length_3614_cov_65.597116_g3852_i0		0.001	-9.447562747	0.015613906	0.044340326	yes	down	0	0	0	2.96	3.56	0	0	2.173333333
NODE_13025_length_3614_cov_30.065592_g3853_i0	hypothetical protein CXG81DRAFT_6275, partial [Caulochytrium protostelioides])	0.001	-10.45965362	0.007426756	0.031071519	yes	down	0	0	0	8.51	4.99	0	0	4.5
NODE_13026_length_3614_cov_11.396381_g3854_i0	hypothetical protein EC957_000830 [Mortierella hygrophila])	0.002	-9.198137203	0.01857742	0.048859157	yes	down	0	0	0	2.81	2.73	0	0	1.846666667
NODE_13027_length_3613_cov_82.134050_g3855_i0	hypothetical protein K493DRAFT_243417, partial [Basidiobolus meristosporus CBS 931.73])	0	-12.30852598	0.001629976	0.023609729	yes	down	0	0	0	30.9	17.78	0	0	16.22666667
NODE_13030_length_3613_cov_73.780260_g3856_i0		0.001	-9.41353044	0.015992025	0.044976486	yes	down	0	0	0	3.97	2.56	0	0	2.176666667
NODE_13031_length_3613_cov_59.913462_g3437_i2	Glycosyltransferase Family 2 protein [Trametes cinnabarina])	0.002	-9.256334811	0.01784506	0.047785144	yes	down	0	0	0	2.36	3.31	0	0	1.89
NODE_13038_length_3612_cov_54.068741_g3273_i1		0.001	-9.699159815	0.013054524	0.040103156	yes	down	0	0	0	4.45	3.46	0	0	2.636666667
NODE_13043_length_3610_cov_92.578545_g3860_i0	hypothetical protein C1645_783993 [Glomus cerebriforme])	0	-12.38494712	0.001524109	0.023561528	yes	down	0	0	0	30.66	20.46	0	0	17.04
NODE_13051_length_3609_cov_71.911948_g3863_i0	hypothetical protein CPC16_000008 [Podila verticillata])	0	-11.89636892	0.002327053	0.024551245	yes	down	0	0	0	17.96	17.95	0	0	11.97
NODE_13057_length_3608_cov_83.789295_g3866_i0	glycosyltransferase family 41 protein, partial [Mucor lusitanicus CBS 277.49])	0	-12.32939638	0.001600412	0.023609729	yes	down	0	0	0	25.08	23.51	0	0	16.19666667
NODE_13060_length_3608_cov_64.125460_g3663_i1	plasma-membrane choline transporter-domain-containing protein [Lobosporangium transversale])	0	-12.20958254	0.001777099	0.023808861	yes	down	0	0	0	22.62	22.05	0	0	14.89
NODE_13061_length_3608_cov_60.065704_g3569_i1	hypothetical protein G6F22_012382 [Rhizopus oryzae])	0	-11.6062443	0.002971354	0.024841491	yes	down	0	0	0	13.85	15.41	0	0	9.753333333
NODE_13065_length_3606_cov_104.714650_g1506_i7	hypothetical protein P167DRAFT_552411 [Morchella conica CCBAS932])	60.915	5.928718315	0.016770952	0.046210795	yes	up	20.5	15.72	17.34	0.11	0	0.41	17.85333333	0.173333333
NODE_13067_length_3606_cov_25.727685_g1684_i2		0.001	-10.23794586	0.00878542	0.033175204	yes	down	0	0	0	8.22	3.51	0	0	3.91
NODE_13069_length_3605_cov_66.884354_g3868_i0		0	-11.77206578	0.002585576	0.024563406	yes	down	0	0	0	17.41	15.69	0	0	11.03333333
NODE_13071_length_3605_cov_47.553288_g3869_i0	hypothetical protein K493DRAFT_308226 [Basidiobolus meristosporus CBS 931.73])	0.001	-9.610978412	0.013905835	0.041604868	yes	down	0	0	0	2.88	4.4	0	0	2.426666667
NODE_13075_length_3604_cov_88.818826_g3872_i0	Piwi-domain-containing protein [Rhizophagus irregularis])	0	-13.19313901	0.000732936	0.022700163	yes	down	0	0	0	55.3	34.57	0	0	29.95666667
NODE_13077_length_3604_cov_64.007372_g3873_i0	hypothetical protein B0A49_06548, partial [Cryomyces minteri])	0	-11.15976247	0.004285233	0.026410538	yes	down	0	0	0	12.96	8.92	0	0	7.293333333
NODE_13079_length_3604_cov_43.314999_g3875_i0	hypothetical protein SPPG_08396 [Spizellomyces punctatus DAOM BR117])	0	-12.02398021	0.000385925	0.021447142	yes	down	0.08	0	0	36.45	39.83	0	0.026666667	25.42666667
NODE_13080_length_3604_cov_27.321520_g3876_i0	TPR-like protein [Anaeromyces robustus])	0.001	-10.34962946	0.008075466	0.031969214	yes	down	0	0	0	7.54	4.96	0	0	4.166666667
NODE_13084_length_3603_cov_72.720363_g3877_i0	glycosyltransferase family 2 protein [Gonapodya prolifera JEL478])	0	-12.00970088	0.00211221	0.024215333	yes	down	0	0	0	23.94	15.58	0	0	13.17333333
NODE_13092_length_3600_cov_32.384048_g3879_i0	DEKNAAC105265 [Brettanomyces naardenensis])	0.001	-10.61953973	0.006567297	0.029710192	yes	down	0	0	0	7.53	7.34	0	0	4.956666667
NODE_13096_length_3598_cov_82.602954_g3881_i0	malate dehydrogenase [Caulochytrium protostelioides])	0	-28.61558979	2.40E-13	1.01E-10	yes	down	0	0	0	153.62	139.25	0	0	97.62333333
NODE_13097_length_3598_cov_78.523999_g3882_i0	hypothetical protein PNEG_00260 [Pneumocystis murina B123])	0	-11.15026832	0.004318162	0.026454374	yes	down	0	0	0	12.34	9.36	0	0	7.233333333
NODE_13101_length_3597_cov_44.134659_g3884_i0		0.001	-10.85688854	0.005455894	0.027843132	yes	down	0	0	0	10.8	7.01	0	0	5.936666667
NODE_13106_length_3596_cov_41.062234_g3262_i1		0.001	-10.8572806	0.005454208	0.027840274	yes	down	0	0	0	9.56	8.08	0	0	5.88
NODE_13109_length_3595_cov_66.354463_g3886_i0		0.001	-10.29889151	0.008391371	0.032526372	yes	down	0	0	0	9.41	2.98	0	0	4.13
NODE_13110_length_3595_cov_41.821489_g3887_i0	hypothetical protein SPPG_04658 [Spizellomyces punctatus DAOM BR117])	0.002	-9.359190398	0.016612491	0.045978903	yes	down	0	0	0	2.83	3.33	0	0	2.053333333
NODE_13111_length_3595_cov_38.459352_g3888_i0	pectinesterase a [Lichtheimia corymbifera JMRC:FSU:9682])	0.001	-9.932246921	0.011022343	0.036792041	yes	down	0	0	0	4.32	4.89	0	0	3.07
NODE_13113_length_3595_cov_26.974417_g3743_i1	P-loop containing nucleoside triphosphate hydrolase protein [Rhizoclosmatium globosum])	0.001	-9.908608443	0.011214775	0.037116115	yes	down	0	0	0	4.96	4.19	0	0	3.05
NODE_13114_length_3595_cov_19.179932_g3889_i0	hypothetical protein M427DRAFT_63213 [Gonapodya prolifera JEL478])	0.001	-9.85510468	0.011661396	0.037892476	yes	down	0	0	0	5	3.85	0	0	2.95
NODE_13118_length_3594_cov_46.582883_g3891_i0		0	-11.15658013	0.004296245	0.02642121	yes	down	0	0	0	11.73	10	0	0	7.243333333
NODE_13122_length_3593_cov_93.052617_g2990_i2	Trehalose-6-P synthase/phosphatase complex synthase subunit [Actinomortierella wolfii])	0	-12.38220428	0.001527796	0.023561528	yes	down	0	0	0	24.8	25.67	0	0	16.82333333
NODE_13123_length_3593_cov_84.145904_g3893_i0		0	-12.06311029	0.002017407	0.024101508	yes	down	0	0	0	19.8	20.65	0	0	13.48333333
NODE_13125_length_3593_cov_34.970705_g1277_i1	alkaline phosphatase-like protein, partial [Rhizophagus irregularis])	0.001	-10.38248909	0.007876601	0.031731636	yes	down	0	0	0	7.4	5.38	0	0	4.26
NODE_13126_length_3593_cov_26.300626_g3623_i1	hypothetical protein PENANT_c001G06447 [Penicillium antarcticum])	0.001	-10.10458521	0.009705902	0.034611204	yes	down	0	0	0	4.83	5.54	0	0	3.456666667
NODE_13135_length_3590_cov_21.927128_g3676_i1	hypothetical protein BGZ76_009351 [Entomortierella beljakovae])	0.001	-9.879526312	0.011455615	0.037471716	yes	down	0	0	0	4.95	4.05	0	0	3
NODE_13139_length_3589_cov_39.561219_g3899_i0	glycoside hydrolase family 2 protein [Pseudocercospora fijiensis CIRAD86])	0.001	-10.91585405	0.005207549	0.027517765	yes	down	0	0	0	10.51	7.98	0	0	6.163333333
NODE_13142_length_3587_cov_68.017664_g3900_i0	predicted protein [Fibroporia radiculosa])	0	-12.24405082	0.001724514	0.02379187	yes	down	0	0	0	23.55	22.53	0	0	15.36
NODE_13146_length_3586_cov_64.912226_g2100_i1		0	-13.60177627	0.000498501	0.022057285	yes	down	0	0	0	52.2	64.79	0	0	38.99666667
NODE_13158_length_3584_cov_70.403194_g3906_i0	probable inactive receptor kinase At5g58300 [Rhizophagus clarus])	0	-12.1367989	0.001893012	0.02400855	yes	down	0	0	0	23.29	19.71	0	0	14.33333333
NODE_13162_length_3584_cov_40.531508_g3908_i0	Small RNA 2'-O-methyltransferase [Entomortierella lignicola])	0.001	-10.90468667	0.005253784	0.027566822	yes	down	0	0	0	11.03	7.43	0	0	6.153333333
NODE_13164_length_3583_cov_63.709926_g3909_i0	ARM repeat-containing protein, partial [Coemansia reversa NRRL 1564])	0	-11.54831895	0.003118039	0.024955615	yes	down	0	0	0	14.98	13.54	0	0	9.506666667
NODE_13169_length_3582_cov_87.871041_g3758_i1	hypothetical protein BGZ97_004708 [Linnemannia gamsii])	0.001	-9.534225321	0.014686366	0.04281225	yes	down	0	0	0	3.76	3.32	0	0	2.36
NODE_13173_length_3581_cov_96.457477_g3727_i1	Serine/threonine-protein phosphatase PP1-2 [Saccharomycodes ludwigii])	0	-12.66406296	0.001188985	0.023472624	yes	down	0	0	0	31.96	29.86	0	0	20.60666667
NODE_13174_length_3581_cov_96.249144_g3911_i0	hypothetical protein PhCBS80983_g02484 [Powellomyces hirtus])	0	-13.86730803	0.000385915	0.021447142	yes	down	0	0	0	85.62	58.33	0	0	47.98333333
NODE_13177_length_3581_cov_62.464041_g3914_i0	hypothetical protein FHL15_003478 [Xylaria flabelliformis])	0	-11.56020024	0.003087424	0.024942534	yes	down	0	0	0	16.79	12.22	0	0	9.67
NODE_13181_length_3580_cov_74.817299_g3916_i0	UBA/TPR/DNAJ domain-containing protein Ucp7 [Schizosaccharomyces octosporus yFS286])	0	-11.99519108	0.002138662	0.024298545	yes	down	0	0	0	21.02	17.99	0	0	13.00333333
NODE_13187_length_3578_cov_94.171665_g3917_i0	ubiquitin-related domain-containing protein [Lobosporangium transversale])	0	-11.42191306	0.000713359	0.022674534	yes	down	0.08	0	0	26.15	24.76	0	0.026666667	16.97
NODE_13191_length_3578_cov_52.008855_g3385_i1		0	-11.22399632	0.004068362	0.026019936	yes	down	0	0	0	11.63	11.16	0	0	7.596666667
NODE_13196_length_3577_cov_83.876857_g3921_i0	Cse1-domain-containing protein [Basidiobolus meristosporus CBS 931.73])	0	-12.13894076	0.001889504	0.02400855	yes	down	0	0	0	24.95	18.42	0	0	14.45666667
NODE_13198_length_3577_cov_52.655429_g3923_i0		0	-11.30876015	0.003797433	0.025561281	yes	down	0	0	0	13.96	10.42	0	0	8.126666667
NODE_13202_length_3576_cov_58.775079_g3924_i0	hypothetical protein CONCODRAFT_19627 [Conidiobolus coronatus NRRL 28638])	0	-11.73501602	0.002667564	0.024655056	yes	down	0	0	0	17.54	15.06	0	0	10.86666667
NODE_13209_length_3575_cov_30.478273_g3926_i0	hypothetical protein G6F56_008260 [Rhizopus delemar])	0.001	-10.52852684	0.007044865	0.03045451	yes	down	0	0	0	7.82	6.34	0	0	4.72
NODE_13211_length_3574_cov_88.951673_g3927_i0	hypothetical protein CPC16_010962 [Podila verticillata])	0	-12.550828	0.001315757	0.023472624	yes	down	0	0	0	31.97	25.61	0	0	19.19333333
NODE_13212_length_3574_cov_80.038605_g3928_i0	hypothetical protein CROQUDRAFT_673137 [Cronartium quercuum f. sp. fusiforme G11])	0.001	-10.17263912	0.009225952	0.033900201	yes	down	0	0	0	6.15	4.92	0	0	3.69
NODE_13213_length_3574_cov_18.439806_g3929_i0	hypothetical protein WALSEDRAFT_53920 [Wallemia mellicola CBS 633.66])	0.001	-9.838742907	0.011801093	0.038126324	yes	down	0	0	0	4.56	4.18	0	0	2.913333333
NODE_13217_length_3573_cov_27.400744_g3931_i0		0.001	-10.367519	0.007966649	0.03186723	yes	down	0	0	0	6.61	6.01	0	0	4.206666667
NODE_13218_length_3573_cov_25.224828_g3932_i0	Isocitrate dehydrogenase [NADP], mitochondrial precursor (Oxalosuccinate decarboxylase) [Podila clonocystis])	0	-11.3143818	0.003780058	0.025543281	yes	down	0	0	0	10.72	13.34	0	0	8.02
NODE_13220_length_3572_cov_84.268670_g3933_i0	hypothetical protein C1645_783993 [Glomus cerebriforme])	0	-12.19776	0.001795472	0.023819314	yes	down	0	0	0	24.34	20.67	0	0	15.00333333
NODE_13221_length_3572_cov_54.412589_g1659_i3		0.001	-9.788750849	0.012237171	0.038803246	yes	down	0	0	0	4.03	4.37	0	0	2.8
NODE_13222_length_3572_cov_44.288698_g3934_i0	TKL/LISK/LISK-DD1 protein kinase [Puccinia graminis f. sp. tritici CRL 75-36-700-3])	0	-11.12646775	0.004401724	0.0265477	yes	down	0	0	0	11.64	9.79	0	0	7.143333333
NODE_13224_length_3572_cov_39.789127_g3935_i0		0.002	-9.367378615	0.016517663	0.045858089	yes	down	0	0	0	2.88	3.38	0	0	2.086666667
NODE_13227_length_3571_cov_104.920149_g1902_i3	plasma membrane H+-ATPase [Mortierella polycephala])	0	-14.45189098	2.79E-05	0.002638198	yes	down	0	0	0.09	194.64	195.65	0	0.03	130.0966667
NODE_13229_length_3571_cov_93.726102_g2856_i2	hypothetical protein K493DRAFT_359914 [Basidiobolus meristosporus CBS 931.73])	0	-12.95118128	0.000916391	0.022978726	yes	down	0	0	0	42.45	33.65	0	0	25.36666667
NODE_13231_length_3571_cov_56.813108_g3937_i0	LNS2-domain-containing protein [Basidiobolus meristosporus CBS 931.73])	0	-11.42276956	0.003458885	0.025346199	yes	down	0	0	0	13.97	12.31	0	0	8.76
NODE_13233_length_3571_cov_30.748712_g3938_i0	eukaryotic type KH-domain KH-domain type I [Gigaspora margarita])	0.001	-10.498796	0.0072075	0.030703813	yes	down	0	0	0	8.6	5.42	0	0	4.673333333
NODE_13239_length_3569_cov_20.616266_g3703_i1	ARM repeat-containing protein [Basidiobolus meristosporus CBS 931.73])	0.001	-9.471096515	0.015357058	0.043945171	yes	down	0	0	0	3.9	2.94	0	0	2.28
NODE_13245_length_3567_cov_98.566189_g3942_i0	phosphoenolpyruvate carboxylase [Spizellomyces sp. 'palustris'])	0	-14.03781356	0.000326667	0.020809982	yes	down	0	0	0	73.34	86.18	0	0	53.17333333
NODE_13247_length_3567_cov_58.073352_g3943_i0	DnaJ-domain-containing protein [Basidiobolus meristosporus CBS 931.73])	0	-11.43334792	0.00342891	0.025276951	yes	down	0	0	0	15.6	11.11	0	0	8.903333333
NODE_13255_length_3565_cov_39.942947_g3944_i0	Nrap protein [Basidiobolus meristosporus CBS 931.73])	0.001	-10.77047775	0.005839172	0.028448349	yes	down	0	0	0	10.57	6.41	0	0	5.66
NODE_13256_length_3565_cov_19.081135_g3945_i0		0.001	-9.492863712	0.015122812	0.043500125	yes	down	0	0	0	3.45	3.43	0	0	2.293333333
NODE_13260_length_3564_cov_45.928305_g3375_i1		0.001	-10.91655612	0.005204655	0.027517765	yes	down	0	0	0	8.69	9.68	0	0	6.123333333
NODE_13263_length_3563_cov_93.205106_g3950_i0	hypothetical protein ID866_150 [Astraeus odoratus])	0	-28.03563633	7.17E-13	1.09E-10	yes	down	0	0	0	92.61	99.39	0	0	64
NODE_13267_length_3562_cov_59.072310_g2651_i1	hypothetical protein Glove_81g33 [Diversispora epigaea])	0.001	-9.87598344	0.011485266	0.037521312	yes	down	0	0	0	3.01	5.78	0	0	2.93
NODE_13268_length_3562_cov_46.474032_g3953_i0		0	-27.8972367	9.29E-13	1.21E-10	yes	down	0	0	0	81.36	92.12	0	0	57.82666667
NODE_13276_length_3561_cov_31.923077_g3955_i0	uncharacterized protein BDR25DRAFT_245013 [Lindgomyces ingoldianus])	0.001	-10.3241015	0.008233052	0.032229205	yes	down	0	0	0	7.31	5.11	0	0	4.14
NODE_13278_length_3560_cov_82.688487_g1441_i6	carbonic anhydrase [Morchella conica CCBAS932])	1287.037	10.32983783	0.000706231	0.022674534	yes	up	10.22	13.04	41.28	0	0	0	21.51333333	0
NODE_13280_length_3560_cov_16.446454_g3956_i0	beta-tubulin, partial [Dicellomyces scirpi])	0.002	-9.216721274	0.018340747	0.048520881	yes	down	0	0	0	0.53	4.85	0	0	1.793333333
NODE_13281_length_3559_cov_96.925330_g3554_i1	unnamed protein product [Fusarium acuminatum CS5907])	0	-12.88405995	0.000974353	0.023224482	yes	down	0	0	0	39.54	33.21	0	0	24.25
NODE_13283_length_3559_cov_85.562033_g2737_i1	hypothetical protein CPC16_000057 [Podila verticillata])	0	-12.10070078	0.001953042	0.024062394	yes	down	0	0	0	20.72	21.24	0	0	13.98666667
NODE_13284_length_3559_cov_60.681792_g3770_i1	hypothetical protein INT43_004427 [Umbelopsis isabellina])	0	-11.2378922	0.004022778	0.025933517	yes	down	0	0	0	12.87	10.42	0	0	7.763333333
NODE_13285_length_3559_cov_21.526134_g3957_i0	hypothetical protein AMAG_16179 [Allomyces macrogynus ATCC 38327])	0.001	-10.04414974	0.010150661	0.035384306	yes	down	0	0	0	5.29	4.84	0	0	3.376666667
NODE_13292_length_3557_cov_94.908333_g3171_i1	uncharacterized protein DL89DRAFT_47974 [Linderina pennispora])	0	-13.27578505	0.000678532	0.022674534	yes	down	0	0	0	49.91	45.33	0	0	31.74666667
NODE_13296_length_3557_cov_39.217816_g3961_i0	hypothetical protein E4U32_006461 [Claviceps aff. humidiphila group G2b])	0.001	-10.87200014	0.00539125	0.027749	yes	down	0	0	0	10.02	8.06	0	0	6.026666667
NODE_13304_length_3555_cov_58.748419_g3964_i0	zf-MIZ-domain-containing protein, partial [Rhodotorula sp. JG-1b])	0	-11.47952104	0.003300819	0.025145111	yes	down	0	0	0	11.96	15.14	0	0	9.033333333
NODE_13306_length_3554_cov_87.981018_g3965_i0	hypothetical protein C1645_832115 [Glomus cerebriforme])	0	-12.73373583	0.001116693	0.023472624	yes	down	0	0	0	30.35	34.57	0	0	21.64
NODE_13309_length_3554_cov_54.165660_g3967_i0		0.001	-9.821268238	0.01195193	0.038383235	yes	down	0	0	0	3.91	4.69	0	0	2.866666667
NODE_13310_length_3554_cov_28.683635_g3968_i0	hypothetical protein BDEG_25581 [Batrachochytrium dendrobatidis JEL423])	0.001	-10.43335402	0.007577416	0.031319281	yes	down	0	0	0	6.37	6.84	0	0	4.403333333
NODE_13311_length_3554_cov_12.443198_g3969_i0		0.002	-9.219911182	0.018300389	0.048462705	yes	down	0	0	0	0.62	4.8	0	0	1.806666667
NODE_13315_length_3552_cov_15.299568_g3970_i0	hypothetical protein G6F22_010602 [Rhizopus oryzae])	0.001	-9.528787662	0.014743102	0.042912635	yes	down	0	0	0	3.92	3.21	0	0	2.376666667
NODE_13318_length_3551_cov_52.351180_g3971_i0	hypothetical protein K493DRAFT_222972 [Basidiobolus meristosporus CBS 931.73])	0	-11.378499	0.00358694	0.025475324	yes	down	0	0	0	15.81	10.13	0	0	8.646666667
NODE_13321_length_3550_cov_67.771667_g3852_i1		0	-11.41804103	0.003472362	0.025352325	yes	down	0	0	0	14.55	11.89	0	0	8.813333333
NODE_13327_length_3549_cov_59.821141_g3423_i1	hypothetical protein PhCBS80983_g03885 [Powellomyces hirtus])	0	-11.39813205	0.003529628	0.025416168	yes	down	0	0	0	14.38	11.7	0	0	8.693333333
NODE_13329_length_3549_cov_20.348214_g3975_i0		0.001	-9.931060301	0.011031932	0.036803301	yes	down	0	0	0	5.09	4.33	0	0	3.14
NODE_13334_length_3548_cov_34.857966_g3977_i0	hypothetical protein JAAARDRAFT_31103 [Jaapia argillacea MUCL 33604])	0.001	-10.73423535	0.006007032	0.028692318	yes	down	0	0	0	8.7	7.72	0	0	5.473333333
NODE_13336_length_3547_cov_58.826225_g2615_i2	hypothetical protein ID866_4362 [Astraeus odoratus])	0	-11.34456757	0.003687992	0.025475921	yes	down	0	0	0	12.62	12.36	0	0	8.326666667
NODE_13340_length_3546_cov_82.156818_g3980_i0		0	-12.20109996	0.001790264	0.023808861	yes	down	0	0	0	21.11	23.89	0	0	15
NODE_13343_length_3546_cov_44.082733_g3982_i0	beta-lactamase/transpeptidase-like protein [Gonapodya prolifera JEL478])	0	-11.07660198	0.004581568	0.026783582	yes	down	0	0	0	11.25	9.61	0	0	6.953333333
NODE_13354_length_3544_cov_89.788578_g3984_i0	hypothetical protein G6F65_017690 [Rhizopus oryzae])	0	-12.36138486	0.001556054	0.023599729	yes	down	0	0	0	28.29	22.66	0	0	16.98333333
NODE_13359_length_3543_cov_75.406232_g3987_i0	kinesin-domain-containing protein, partial [Piromyces finnis])	0	-11.80327551	0.002518307	0.024557684	yes	down	0	0	0	19.91	14.8	0	0	11.57
NODE_13361_length_3543_cov_54.078477_g3988_i0	unnamed protein product [Rhizoctonia solani])	0	-11.21813442	0.004087732	0.026047443	yes	down	0	0	0	13.23	9.92	0	0	7.716666667
NODE_13362_length_3543_cov_53.709463_g3989_i0	hypothetical protein CXG81DRAFT_20617 [Caulochytrium protostelioides])	0	-11.30366933	0.00381323	0.025567628	yes	down	0	0	0	13.11	11.31	0	0	8.14
NODE_13363_length_3543_cov_23.383151_g3990_i0	hypothetical protein BJ085DRAFT_12527, partial [Dimargaris cristalligena])	0.001	-10.14946825	0.009386931	0.034116633	yes	down	0	0	0	6.67	4.41	0	0	3.693333333
NODE_13364_length_3543_cov_16.656953_g3991_i0	hypothetical protein BDZ97DRAFT_1861960 [Flammula alnicola])	0.001	-9.592124475	0.014094093	0.041900103	yes	down	0	0	0	4.18	3.3	0	0	2.493333333
NODE_13368_length_3542_cov_37.283117_g3993_i0		0.001	-9.540356036	0.01462263	0.04270455	yes	down	0	0	0	3.62	3.55	0	0	2.39
NODE_13371_length_3542_cov_30.742280_g3697_i1	Mitogen-activated protein kinase [Entomortierella chlamydospora])	0.001	-9.554578166	0.014475712	0.042470015	yes	down	0	0	0	4.56	2.81	0	0	2.456666667
NODE_13372_length_3542_cov_27.544300_g3823_i1	hypothetical protein RclHR1_01770023 [Rhizophagus clarus])	0.001	-10.06661525	0.009983255	0.03509428	yes	down	0	0	0	6.03	4.39	0	0	3.473333333
NODE_13375_length_3541_cov_62.328233_g3356_i2	NAD(P)H:quinone oxidoreductase, type IV [Syncephalastrum racemosum])	0	-10.98284401	0.00493784	0.027139651	yes	down	0	0	0	8.43	10.84	0	0	6.423333333
NODE_13376_length_3541_cov_35.572748_g3996_i0	P-loop containing nucleoside triphosphate hydrolase protein [Jimgerdemannia flammicorona])	0.001	-10.71265977	0.006109014	0.028877938	yes	down	0	0	0	9.33	6.97	0	0	5.433333333
NODE_13382_length_3540_cov_58.477621_g3997_i0		0.001	-10.25838287	0.008651477	0.032987997	yes	down	0	0	0	7.52	4.48	0	0	4
NODE_13389_length_3539_cov_35.325534_g4001_i0	Rab3 GTPase-activating protein catalytic subunit, partial [Rhizopus stolonifer])	0.001	-10.69674485	0.006185237	0.029050425	yes	down	0	0	0	8.91	7.19	0	0	5.366666667
NODE_13391_length_3538_cov_75.767986_g4003_i0	hypothetical protein SpCBS45565_g02941 [Spizellomyces sp. 'palustris'])	0	-12.21998053	0.001761082	0.023808861	yes	down	0	0	0	25.26	20.97	0	0	15.41
NODE_13398_length_3536_cov_93.929170_g911_i2	TLD-domain-containing protein [Morchella conica CCBAS932])	38.549	5.268625122	0.016595283	0.045968113	yes	up	52.12	40.03	126.07	0.23	0.29	3.08	72.74	1.2
NODE_13399_length_3536_cov_84.063602_g4005_i0	kinase-like protein, partial [Sistotremastrum suecicum HHB10207 ss-3])	0	-12.31536677	0.001620231	0.023609729	yes	down	0	0	0	24.41	24.66	0	0	16.35666667
NODE_13402_length_3536_cov_31.252963_g4007_i0	kinase-like domain-containing protein, partial [Thamnocephalis sphaerospora])	0.001	-10.58687086	0.006735261	0.030009437	yes	down	0	0	0	6.57	8.13	0	0	4.9
NODE_13403_length_3536_cov_24.211911_g4008_i0	hypothetical protein ID866_713 [Astraeus odoratus])	0.001	-10.19848814	0.00904928	0.033617008	yes	down	0	0	0	6.29	5.11	0	0	3.8
NODE_13404_length_3536_cov_16.431917_g4009_i0		0.001	-9.627884225	0.013738922	0.041331241	yes	down	0	0	0	3.58	4	0	0	2.526666667
NODE_13407_length_3534_cov_62.005207_g4011_i0	WD40-repeat-containing domain protein [Thamnocephalis sphaerospora])	0	-11.50294707	0.003237513	0.025077834	yes	down	0	0	0	15.81	12.4	0	0	9.403333333
NODE_13409_length_3534_cov_52.444027_g4012_i0	hypothetical protein K493DRAFT_220088 [Basidiobolus meristosporus CBS 931.73])	0	-11.35705033	0.00365052	0.025475324	yes	down	0	0	0	11.27	13.82	0	0	8.363333333
NODE_13410_length_3534_cov_37.947642_g3993_i1		0.001	-10.20786979	0.00898591	0.033518164	yes	down	0	0	0	5.71	5.69	0	0	3.8
NODE_13411_length_3534_cov_33.374602_g4013_i0		0.002	-9.181853021	0.018786998	0.049151464	yes	down	0	0	0	3.58	2.12	0	0	1.9
NODE_13413_length_3534_cov_17.588661_g3925_i1	hypothetical protein BGZ96_008717 [Linnemannia gamsii])	0.001	-9.597434177	0.014040849	0.041815819	yes	down	0	0	0	4.64	2.95	0	0	2.53
NODE_13415_length_3533_cov_53.442419_g3596_i1	hypothetical protein SPPG_02358 [Spizellomyces punctatus DAOM BR117])	0	-11.28855578	0.00386048	0.0256521	yes	down	0	0	0	12.46	11.71	0	0	8.056666667
NODE_13419_length_3532_cov_59.700145_g3311_i1	hypothetical protein CLAIMM_03545 isoform 1 [Cladophialophora immunda])	0.001	-10.92437633	0.005172514	0.027461754	yes	down	0	0	0	11.9	7.19	0	0	6.363333333
NODE_13420_length_3532_cov_15.226049_g4017_i0	hypothetical protein BDZ97DRAFT_1861960 [Flammula alnicola])	0.001	-9.559640334	0.014423734	0.042404572	yes	down	0	0	0	3.57	3.7	0	0	2.423333333
NODE_13423_length_3531_cov_74.413723_g4018_i0	Vacuolar protein sorting-associated protein 16 [Gigaspora margarita])	0	-11.90345271	0.002313059	0.024533934	yes	down	0	0	0	19.94	17.2	0	0	12.38
NODE_13428_length_3530_cov_72.997394_g4021_i0	TKL/LISK/LISK-DD1 protein kinase [Spizellomyces punctatus DAOM BR117])	0	-12.12746267	0.001908373	0.024042813	yes	down	0	0	0	21.32	21.81	0	0	14.37666667
NODE_13429_length_3530_cov_64.435563_g4022_i0	hypothetical protein INT44_005863 [Umbelopsis vinacea])	0	-11.46165942	0.003349844	0.025196175	yes	down	0	0	0	16.55	11.06	0	0	9.203333333
NODE_13430_length_3530_cov_42.516942_g4023_i0	hypothetical protein KIY56_000171 [Pseudotulostoma volvatum])	0.001	-10.93546799	0.005127235	0.027379604	yes	down	0	0	0	10.49	8.54	0	0	6.343333333
NODE_13438_length_3529_cov_55.070973_g1386_i1	uncharacterized protein EI90DRAFT_3080477 [Cantharellus anzutake])	0.001	-10.69696946	0.006184155	0.029050425	yes	down	0	0	0	7.71	8.27	0	0	5.326666667
NODE_13441_length_3528_cov_93.800927_g4027_i0		0	-13.29081654	0.00066905	0.022674534	yes	down	0	0	0	52.48	44.82	0	0	32.43333333
NODE_13442_length_3528_cov_83.744422_g4028_i0		0	-13.19778243	0.000729775	0.022693316	yes	down	0	0	0	60.52	32.23	0	0	30.91666667
NODE_13445_length_3528_cov_48.376702_g3869_i1	hypothetical protein K493DRAFT_308226 [Basidiobolus meristosporus CBS 931.73])	0.001	-10.49782881	0.007212846	0.030707202	yes	down	0	0	0	7.67	6.38	0	0	4.683333333
NODE_13447_length_3527_cov_98.712464_g218_i8	hypothetical protein P167DRAFT_573631 [Morchella conica CCBAS932])	0.002	-9.269867986	0.00013138	0.010312348	yes	down	0.28	1.85	0.44	141.74	157.96	7.85	0.856666667	102.5166667
NODE_13449_length_3527_cov_76.702609_g4029_i0	galactosyltransferase-domain-containing protein [Absidia repens])	0	-12.02807349	0.002079147	0.024156964	yes	down	0	0	0	22.32	18.3	0	0	13.54
NODE_13453_length_3526_cov_98.153668_g4031_i0	hypothetical protein SPPG_09381 [Spizellomyces punctatus DAOM BR117])	0	-13.43259669	0.000585482	0.02238746	yes	down	0	0	0	63.13	44.98	0	0	36.03666667
NODE_13455_length_3526_cov_17.797043_g4032_i0	xanthine dehydrogenase [Basidiobolus meristosporus CBS 931.73])	0.001	-9.75779067	0.012514345	0.039267452	yes	down	0	0	0	3.71	4.59	0	0	2.766666667
NODE_13465_length_3523_cov_95.953569_g4036_i0	unnamed protein product [Fusarium acuminatum CS5907])	0	-13.44758701	0.000577239	0.02238746	yes	down	0	0	0	60.87	48.08	0	0	36.31666667
NODE_13468_length_3523_cov_72.545560_g4037_i0		0	-11.8164734	0.002490345	0.024557684	yes	down	0	0	0	17.66	17.24	0	0	11.63333333
NODE_13469_length_3523_cov_61.949216_g4038_i0	hypothetical protein BGX31_004904 [Mortierella sp. GBA43])	0	-12.25407088	0.001709499	0.023764902	yes	down	0	0	0	28	19.82	0	0	15.94
NODE_13470_length_3523_cov_54.371445_g4039_i0	hypothetical protein RclHR1_08850008 [Rhizophagus clarus])	0	-11.34806367	0.003677462	0.025475324	yes	down	0	0	0	15.58	10.02	0	0	8.533333333
NODE_13473_length_3523_cov_24.333430_g4040_i0	hypothetical protein G6F64_001175 [Rhizopus oryzae])	0.001	-10.24283141	0.008753233	0.033119132	yes	down	0	0	0	6.31	5.46	0	0	3.923333333
NODE_13476_length_3522_cov_71.343106_g4042_i0	P-loop containing nucleoside triphosphate hydrolase protein [Gigaspora rosea])	0	-11.70429485	0.002737343	0.024662573	yes	down	0	0	0	20.26	12.57	0	0	10.94333333
NODE_13477_length_3522_cov_33.802612_g4043_i0	ribosomal protein S5 domain 2-type protein [Endogone sp. FLAS-F59071])	0.001	-10.64564885	0.00643578	0.029461033	yes	down	0	0	0	8.63	6.98	0	0	5.203333333
NODE_13482_length_3521_cov_38.548200_g4044_i0		0.001	-10.86136009	0.005436693	0.027818396	yes	down	0	0	0	11.35	6.96	0	0	6.103333333
NODE_13483_length_3521_cov_37.737805_g4045_i0	hypothetical protein K461DRAFT_224077 [Myriangium duriaei CBS 260.36])	0.001	-10.84451355	0.005509352	0.027903521	yes	down	0	0	0	8.15	9.54	0	0	5.896666667
NODE_13487_length_3520_cov_47.891664_g4047_i0	hypothetical protein SPPG_02116 [Spizellomyces punctatus DAOM BR117])	0	-11.15584706	0.004298785	0.026424463	yes	down	0	0	0	11.58	10.57	0	0	7.383333333
NODE_13489_length_3519_cov_73.467461_g200_i20	hypothetical protein P167DRAFT_535921 [Morchella conica CCBAS932])	518.21	9.017392209	0.00295289	0.024841491	yes	up	6.33	6.11	13.84	0	0	0	8.76	0
NODE_13490_length_3519_cov_72.217606_g4049_i0		0	-11.78190549	0.002564192	0.024563406	yes	down	0	0	0	17.45	16.69	0	0	11.38
NODE_13492_length_3519_cov_66.058396_g4050_i0	Isoleucyl-tRNA synthetase [Glomus cerebriforme])	0	-11.68918222	0.002772277	0.024723707	yes	down	0	0	0	17.32	14.82	0	0	10.71333333
NODE_13496_length_3519_cov_30.886113_g4052_i0		0.001	-10.54856036	0.006937144	0.030311334	yes	down	0	0	0	7.75	6.81	0	0	4.853333333
NODE_13500_length_3518_cov_95.293229_g2510_i1	plasma membrane H+-ATPase [Mortierella polycephala])	0	-13.56727578	0.000515196	0.022149148	yes	down	0	0	0	62.84	55.23	0	0	39.35666667
NODE_13502_length_3518_cov_82.892183_g4055_i0	hypothetical protein BJ085DRAFT_18031, partial [Dimargaris cristalligena])	0	-12.22712502	0.001750155	0.023808861	yes	down	0	0	0	22.95	23.44	0	0	15.46333333
NODE_13503_length_3518_cov_82.626271_g4056_i0	DNA replication factor C, large subunit [Basidiobolus meristosporus CBS 931.73])	0	-12.14879452	0.001873442	0.023992279	yes	down	0	0	0	28.37	16.47	0	0	14.94666667
NODE_13507_length_3517_cov_61.511628_g4058_i0	hypothetical protein AA0118_g9767 [Alternaria tenuissima])	0.001	-10.1586531	0.009322822	0.034017006	yes	down	0	0	0	4.42	6.51	0	0	3.643333333
NODE_13510_length_3517_cov_16.778779_g4060_i0		0.001	-9.98371326	0.010613496	0.0360474	yes	down	0	0	0	4.3	5.42	0	0	3.24
NODE_13511_length_3517_cov_13.001163_g4061_i0	ARM repeat-containing protein, partial [Violaceomyces palustris])	0.001	-9.427787725	0.015832648	0.04473468	yes	down	0	0	0	3.93	2.82	0	0	2.25
NODE_13514_length_3516_cov_32.892411_g3234_i1	hypothetical protein Glove_326g167 [Diversispora epigaea])	0.001	-10.18088634	0.009169253	0.033821992	yes	down	0	0	0	6.44	4.92	0	0	3.786666667
NODE_13519_length_3515_cov_86.501163_g4064_i0	hypothetical protein M430DRAFT_264396 [Amorphotheca resinae ATCC 22711])	0.001	-10.89074527	0.005312023	0.027653749	yes	down	0	0	0	13.2	5.73	0	0	6.31
NODE_13521_length_3515_cov_42.917103_g4065_i0		0	-11.0111091	0.004827882	0.027005903	yes	down	0	0	0	11.84	8.41	0	0	6.75
NODE_13522_length_3515_cov_39.575044_g4066_i0	hypothetical protein BN7_2044 [Wickerhamomyces ciferrii])	0.001	-10.909483	0.005233881	0.027536129	yes	down	0	0	0	10.28	8.5	0	0	6.26
NODE_13523_length_3515_cov_34.884526_g4067_i0		0.001	-9.53559295	0.014672127	0.042793195	yes	down	0	0	0	4.03	3.23	0	0	2.42
NODE_13526_length_3514_cov_90.745999_g4069_i0		0	-12.41391386	0.001485664	0.023561528	yes	down	0	0	0	28.23	24.91	0	0	17.71333333
NODE_13528_length_3514_cov_37.244399_g4070_i0	MCM-domain-containing protein [Anaeromyces robustus])	0	-11.69334548	0.002762613	0.024701992	yes	down	0	0	0	16.17	15.95	0	0	10.70666667
NODE_13530_length_3514_cov_27.604306_g4071_i0	hypothetical protein G9A89_014925 [Geosiphon pyriformis])	0.001	-10.3109829	0.0083151	0.032357646	yes	down	0	0	0	6.52	5.84	0	0	4.12
NODE_13537_length_3513_cov_47.927823_g4074_i0	P-loop containing nucleoside triphosphate hydrolase protein [Lobosporangium transversale])	0	-11.11666268	0.004436572	0.026562371	yes	down	0	0	0	12.4	9.35	0	0	7.25
NODE_13538_length_3513_cov_26.496508_g4075_i0	actin depolymerizing protein [Anaeromyces robustus])	0.001	-9.402847841	0.016112366	0.045186147	yes	down	0	0	0	4.85	1.91	0	0	2.253333333
NODE_13539_length_3513_cov_14.804133_g4076_i0	glycosyltransferase family 20-domain-containing protein [Lobosporangium transversale])	0.001	-9.440632269	0.015690263	0.044477026	yes	down	0	0	0	3.87	2.93	0	0	2.266666667
NODE_13543_length_3512_cov_88.554585_g4080_i0		0	-12.92135623	0.00094174	0.022978726	yes	down	0	0	0	36.96	38.2	0	0	25.05333333
NODE_13546_length_3512_cov_41.033770_g2742_i1		0.001	-10.73646369	0.005996587	0.02868741	yes	down	0	0	0	8.98	7.67	0	0	5.55
NODE_13549_length_3511_cov_74.281887_g4083_i0	hypothetical protein AX14_002026, partial [Amanita brunnescens Koide BX004])	0	-11.80859925	0.002506993	0.024557684	yes	down	0	0	0	19.56	15.54	0	0	11.7
NODE_13550_length_3511_cov_71.133663_g4084_i0	hypothetical protein SpCBS45565_g05083 [Spizellomyces sp. 'palustris'])	0	-11.77626862	0.002576423	0.024563406	yes	down	0	0	0	20.5	14	0	0	11.5
NODE_13551_length_3511_cov_53.934479_g4085_i0		0	-11.36913953	0.003614559	0.025475324	yes	down	0	0	0	15.68	10.37	0	0	8.683333333
NODE_13553_length_3511_cov_23.884683_g4087_i0	protein far1-related sequence 11 [Rhizophagus irregularis DAOM 181602=DAOM 197198])	0.001	-10.06096002	0.010025163	0.035146845	yes	down	0	0	0	5.84	4.61	0	0	3.483333333
NODE_13556_length_3510_cov_51.047772_g4089_i0		0	-11.25120741	0.003979534	0.025906798	yes	down	0	0	0	13.47	10.41	0	0	7.96
NODE_13561_length_3509_cov_46.577506_g4092_i0		0	-11.11496466	0.004442633	0.026564778	yes	down	0	0	0	13.12	8.74	0	0	7.286666667
NODE_13564_length_3508_cov_16.289420_g4094_i0		0.001	-9.541242708	0.014613432	0.042692731	yes	down	0	0	0	3.88	3.39	0	0	2.423333333
NODE_13567_length_3507_cov_84.706122_g4095_i0	cysteine proteinase [Anaeromyces robustus])	0	-12.35861865	0.001559845	0.023599729	yes	down	0	0	0	26	25.09	0	0	17.03
NODE_13569_length_3507_cov_46.475802_g1635_i3	uncharacterized protein SmJEL517_g02189 [Synchytrium microbalum])	0	-13.12334572	0.000782007	0.022913536	yes	down	0	0	0	47.46	39.8	0	0	29.08666667
NODE_13573_length_3506_cov_105.993293_g3650_i1		0	-14.11630068	0.000302358	0.020576256	yes	down	0	0	0	81.5	90.43	0	0	57.31
NODE_13576_length_3505_cov_92.043466_g4097_i0	uncharacterized protein SmJEL517_g02575 [Synchytrium microbalum])	0	-12.40901665	0.0014921	0.023561528	yes	down	0	0	0	29.67	23.63	0	0	17.76666667
NODE_13577_length_3505_cov_64.526838_g4098_i0	hypothetical protein BCR33DRAFT_768090 [Rhizoclosmatium globosum])	0	-11.80853611	0.002507127	0.024557684	yes	down	0	0	0	19.92	15.3	0	0	11.74
NODE_13583_length_3504_cov_20.225270_g4101_i0		0.001	-9.822743857	0.011939127	0.038362938	yes	down	0	0	0	3.24	5.41	0	0	2.883333333
NODE_13588_length_3503_cov_29.477817_g4103_i0		0.001	-10.47372683	0.007347245	0.030944137	yes	down	0	0	0	7.26	6.62	0	0	4.626666667
NODE_13589_length_3503_cov_12.500584_g4104_i0	hypothetical protein ID866_542 [Astraeus odoratus])	0.002	-9.172762602	0.01890489	0.0493229	yes	down	0	0	0	3.89	1.87	0	0	1.92
NODE_13598_length_3501_cov_80.242407_g4108_i0	Vacuolar protein sorting-associated protein 53 [Linnemannia zychae])	0	-12.15431577	0.001864498	0.023992279	yes	down	0	0	0	22.84	21.61	0	0	14.81666667
NODE_13599_length_3501_cov_73.622079_g3907_i1		0.001	-9.9873179	0.010585373	0.036021023	yes	down	0	0	0	5.43	4.52	0	0	3.316666667
NODE_13600_length_3501_cov_73.440713_g4109_i0	uncharacterized protein SmJEL517_g04333 [Synchytrium microbalum])	0	-11.85956321	0.002401019	0.024557684	yes	down	0	0	0	18.48	17.74	0	0	12.07333333
NODE_13601_length_3501_cov_39.911215_g4110_i0	hypothetical protein M407DRAFT_216139, partial [Tulasnella calospora MUT 4182])	0.001	-10.89333906	0.005301144	0.027647923	yes	down	0	0	0	11.84	7.02	0	0	6.286666667
NODE_13608_length_3499_cov_68.361192_g4113_i0		0.001	-9.4385433	0.015713343	0.044520242	yes	down	0	0	0	3.15	3.57	0	0	2.24
NODE_13613_length_3497_cov_79.550585_g2941_i1	hypothetical protein K493DRAFT_347252 [Basidiobolus meristosporus CBS 931.73])	0	-12.29929549	0.001643211	0.023662701	yes	down	0	0	0	21.47	27.22	0	0	16.23
NODE_13616_length_3497_cov_33.545029_g4119_i0	hypothetical protein SpCBS45565_g05259 [Spizellomyces sp. 'palustris'])	0.001	-10.59737947	0.006680815	0.029913538	yes	down	0	0	0	9.69	5.7	0	0	5.13
NODE_13619_length_3496_cov_80.621234_g4120_i0	hypothetical protein FRC12_024212 [Ceratobasidium sp. 428])	0	-12.40424119	0.001498401	0.023561528	yes	down	0	0	0	28.65	24.49	0	0	17.71333333
NODE_13620_length_3496_cov_74.563323_g3437_i3	hypothetical protein BJ165DRAFT_1334489 [Panaeolus papilionaceus])	0	-13.4897136	0.000554649	0.022295701	yes	down	0	0	0	56.15	56	0	0	37.38333333
NODE_13621_length_3496_cov_68.021059_g4121_i0		0	-11.80210253	0.002520806	0.024557684	yes	down	0	0	0	17.06	17.7	0	0	11.58666667
NODE_13623_length_3496_cov_12.649898_g4122_i0	hypothetical protein GALMADRAFT_760951 [Galerina marginata CBS 339.88])	0.002	-9.257472339	0.017831002	0.047767917	yes	down	0	0	0	3.57	2.47	0	0	2.013333333
NODE_13631_length_3495_cov_33.199239_g4124_i0	hypothetical protein ID866_4362 [Astraeus odoratus])	0.001	-10.62836353	0.006522582	0.029653563	yes	down	0	0	0	7.77	7.67	0	0	5.146666667
NODE_13632_length_3495_cov_30.651843_g4125_i0	hypothetical protein RirG_001660 [Rhizophagus irregularis DAOM 197198w])	0.001	-10.49145811	0.007248155	0.030779519	yes	down	0	0	0	7.55	6.56	0	0	4.703333333
NODE_13635_length_3493_cov_73.487998_g3412_i1	hypothetical protein INT44_007034 [Umbelopsis vinacea])	0	-11.47213064	0.003321024	0.025166454	yes	down	0	0	0	15.34	12.58	0	0	9.306666667
NODE_13644_length_3490_cov_95.403750_g4130_i0	uncharacterized protein BT62DRAFT_886607 [Guyanagaster necrorhizus MCA 3950])	0	-12.75029424	0.001100121	0.023472624	yes	down	0	0	0	35.52	32.02	0	0	22.51333333
NODE_13645_length_3490_cov_84.852036_g2975_i3		0	-13.2825362	0.000674258	0.022674534	yes	down	0	0	0	50.31	47.23	0	0	32.51333333
NODE_13646_length_3490_cov_65.057720_g4131_i0	hypothetical protein INT45_013131 [Mucor circinatus])	0	-11.39238876	0.003546306	0.025432277	yes	down	0	0	0	14.51	11.93	0	0	8.813333333
NODE_13650_length_3489_cov_43.501758_g4134_i0	LMBR1-domain-containing protein [Neocallimastix sp. JGI-2020a])	0	-11.01339545	0.004819085	0.026989481	yes	down	0	0	0	9.64	10.5	0	0	6.713333333
NODE_13651_length_3489_cov_36.676729_g1572_i1	hypothetical protein SPPG_06409 [Spizellomyces punctatus DAOM BR117])	0.001	-9.881200591	0.011441626	0.037443678	yes	down	0	0	0	6.13	3.29	0	0	3.14
NODE_13652_length_3488_cov_101.230431_g4135_i0	unnamed protein product [Rhizophagus irregularis])	0	-13.14269133	8.04E-05	0.006721405	yes	down	0	0	0	44.38	44	0.1	0	29.49333333
NODE_13653_length_3488_cov_96.963940_g3958_i1	PWI domain-containing protein [Syncephalastrum racemosum])	0	-12.47809124	0.00140365	0.023561528	yes	down	0	0	0	26.77	28.83	0	0	18.53333333
NODE_13657_length_3487_cov_97.992375_g3912_i1	clathrin associated protein complex large subunit [Mortierella sp. NVP85])	0	-12.50394972	0.001371801	0.023532033	yes	down	0	0	0	32.94	24.46	0	0	19.13333333
NODE_13664_length_3486_cov_95.189498_g3087_i1		0	-10.97822406	0.001091812	0.023472624	yes	down	0	0.1	0	20.88	17.78	0	0.033333333	12.88666667
NODE_13665_length_3486_cov_45.507480_g4013_i2		0.002	-9.221038189	0.01828615	0.048437376	yes	down	0	0	0	4.15	1.86	0	0	2.003333333
NODE_13670_length_3485_cov_64.259390_g3560_i1	Similar to Coproporphyrinogen-III oxidase;acc. no. P11353 [Pyronema omphalodes CBS 100304])	0.002	-9.167641341	0.018971592	0.049434684	yes	down	0	0	0	2.73	2.89	0	0	1.873333333
NODE_13671_length_3485_cov_53.683392_g4139_i0	hypothetical protein CcCBS67573_g05929 [Chytriomyces confervae])	0	-11.31829865	0.003767995	0.025541153	yes	down	0	0	0	13.84	11.32	0	0	8.386666667
NODE_13672_length_3485_cov_43.914906_g4140_i0	ARM repeat-containing protein [Basidiobolus meristosporus CBS 931.73])	0	-11.00456651	0.004853135	0.027030417	yes	down	0	0	0	11.31	8.96	0	0	6.756666667
NODE_13678_length_3484_cov_53.474318_g3521_i2		0.001	-10.57955789	0.006773385	0.030067278	yes	down	0	0	0	6.08	8.7	0	0	4.926666667
NODE_13679_length_3484_cov_41.389199_g4143_i0	hypothetical protein EX895_006029 [Sporisorium graminicola])	0.001	-10.94218535	0.005099987	0.027325644	yes	down	0	0	0	9.82	9.46	0	0	6.426666667
NODE_13682_length_3484_cov_12.694159_g4145_i0		0.002	-9.195120525	0.018616089	0.048914297	yes	down	0	0	0	3.11	2.66	0	0	1.923333333
NODE_13684_length_3483_cov_92.758955_g4146_i0	eukaryotic translation initiation factor 3 subunit A, partial [Mortierella sp. AD011])	0	-13.4501546	0.000575838	0.02238746	yes	down	0	0	0	64.83	46.07	0	0	36.96666667
NODE_13688_length_3483_cov_68.104228_g3062_i1		0	-11.48166992	0.003294966	0.025145111	yes	down	0	0	0	15.16	12.97	0	0	9.376666667
NODE_13693_length_3482_cov_40.171512_g4148_i0	hypothetical protein CPC16_000008 [Podila verticillata])	0.001	-10.90365428	0.005258077	0.027566822	yes	down	0	0	0	10.69	8.25	0	0	6.313333333
NODE_13697_length_3481_cov_26.478848_g4149_i0	UCH-domain-containing protein [Basidiobolus meristosporus CBS 931.73])	0.001	-10.2736539	0.008552587	0.032816249	yes	down	0	0	0	6.53	5.66	0	0	4.063333333
NODE_13699_length_3480_cov_30.560682_g3551_i1	Spc98 family-domain-containing protein [Mucor lusitanicus])	0.001	-10.23797429	0.008785233	0.033175204	yes	down	0	0	0	6.13	5.72	0	0	3.95
NODE_13705_length_3479_cov_63.874192_g4153_i0	hypothetical protein SPPG_07106 [Spizellomyces punctatus DAOM BR117])	0.001	-9.659978047	0.013426922	0.040748781	yes	down	0	0	0	4.18	3.77	0	0	2.65
NODE_13712_length_3478_cov_90.858277_g4154_i0	hypothetical protein SpCBS45565_g00537 [Spizellomyces sp. 'palustris'])	0	-30	1.60E-14	4.75E-11	yes	down	0	0	0	523.36	414.97	0	0	312.7766667
NODE_13713_length_3478_cov_62.121141_g4155_i0		0	-11.58025857	0.003036361	0.024898879	yes	down	0	0	0	12.55	17.13	0	0	9.893333333
NODE_13714_length_3478_cov_47.723905_g4156_i0	hypothetical protein SPPG_05267 [Spizellomyces punctatus DAOM BR117])	0.001	-10.14503987	0.009417981	0.034163565	yes	down	0	0	0	5.53	5.56	0	0	3.696666667
NODE_13715_length_3477_cov_96.627059_g4157_i0	hypothetical protein INT45_006921 [Mucor circinatus])	0	-13.09092464	0.000805824	0.02296679	yes	down	0	0	0	42.1	43.36	0	0	28.48666667
NODE_13721_length_3476_cov_40.441306_g4159_i0	cytochrome P450 [Catenaria anguillulae PL171])	0.002	-9.257916009	0.017825521	0.04776624	yes	down	0	0	0	2.95	3.03	0	0	1.993333333
NODE_13724_length_3475_cov_59.748676_g540_i17	hypothetical protein P167DRAFT_602604 [Morchella conica CCBAS932])	197.996	7.62932762	0.012388972	0.039053344	yes	up	3.07	1.54	5.5	0	0	0	3.37	0
NODE_13725_length_3475_cov_56.496763_g4160_i0	Biopterin transport-related protein BT1 [Rhizoclosmatium globosum])	0	-12.04921306	0.002041692	0.024104143	yes	down	0	0	0	22.7	19.14	0	0	13.94666667
NODE_13731_length_3474_cov_30.432440_g4161_i0	heavy metal translocatin [Linnemannia elongata AG-77])	0.001	-10.46667922	0.007386967	0.03102359	yes	down	0	0	0	7.81	6.2	0	0	4.67
NODE_13732_length_3474_cov_20.834560_g4162_i0	Autophagy-related protein 13 [Yarrowia sp. C11])	0.001	-9.960376513	0.01079718	0.036365568	yes	down	0	0	0	5.09	4.72	0	0	3.27
NODE_13735_length_3472_cov_92.438881_g4163_i0	hypothetical protein RclHR1_00380013 [Rhizophagus clarus])	0	-12.92702594	0.000936871	0.022978726	yes	down	0	0	0	42.59	34.48	0	0	25.69
NODE_13740_length_3472_cov_34.787334_g4166_i0		0.001	-10.57291361	0.006808191	0.030111727	yes	down	0	0	0	7.5	7.46	0	0	4.986666667
NODE_13751_length_3470_cov_36.349543_g4170_i0		0.001	-10.2543038	0.008678064	0.033013925	yes	down	0	0	0	7.32	4.86	0	0	4.06
NODE_13756_length_3469_cov_83.237323_g3992_i1	hypothetical protein BGZ73_004319 [Actinomortierella ambigua])	0	-11.916624	0.002287244	0.02447901	yes	down	0	0	0	21.18	17.12	0	0	12.76666667
NODE_13757_length_3469_cov_62.603184_g4173_i0	hypothetical protein K457DRAFT_65668 [Linnemannia elongata AG-77])	0	-11.35839288	0.00364651	0.025475324	yes	down	0	0	0	17.74	8.73	0	0	8.823333333
NODE_13758_length_3469_cov_53.322229_g4174_i0	kinase-like domain-containing protein, partial [Dimargaris cristalligena])	0.002	-9.365252457	0.01654224	0.045885591	yes	down	0	0	0	1.91	4.39	0	0	2.1
NODE_13759_length_3469_cov_48.512677_g4156_i1	hypothetical protein SPPG_05267 [Spizellomyces punctatus DAOM BR117])	0.001	-10.20119837	0.009030932	0.033585603	yes	down	0	0	0	6.08	5.54	0	0	3.873333333
NODE_13760_length_3469_cov_12.770342_g4175_i0		0.002	-9.35485166	0.016662932	0.046072357	yes	down	0	0	0	4.46	2.14	0	0	2.2
NODE_13761_length_3468_cov_90.131525_g4176_i0		0	-28.26332992	4.68E-13	1.05E-10	yes	down	0	0	0	106.16	127.99	0	0	78.05
NODE_13768_length_3468_cov_14.112356_g3260_i1		0	-12.22249998	0.001757222	0.023808861	yes	down	0	0	0	20.27	26.27	0	0	15.51333333
NODE_13770_length_3467_cov_35.032743_g4180_i0	hypothetical protein SpCBS45565_g03497 [Spizellomyces sp. 'palustris'])	0.001	-10.67441022	0.006293651	0.029212175	yes	down	0	0	0	9.47	6.8	0	0	5.423333333
NODE_13776_length_3466_cov_58.729419_g1114_i9		0.001	-10.74845157	0.005940677	0.028615226	yes	down	0	0	0	10.21	6.95	0	0	5.72
NODE_13777_length_3465_cov_91.422373_g4183_i0	P-loop containing nucleoside triphosphate hydrolase protein [Morchella conica CCBAS932])	233.719	7.868632433	0.010156545	0.035393156	yes	up	3.07	1.55	7.41	0	0	0	4.01	0
NODE_13779_length_3465_cov_59.152302_g4184_i0	hypothetical protein BGZ96_004882 [Linnemannia gamsii])	0	-11.52092686	0.003189678	0.025061841	yes	down	0	0	0	16.5	12.7	0	0	9.733333333
NODE_13781_length_3465_cov_36.757379_g3915_i1	hypothetical protein BJ085DRAFT_12673, partial [Dimargaris cristalligena])	0.001	-10.61304637	0.006600379	0.029762388	yes	down	0	0	0	9.55	6.11	0	0	5.22
NODE_13786_length_3464_cov_61.183643_g4186_i0	hypothetical protein K493DRAFT_315713 [Basidiobolus meristosporus CBS 931.73])	0	-11.63343755	0.002904688	0.024841491	yes	down	0	0	0	16.96	14.49	0	0	10.48333333
NODE_13791_length_3463_cov_89.061429_g4187_i0	kinesin-domain-containing protein [Rhizopus microsporus ATCC 52813])	0	-12.24130508	0.00172865	0.023794305	yes	down	0	0	0	27.1	21.03	0	0	16.04333333
NODE_13792_length_3463_cov_76.964265_g4188_i0	Retinoblastoma-associated protein, A-box domain-containing protein [Rozella allomycis CSF55])	0	-11.98634623	0.002154935	0.024298545	yes	down	0	0	0	22.66	17.65	0	0	13.43666667
NODE_13795_length_3463_cov_37.492321_g4189_i0		0.001	-10.15487249	0.009349163	0.03404958	yes	down	0	0	0	6.48	4.87	0	0	3.783333333
NODE_13800_length_3462_cov_41.992614_g4191_i0		0	-11.05113988	0.004675944	0.026887477	yes	down	0	0	0	11.71	9.36	0	0	7.023333333
NODE_13803_length_3461_cov_101.479019_g4193_i0	phosphatidylserine decarboxylase [Spizellomyces punctatus DAOM BR117])	0	-12.52367265	0.001347959	0.023472624	yes	down	0	0	0	27.04	30.72	0	0	19.25333333
NODE_13808_length_3461_cov_52.457447_g4195_i0	hypothetical protein BCR36DRAFT_293084 [Piromyces finnis])	0	-11.27622935	0.003899409	0.025781239	yes	down	0	0	0	14.25	10.46	0	0	8.236666667
NODE_13810_length_3460_cov_89.390777_g4197_i0	kinesin-domain-containing protein [Gonapodya prolifera JEL478])	0	-12.47403671	0.001408705	0.023561528	yes	down	0	0	0	31.02	25.46	0	0	18.82666667
NODE_13815_length_3460_cov_47.262193_g4013_i3		0.001	-10.03351408	0.010230784	0.035501596	yes	down	0	0	0	5.77	4.65	0	0	3.473333333
NODE_13816_length_3460_cov_36.918120_g4200_i0	kinase-like domain-containing protein, partial [Thamnocephalis sphaerospora])	0.001	-10.79756671	0.005716483	0.028270208	yes	down	0	0	0	9.36	8.27	0	0	5.876666667
NODE_13817_length_3460_cov_28.508424_g3447_i1	kinase-like domain-containing protein, partial [Lobosporangium transversale])	0.001	-10.19970324	0.0017039	0.023752289	yes	down	0	0	0	5.97	5.63	0.1	0	3.9
NODE_13822_length_3458_cov_99.742088_g4201_i0	uncharacterized protein TREMEDRAFT_22557, partial [Tremella mesenterica DSM 1558])	0	-13.22349164	0.000712501	0.022674534	yes	down	0	0	0	50.81	44.01	0	0	31.60666667
NODE_13823_length_3458_cov_94.741792_g4202_i0		0	-12.4799447	0.001401345	0.023561528	yes	down	0	0	0	33.75	23.37	0	0	19.04
NODE_13824_length_3458_cov_76.931677_g4203_i0		0	-12.07405147	0.001998475	0.024069304	yes	down	0	0	0	22.78	19.95	0	0	14.24333333
NODE_13828_length_3457_cov_94.375148_g4206_i0		0	-12.15342654	0.001865936	0.023992279	yes	down	0	0	0	29.95	16.01	0	0	15.32
NODE_13830_length_3457_cov_67.379882_g4208_i0	hypothetical protein PIROE2DRAFT_60845 [Piromyces sp. E2])	0	-12.48363883	0.001396761	0.023561528	yes	down	0	0	0	31.15	25.74	0	0	18.96333333
NODE_13836_length_3456_cov_59.924830_g4211_i0		0	-11.48978539	0.003272944	0.025105289	yes	down	0	0	0	16.7	12.02	0	0	9.573333333
NODE_13837_length_3456_cov_49.840485_g4212_i0	hypothetical protein LY90DRAFT_698277 [Neocallimastix californiae])	0	-11.17847162	0.004221008	0.026277372	yes	down	0	0	0	11.91	11.03	0	0	7.646666667
NODE_13839_length_3455_cov_101.078745_g3780_i1	phosphoenolpyruvate carboxylase [Spizellomyces sp. 'palustris'])	0	-13.19215911	0.000733605	0.022700163	yes	down	0	0	0	31.63	58.8	0	0	30.14333333
NODE_13841_length_3455_cov_66.882475_g4214_i0	hypothetical protein THASP1DRAFT_30691 [Thamnocephalis sphaerospora])	0	-11.75183168	0.002630062	0.024634053	yes	down	0	0	0	20.11	14.36	0	0	11.49
NODE_13850_length_3453_cov_67.128851_g4219_i0	hypothetical protein BJ684DRAFT_9435, partial [Piptocephalis cylindrospora])	0	-11.91694999	0.002286608	0.02447901	yes	down	0	0	0	19.93	18.38	0	0	12.77
NODE_13857_length_3452_cov_82.974222_g3736_i1	Piwi-domain-containing protein [Rhizophagus irregularis])	0	-12.31608424	0.001619212	0.023609729	yes	down	0	0	0	28.28	22.54	0	0	16.94
NODE_13858_length_3452_cov_73.996148_g4072_i1	PWI domain-containing protein [Syncephalastrum racemosum])	0	-11.72617245	0.002687483	0.024655056	yes	down	0	0	0	17.86	15.77	0	0	11.21
NODE_13859_length_3452_cov_71.097185_g4223_i0	Bromodomain-domain-containing protein [Neocallimastix californiae])	0.001	-9.62849492	0.013732926	0.0413222	yes	down	0	0	0	3.93	3.9	0	0	2.61
NODE_13862_length_3452_cov_32.289481_g4224_i0		0.001	-10.57539355	0.006795181	0.030109546	yes	down	0	0	0	8.96	6.31	0	0	5.09
NODE_13865_length_3452_cov_21.759407_g4227_i0	DUF537-domain-containing protein [Piromyces finnis])	0.001	-9.417797729	0.015944175	0.044899804	yes	down	0	0	0	4.46	2.45	0	0	2.303333333
NODE_13866_length_3452_cov_17.566519_g4228_i0		164.119	7.358599182	0.015248269	0.043754709	yes	up	2.17	3.19	3.17	0	0	0	2.843333333	0
NODE_13867_length_3452_cov_14.119111_g4229_i0		0.002	-9.315593961	0.017125484	0.046741873	yes	down	0	0	0	3	3.27	0	0	2.09
NODE_13870_length_3451_cov_49.556017_g4232_i0	hypothetical protein SPPG_06409 [Spizellomyces punctatus DAOM BR117])	0	-11.180657	0.000649374	0.022550178	yes	down	0	0	0	13.2	9.96	0.1	0	7.753333333
NODE_13872_length_3451_cov_39.095732_g4233_i0	kinase-like domain-containing protein [Rhizophagus irregularis DAOM 181602=DAOM 197198])	0.001	-10.85918886	0.005446009	0.027839905	yes	down	0	0	0	9.61	8.81	0	0	6.14
NODE_13873_length_3451_cov_13.066094_g4234_i0	hypothetical protein G9A89_001205 [Geosiphon pyriformis])	0.002	-9.258763338	0.017815058	0.047759992	yes	down	0	0	0	4.14	2.06	0	0	2.066666667
NODE_13875_length_3450_cov_46.844649_g4236_i0	hypothetical protein RclHR1_02450011 [Rhizophagus clarus])	0.001	-10.56458215	0.006852062	0.030178201	yes	down	0	0	0	8.33	6.77	0	0	5.033333333
NODE_13878_length_3450_cov_22.035280_g4237_i0		0.001	-9.983697427	0.010613619	0.0360474	yes	down	0	0	0	5.61	4.48	0	0	3.363333333
NODE_13879_length_3449_cov_97.397390_g4129_i1		0	-12.97505889	0.000896554	0.02296679	yes	down	0	0	0	45.75	34.7	0	0	26.81666667
NODE_13888_length_3447_cov_78.709496_g4243_i0	hypothetical protein INT44_007034 [Umbelopsis vinacea])	0	-11.9335781	0.002254403	0.024433566	yes	down	0	0	0	22.63	16.53	0	0	13.05333333
NODE_13895_length_3446_cov_34.862274_g4246_i0	Homeo-like domain-containing protein [Rozella allomycis CSF55])	0.001	-9.617102826	0.013845162	0.041510446	yes	down	0	0	0	4.61	3.25	0	0	2.62
NODE_13898_length_3445_cov_59.698040_g4247_i0		0.001	-9.66512092	0.013377512	0.040668173	yes	down	0	0	0	3.16	4.76	0	0	2.64
NODE_13902_length_3445_cov_18.359264_g4248_i0	hypothetical protein BGX30_010225 [Mortierella sp. GBA39])	0.001	-9.761302082	0.012482631	0.039236266	yes	down	0	0	0	4.38	4.22	0	0	2.866666667
NODE_13903_length_3445_cov_17.282067_g4249_i0	hypothetical protein BSLG_03594 [Batrachochytrium salamandrivorans])	0.001	-9.62523884	0.013764923	0.041359636	yes	down	0	0	0	4.83	3.12	0	0	2.65
NODE_13905_length_3444_cov_55.847936_g4250_i0		0	-11.3663131	0.003622938	0.025475324	yes	down	0	0	0	15.91	10.63	0	0	8.846666667
NODE_13906_length_3444_cov_54.538462_g4251_i0		0	-11.4179008	0.003472762	0.025352325	yes	down	0	0	0	14.15	13.03	0	0	9.06
NODE_13907_length_3444_cov_44.288981_g4252_i0	hypothetical protein DFQ27_000622 [Actinomortierella ambigua])	0	-11.02154685	0.00478784	0.026931654	yes	down	0	0	0	11.88	8.93	0	0	6.936666667
NODE_13909_length_3443_cov_87.036245_g4253_i0	hypothetical protein [Parasitella parasitica])	0	-12.06042565	0.002022077	0.024101508	yes	down	0	0	0	25.01	17.83	0	0	14.28
NODE_13910_length_3443_cov_83.281343_g3694_i1	hypothetical protein DM01DRAFT_1262660, partial [Hesseltinella vesiculosa])	0	-12.13385486	0.001897844	0.02400855	yes	down	0	0	0	23.33	21.34	0	0	14.89
NODE_13911_length_3443_cov_80.002080_g4254_i0	hypothetical protein FAVG1_05220 [Fusarium avenaceum])	0	-11.58977487	0.003012405	0.024864793	yes	down	0	0	0	17.09	13.7	0	0	10.26333333
NODE_13916_length_3443_cov_49.480392_g4256_i0	hypothetical protein BDEG_23374 [Batrachochytrium dendrobatidis JEL423])	0	-11.21545525	0.004096613	0.026079883	yes	down	0	0	0	14.33	9.58	0	0	7.97
NODE_13917_length_3443_cov_48.524361_g3837_i2	hypothetical protein BGZ76_000225 [Entomortierella beljakovae])	0	-11.08338945	0.004556703	0.026764511	yes	down	0	0	0	13.34	8.5	0	0	7.28
NODE_13924_length_3442_cov_43.926300_g4259_i0	hypothetical protein ID866_8467 [Astraeus odoratus])	0	-11.02639531	0.004769343	0.02692533	yes	down	0	0	0	10.78	9.95	0	0	6.91
NODE_13925_length_3442_cov_40.492719_g4260_i0		0.001	-10.91259879	0.005220988	0.027517765	yes	down	0	0	0	5.6	12.97	0	0	6.19
NODE_13926_length_3442_cov_35.535513_g4261_i0	uncharacterized protein SmJEL517_g04077 [Synchytrium microbalum])	0.001	-10.70406001	0.006150096	0.028967447	yes	down	0	0	0	8.15	8.37	0	0	5.506666667
NODE_13930_length_3441_cov_66.260107_g4262_i0	taxane 10-beta-hydroxylase [Ozonium sp. BT2])	0	-11.70644423	0.002732407	0.024658617	yes	down	0	0	0	11.79	20.7	0	0	10.83
NODE_13933_length_3441_cov_30.439952_g4264_i0	kinase-like domain-containing protein [Blyttiomyces helicus])	0.001	-10.51723618	0.007106235	0.030543787	yes	down	0	0	0	7.54	7.03	0	0	4.856666667
NODE_13938_length_3439_cov_80.286139_g4267_i0		0	-12.4893719	0.001389673	0.023546043	yes	down	0	0	0	28.04	28.94	0	0	18.99333333
NODE_13942_length_3439_cov_57.474717_g4270_i0		0	-11.39444833	0.003540317	0.025416168	yes	down	0	0	0	13.83	12.95	0	0	8.926666667
NODE_13949_length_3438_cov_26.490330_g4274_i0		0.001	-10.28359173	0.008488777	0.032732719	yes	down	0	0	0	8.92	3.82	0	0	4.246666667
NODE_13951_length_3437_cov_50.352381_g4275_i0	putative dynamin-like GTPase Dnm1 [Rhizopus microsporus ATCC 52813])	0	-11.22785845	0.004055646	0.025984753	yes	down	0	0	0	14.17	9.95	0	0	8.04
NODE_13962_length_3435_cov_88.642049_g4277_i0	hypothetical protein BB561_001854 [Smittium simulii])	0.001	-10.07832149	0.009897003	0.034923063	yes	down	0	0	0	5.77	5.03	0	0	3.6
NODE_13966_length_3435_cov_47.017570_g4279_i0	guanine nucleotide-binding protein subunit alpha [Cryptococcus gattii E566])	0	-11.09631053	0.004509707	0.026707673	yes	down	0	0	0	10.3	11.37	0	0	7.223333333
NODE_13970_length_3434_cov_49.893059_g4280_i0		0	-11.20282331	0.004138722	0.026150403	yes	down	0	0	0	13.08	10.53	0	0	7.87
NODE_13972_length_3433_cov_89.741061_g4281_i0	hypothetical protein AX14_002026, partial [Amanita brunnescens Koide BX004])	0	-12.35892913	0.001559419	0.023599729	yes	down	0	0	0	29.47	23.2	0	0	17.55666667
NODE_13975_length_3433_cov_65.344756_g4282_i0	SET domain-containing protein [Rozella allomycis CSF55])	0	-11.55269215	0.003106738	0.024945284	yes	down	0	0	0	16.39	13.66	0	0	10.01666667
NODE_13976_length_3433_cov_21.569428_g4283_i0		0.001	-9.984825854	0.010604808	0.036045737	yes	down	0	0	0	6.12	4.1	0	0	3.406666667
NODE_13977_length_3433_cov_14.533075_g4284_i0	hypothetical protein BTUL_0157g00250 [Botrytis tulipae])	0.002	-9.231833982	0.018150235	0.04825209	yes	down	0	0	0	2.9	3.06	0	0	1.986666667
NODE_13980_length_3432_cov_71.760358_g3999_i1	LIM-domain binding protein-domain-containing protein, partial [Endogone sp. FLAS-F59071])	0	-11.64606933	0.002874188	0.024841491	yes	down	0	0	0	17.6	14.5	0	0	10.7
NODE_13982_length_3432_cov_31.022057_g4063_i1	TPR-like protein [Basidiobolus meristosporus CBS 931.73])	0.001	-10.2013076	0.009030194	0.033585603	yes	down	0	0	0	6.43	5.34	0	0	3.923333333
NODE_13988_length_3430_cov_72.818968_g110_i33		513.263	9.003554577	0.003060744	0.024917143	yes	up	6.12	5.33	15.28	0	0	0	8.91	0
NODE_13991_length_3430_cov_25.546675_g2854_i2	hypothetical protein P167DRAFT_609135 [Morchella conica CCBAS932])	150.26	7.23131408	0.017611919	0.047449279	yes	up	1.26	3.35	3.4	0	0	0	2.67	0
NODE_13994_length_3429_cov_90.700776_g4287_i0		0	-12.51919771	0.001353335	0.023506959	yes	down	0	0	0	32.94	25.99	0	0	19.64333333
NODE_13997_length_3429_cov_24.359487_g4288_i0		0.001	-10.13609773	0.009480959	0.034273854	yes	down	0	0	0	6.73	4.62	0	0	3.783333333
NODE_14000_length_3428_cov_75.142346_g4116_i1	Homeobox protein HD-10 [Nosema granulosis])	0	-11.70371417	0.002738678	0.024662573	yes	down	0	0	0	17.72	15.65	0	0	11.12333333
NODE_14009_length_3426_cov_88.234100_g4064_i1	hypothetical protein M430DRAFT_264396 [Amorphotheca resinae ATCC 22711])	0	-12.51720102	0.00135574	0.023529011	yes	down	0	0	0	35.49	23.78	0	0	19.75666667
NODE_14011_length_3426_cov_58.508809_g4290_i0	hypothetical protein RclHR1_04090005 [Rhizophagus clarus])	0	-11.39632969	0.003534854	0.025416168	yes	down	0	0	0	14.86	12.19	0	0	9.016666667
NODE_14021_length_3424_cov_61.921721_g4295_i0	hypothetical protein BC937DRAFT_90211 [Endogone sp. FLAS-F59071])	0	-11.50479387	0.00323257	0.025077834	yes	down	0	0	0	15.47	13.63	0	0	9.7
NODE_14026_length_3423_cov_63.326659_g4220_i1	smaller subunit of the mitochondrial processing protease [Hanseniaspora valbyensis NRRL Y-1626])	0	-11.4140869	0.003483668	0.025376862	yes	down	0	0	0	16.31	11.27	0	0	9.193333333
NODE_14028_length_3423_cov_48.267484_g3802_i1	hypothetical protein BGX30_005381 [Mortierella sp. GBA39])	0.001	-10.5742442	0.006801208	0.030111294	yes	down	0	0	0	8	7.25	0	0	5.083333333
NODE_14030_length_3423_cov_37.026599_g3784_i1	hypothetical protein K493DRAFT_285504 [Basidiobolus meristosporus CBS 931.73])	0.001	-10.5516521	0.006920652	0.03028765	yes	down	0	0	0	8.4	6.69	0	0	5.03
NODE_14034_length_3422_cov_87.921375_g4299_i0	glycoside hydrolase family 95 protein [Oidiodendron maius Zn])	0	-11.937147	0.00042163	0.021447142	yes	down	0	0.1	0	42.03	34.68	0	0.033333333	25.57
NODE_14041_length_3421_cov_97.331041_g4301_i0	hypothetical protein BGZ88_012207 [Linnemannia elongata])	0	-13.04661895	0.000839462	0.02296679	yes	down	0	0	0	43.06	41.48	0	0	28.18
NODE_14043_length_3421_cov_78.381280_g4302_i0	cobalamin-independent methionine synthase [Gonapodya prolifera JEL478])	0	-29.24260428	7.15E-14	6.56E-11	yes	down	0	0	0	242.58	254.43	0	0	165.67
NODE_14045_length_3421_cov_55.186005_g4303_i0	protein serine/threonine phosphatase 2C [Neocallimastix californiae])	0	-11.37179337	0.003606708	0.025475324	yes	down	0	0	0	13.52	12.97	0	0	8.83
NODE_14046_length_3421_cov_45.403110_g4304_i0	hypothetical protein PAXINDRAFT_12572 [Paxillus involutus ATCC 200175])	0	-10.96947926	0.004990616	0.027214619	yes	down	0	0	0	11.71	8.53	0	0	6.746666667
NODE_14047_length_3421_cov_37.429426_g4099_i1	hypothetical protein G6F65_013432 [Rhizopus oryzae])	0.001	-10.6845802	0.006244074	0.029148391	yes	down	0	0	0	8.69	7.79	0	0	5.493333333
NODE_14048_length_3421_cov_32.005981_g4111_i1	hypothetical protein C2G38_1948122 [Gigaspora rosea])	0.001	-10.2853881	0.008477288	0.032706814	yes	down	0	0	0	6.89	5.65	0	0	4.18
NODE_14049_length_3421_cov_26.087620_g4305_i0		0.001	-9.727083604	0.012794734	0.039744037	yes	down	0	0	0	3.96	4.45	0	0	2.803333333
NODE_14052_length_3419_cov_97.148713_g1162_i1	uncharacterized protein K444DRAFT_604800 [Hyaloscypha bicolor E])	0	-11.94886042	0.000416563	0.021447142	yes	down	0	0.1	0	41.99	35.37	0	0.033333333	25.78666667
NODE_14054_length_3419_cov_19.149910_g4307_i0		0.001	-9.81336468	0.012020711	0.038474807	yes	down	0	0	0	5.18	3.9	0	0	3.026666667
NODE_14055_length_3419_cov_15.544584_g4308_i0		0.001	-9.419677799	0.015923134	0.044884148	yes	down	0	0	0	4.05	2.88	0	0	2.31
NODE_14056_length_3418_cov_96.900030_g4309_i0	adenyl-nucleotide exchange factor sse1 [Gamsiella multidivaricata])	0	-13.40364196	0.000601715	0.02238746	yes	down	0	0	0	65.22	44.52	0	0	36.58
NODE_14057_length_3418_cov_93.849746_g4310_i0	hypothetical protein SpCBS45565_g02134 [Spizellomyces sp. 'palustris'])	0	-13.3132774	0.000655111	0.022550178	yes	down	0	0	0	59.35	43.46	0	0	34.27
NODE_14058_length_3418_cov_85.892547_g4311_i0		0	-12.59244294	0.001267783	0.023472624	yes	down	0	0	0	46.09	17.65	0	0	21.24666667
NODE_14060_length_3418_cov_64.863514_g3997_i1		0.001	-10.72018078	0.006073288	0.028834931	yes	down	0	0	0	8.91	7.99	0	0	5.633333333
NODE_14062_length_3417_cov_88.082036_g4312_i0	copper P-type ATPase CtaA [Rhizophagus irregularis])	0	-12.46385614	0.001421473	0.023561528	yes	down	0	0	0	33.21	23.92	0	0	19.04333333
NODE_14066_length_3417_cov_21.100000_g4315_i0		0.001	-9.418971592	0.015931035	0.044884148	yes	down	0	0	0	3.79	3.1	0	0	2.296666667
NODE_14072_length_3416_cov_25.571129_g4318_i0	hypothetical protein SYNPS1DRAFT_18007, partial [Syncephalis pseudoplumigaleata])	0.001	-10.17141114	0.009234421	0.033905849	yes	down	0	0	0	6.62	5.01	0	0	3.876666667
NODE_14073_length_3415_cov_101.804973_g4319_i0	glycosyl transferase [Basidiobolus meristosporus CBS 931.73])	0	-13.0547549	0.000833189	0.02296679	yes	down	0	0	0	41.37	43.54	0	0	28.30333333
NODE_14076_length_3415_cov_78.515578_g3215_i1	hypothetical protein BGZ81_000381, partial [Podila clonocystis])	0	-12.13757905	0.001891734	0.02400855	yes	down	0	0	0	23.23	21.92	0	0	15.05
NODE_14081_length_3415_cov_43.733972_g4322_i0	hypothetical protein DM01DRAFT_1262660, partial [Hesseltinella vesiculosa])	0.001	-10.74220775	0.005969738	0.028660932	yes	down	0	0	0	8.78	8.37	0	0	5.716666667
NODE_14083_length_3415_cov_32.387358_g4324_i0	hypothetical protein FRB95_003663 [Tulasnella sp. JGI-2019a])	0.001	-10.45608382	0.007447047	0.031111754	yes	down	0	0	0	7.76	6.39	0	0	4.716666667
NODE_14090_length_3413_cov_91.401379_g4329_i0	hypothetical protein B7463_g4545, partial [Scytalidium lignicola])	0	-12.21814784	0.001763896	0.023808861	yes	down	0	0	0	25.37	22.51	0	0	15.96
NODE_14092_length_3413_cov_24.457734_g4330_i0	hypothetical protein M407DRAFT_26155 [Tulasnella calospora MUT 4182])	0.001	-10.14626184	0.009409404	0.034149938	yes	down	0	0	0	7.96	3.69	0	0	3.883333333
NODE_14095_length_3412_cov_44.822789_g4332_i0		0.001	-10.09791773	0.009754102	0.034660505	yes	down	0	0	0	4.07	6.71	0	0	3.593333333
NODE_14096_length_3412_cov_44.424588_g4333_i0		0	-10.98442392	0.004931634	0.02712889	yes	down	0	0	0	10.57	9.76	0	0	6.776666667
NODE_14098_length_3412_cov_29.910345_g4334_i0	Piwi-domain-containing protein [Rhizophagus irregularis])	0.001	-10.37375601	0.007929021	0.0318036	yes	down	0	0	0	7.57	5.83	0	0	4.466666667
NODE_14099_length_3412_cov_19.056072_g4335_i0	hypothetical protein LY90DRAFT_698277 [Neocallimastix californiae])	0.001	-9.813848089	0.012016494	0.038474807	yes	down	0	0	0	5.75	3.42	0	0	3.056666667
NODE_14104_length_3411_cov_65.108578_g4337_i0	hypothetical protein ID866_4362 [Astraeus odoratus])	0	-11.64391844	0.00287936	0.024841491	yes	down	0	0	0	17.25	14.95	0	0	10.73333333
NODE_14105_length_3411_cov_55.666167_g4338_i0	hypothetical protein BG015_000471 [Linnemannia schmuckeri])	0	-11.34143088	0.003697463	0.025475921	yes	down	0	0	0	14.05	12.07	0	0	8.706666667
NODE_14106_length_3411_cov_44.160168_g4339_i0		0.001	-10.85844214	0.005449216	0.027839905	yes	down	0	0	0	10.8	7.97	0	0	6.256666667
NODE_14108_length_3411_cov_37.786743_g4340_i0		0.001	-10.71213904	0.006111494	0.028883528	yes	down	0	0	0	3.05	13	0	0	5.35
NODE_14113_length_3410_cov_33.378038_g4342_i0	hypothetical protein SPPG_05763 [Spizellomyces punctatus DAOM BR117])	0.001	-10.60530844	0.006639997	0.029826115	yes	down	0	0	0	7.98	7.64	0	0	5.206666667
NODE_14114_length_3410_cov_31.568257_g4343_i0	P-loop containing nucleoside triphosphate hydrolase protein [Neocallimastix sp. JGI-2020a])	0.001	-10.53756592	0.006996077	0.030383047	yes	down	0	0	0	8.29	6.7	0	0	4.996666667
NODE_14123_length_3408_cov_67.095767_g4346_i0	Adaptor protein complex beta subunit [Gigaspora margarita])	0	-11.72039822	0.002700561	0.024655056	yes	down	0	0	0	17.19	16.66	0	0	11.28333333
NODE_14124_length_3408_cov_25.047433_g3552_i1	hypothetical protein INT44_005122 [Umbelopsis vinacea])	0.001	-9.90276778	0.01126278	0.037180899	yes	down	0	0	0	4.33	5.19	0	0	3.173333333
NODE_14131_length_3407_cov_33.470871_g4348_i0		0.001	-10.62572599	0.006535919	0.029659783	yes	down	0	0	0	9.06	6.93	0	0	5.33
NODE_14132_length_3407_cov_31.851051_g2233_i4	kinase-like domain-containing protein, partial [Gigaspora rosea])	0.001	-9.397051164	0.016177999	0.045269736	yes	down	0	0	0	3.3	3.45	0	0	2.25
NODE_14149_length_3404_cov_30.076345_g4356_i0		0.001	-10.25087327	0.008700481	0.033051202	yes	down	0	0	0	6.39	5.87	0	0	4.086666667
NODE_14152_length_3403_cov_67.855081_g4358_i0		0	-11.6771191	0.002800454	0.02475077	yes	down	0	0	0	18.95	14.25	0	0	11.06666667
NODE_14153_length_3403_cov_52.434456_g4359_i0	hypothetical protein BDK51DRAFT_43047 [Blyttiomyces helicus])	0.001	-10.3204047	0.008256099	0.032267881	yes	down	0	0	0	7.88	5.15	0	0	4.343333333
NODE_14155_length_3403_cov_45.290740_g4360_i0	hypothetical protein K493DRAFT_332966 [Basidiobolus meristosporus CBS 931.73])	0	-11.01181927	0.004825148	0.027004201	yes	down	0	0	0	11.8	9.12	0	0	6.973333333
NODE_14156_length_3403_cov_37.638906_g4361_i0	exostosin family-domain-containing protein [Leucosporidium creatinivorum])	0.002	-9.247333866	0.017956646	0.047984735	yes	down	0	0	0	3.14	2.97	0	0	2.036666667
NODE_14158_length_3403_cov_28.211064_g4363_i0	phosphatidylserine decarboxylase [Spizellomyces punctatus DAOM BR117])	0.001	-10.34792523	0.008085902	0.031974781	yes	down	0	0	0	8.88	4.52	0	0	4.466666667
NODE_14162_length_3402_cov_54.321805_g4365_i0		0	-11.3040119	0.003812165	0.025567628	yes	down	0	0	0	14.83	10.84	0	0	8.556666667
NODE_14163_length_3402_cov_40.533534_g4366_i0	SET domain-containing protein [Basidiobolus meristosporus CBS 931.73])	0.001	-10.85586406	0.005460302	0.027850715	yes	down	0	0	0	11.37	7.52	0	0	6.296666667
NODE_14168_length_3401_cov_75.138688_g4371_i0	hypothetical protein K493DRAFT_217731 [Basidiobolus meristosporus CBS 931.73])	0	-12.11254633	0.001933153	0.024045436	yes	down	0	0	0	24.92	19.91	0	0	14.94333333
NODE_14169_length_3401_cov_74.617028_g4372_i0	Clavaminate synthase-like protein [Basidiobolus meristosporus CBS 931.73])	0	-11.93873769	0.000296796	0.020555472	yes	down	0	0	0	21.67	18	0.1	0	13.25666667
NODE_14172_length_3401_cov_58.649519_g4123_i1	hypothetical protein BGX30_013496 [Mortierella sp. GBA39])	0	-11.37670527	0.003592218	0.025475324	yes	down	0	0	0	13.71	13.05	0	0	8.92
NODE_14175_length_3400_cov_12.643094_g4375_i0		0.002	-9.180877158	0.018799623	0.049176548	yes	down	0	0	0	2.88	2.95	0	0	1.943333333
NODE_14177_length_3399_cov_97.270018_g3716_i2	hypothetical protein P167DRAFT_561684 [Morchella conica CCBAS932])	132.288	7.047537163	0.012665432	0.039510595	yes	up	14.26	15.25	70.75	0	0	0.78	33.42	0.26
NODE_14179_length_3399_cov_84.339554_g3693_i1	hypothetical protein G9A89_011147 [Geosiphon pyriformis])	0	-12.62534653	0.001231001	0.023472624	yes	down	0	0	0	31.05	32.35	0	0	21.13333333
NODE_14183_length_3398_cov_94.787413_g4377_i0	SacI homology domain-containing protein [Dimargaris cristalligena])	0	-12.36605684	0.001549672	0.023586173	yes	down	0	0	0	26.88	26.23	0	0	17.70333333
NODE_14187_length_3398_cov_77.953327_g4379_i0	kinase-like domain-containing protein, partial [Dimargaris cristalligena])	0.002	-9.195885256	0.01860628	0.048905568	yes	down	0	0	0	2.52	3.32	0	0	1.946666667
NODE_14188_length_3398_cov_62.328817_g4205_i1		0	-11.30706	0.003802702	0.025567628	yes	down	0	0	0	13.38	12.17	0	0	8.516666667
NODE_14189_length_3398_cov_47.905149_g4380_i0	TPR-like protein [Hesseltinella vesiculosa])	0	-11.07299773	0.004594822	0.026783582	yes	down	0	0	0	11.4	10.33	0	0	7.243333333
NODE_14193_length_3397_cov_28.870482_g4132_i1	hypothetical protein BJ085DRAFT_27793 [Dimargaris cristalligena])	0.001	-10.03659814	0.010207493	0.035480947	yes	down	0	0	0	5.2	5.34	0	0	3.513333333
NODE_14199_length_3395_cov_90.864979_g4382_i0	hypothetical protein SpCBS45565_g02134 [Spizellomyces sp. 'palustris'])	0	-12.78308574	0.001067972	0.023472624	yes	down	0	0	0	39.98	31.56	0	0	23.84666667
NODE_14201_length_3395_cov_51.202532_g2716_i1		0	-11.11804014	0.004431662	0.026556649	yes	down	0	0	0	12.22	10.29	0	0	7.503333333
NODE_14202_length_3395_cov_38.771851_g4384_i0	hypothetical protein BGZ54_007578, partial [Gamsiella multidivaricata])	0.001	-10.77961969	0.005797505	0.028385147	yes	down	0	0	0	9.98	7.86	0	0	5.946666667
NODE_14203_length_3395_cov_20.702230_g4385_i0	hypothetical protein BCR33DRAFT_713918 [Rhizoclosmatium globosum])	0.001	-9.901607114	0.011272341	0.037189213	yes	down	0	0	0	4.78	4.83	0	0	3.203333333
NODE_14208_length_3394_cov_19.177872_g4386_i0	hypothetical protein RclHR1_01770023 [Rhizophagus clarus])	0.001	-9.746498669	0.012616814	0.039421323	yes	down	0	0	0	4.94	3.79	0	0	2.91
NODE_14209_length_3394_cov_13.108833_g4387_i0	hypothetical protein GALMADRAFT_760951 [Galerina marginata CBS 339.88])	0.002	-9.27776645	0.017581814	0.047417239	yes	down	0	0	0	3.84	2.5	0	0	2.113333333
NODE_14212_length_3393_cov_78.754524_g4389_i0	LETM1-domain-containing protein [Hanseniaspora valbyensis NRRL Y-1626])	0	-12.09473705	0.001963126	0.024062394	yes	down	0	0	0	25.33	19.15	0	0	14.82666667
NODE_14216_length_3392_cov_56.160181_g4390_i0	hypothetical protein SeMB42_g03383 [Synchytrium endobioticum])	0	-11.31821382	0.003768256	0.025541153	yes	down	0	0	0	11.19	14.3	0	0	8.496666667
NODE_14221_length_3391_cov_30.284852_g3263_i1		0.002	-9.235147189	0.018108701	0.048198382	yes	down	0	0	0	2.42	3.57	0	0	1.996666667
NODE_14222_length_3391_cov_26.567592_g4392_i0		0.001	-10.23778744	0.008786466	0.033175204	yes	down	0	0	0	6.64	5.6	0	0	4.08
NODE_14225_length_3390_cov_76.822819_g4394_i0	kinase-like domain-containing protein, partial [Lobosporangium transversale])	0	-11.97614362	0.002173847	0.024298545	yes	down	0	0	0	20.98	19.71	0	0	13.56333333
NODE_14228_length_3390_cov_41.237247_g3304_i1	AAA-domain-containing protein [Moesziomyces antarcticus])	0.002	-9.284026903	0.017505563	0.047325541	yes	down	0	0	0	3.42	2.91	0	0	2.11
NODE_1422_length_12794_cov_86.724227_g141_i3	hypothetical protein P167DRAFT_495580 [Morchella conica CCBAS932])	535.977	9.06602692	0.015133963	0.043523227	yes	up	280.04	220.57	0	0	0	0.96	166.87	0.32
NODE_14233_length_3388_cov_59.709453_g4397_i0	hypothetical protein G6F56_001127 [Rhizopus delemar])	0	-11.44068782	0.00340825	0.025272504	yes	down	0	0	0	15.47	12.76	0	0	9.41
NODE_14240_length_3386_cov_61.889393_g4399_i0		0	-11.46406539	0.003343202	0.025178932	yes	down	0	0	0	12.84	15.47	0	0	9.436666667
NODE_14242_length_3386_cov_12.922635_g4400_i0	hypothetical protein BDZ97DRAFT_1861960 [Flammula alnicola])	0.002	-9.192319495	0.018652058	0.048941831	yes	down	0	0	0	3.7	2.31	0	0	2.003333333
NODE_14246_length_3385_cov_97.924728_g2947_i1	TPR-like protein [Polyplosphaeria fusca])	0	-13.07967537	0.000814244	0.02296679	yes	down	0	0	0	45.22	42.37	0	0	29.19666667
NODE_14249_length_3385_cov_19.581016_g4403_i0		0.001	-9.830951574	0.011868136	0.038237088	yes	down	0	0	0	4.7	4.5	0	0	3.066666667
NODE_14250_length_3385_cov_12.656892_g4404_i0	hypothetical protein GALMADRAFT_760951 [Galerina marginata CBS 339.88])	0.002	-9.180409638	0.018805674	0.049176862	yes	down	0	0	0	3.54	2.4	0	0	1.98
NODE_14252_length_3384_cov_59.146961_g4405_i0	kinesin-domain-containing protein, partial [Piromyces finnis])	0	-11.45035564	0.003381211	0.025271331	yes	down	0	0	0	15.59	12.86	0	0	9.483333333
NODE_14254_length_3384_cov_19.454793_g4406_i0	PMCA-type calcium-translocating P-type ATPase [Basidiobolus meristosporus CBS 931.73])	0.001	-9.555004029	0.014471333	0.042466186	yes	down	0	0	0	3.81	3.78	0	0	2.53
NODE_14261_length_3382_cov_93.792133_g4409_i0	pantothenate kinase [Synchytrium endobioticum])	0	-12.58698561	0.001273981	0.023472624	yes	down	0	0	0	33.65	28.85	0	0	20.83333333
NODE_14264_length_3382_cov_42.819062_g4412_i0	hypothetical protein INT46_005445 [Mucor plumbeus])	0.001	-10.93936704	0.005111403	0.027350898	yes	down	0	0	0	11.07	8.92	0	0	6.663333333
NODE_14268_length_3381_cov_79.697034_g4414_i0	putative potassium transport system protein kup 3 [Entomophthora muscae])	0	-12.30662297	0.001632697	0.023609729	yes	down	0	0	0	25.9	25.33	0	0	17.07666667
NODE_14269_length_3381_cov_56.979419_g4415_i0		0.001	-10.08028568	0.009882596	0.034910517	yes	down	0	0	0	5.64	5.33	0	0	3.656666667
NODE_14270_length_3380_cov_98.320920_g4416_i0	glycosyl transferase [Neocallimastix californiae])	0	-12.52526881	0.001346046	0.023472624	yes	down	0	0	0	31.03	28.73	0	0	19.92
NODE_14274_length_3380_cov_27.518922_g4418_i0		0.001	-9.663357373	0.013394437	0.040697878	yes	down	0	0	0	4.62	3.64	0	0	2.753333333
NODE_14276_length_3380_cov_20.324251_g4420_i0		0.001	-9.860795553	0.011613152	0.037802033	yes	down	0	0	0	7.23	2.51	0	0	3.246666667
NODE_14277_length_3379_cov_51.893398_g4167_i1	glycosyltransferase family 2 protein [Gonapodya prolifera JEL478])	0	-11.18863862	0.004186474	0.026237348	yes	down	0	0	0	12.35	11.32	0	0	7.89
NODE_14280_length_3378_cov_55.094214_g4174_i1	kinase-like domain-containing protein, partial [Dimargaris cristalligena])	0.001	-10.90399849	0.005256645	0.027566822	yes	down	0	0	0	11.28	8.32	0	0	6.533333333
NODE_14282_length_3378_cov_34.694941_g4046_i1	hypothetical protein SpCBS45565_g06354 [Spizellomyces sp. 'palustris'])	0.001	-10.47630567	0.007332758	0.030917207	yes	down	0	0	0	7.46	6.99	0	0	4.816666667
NODE_14290_length_3377_cov_39.358182_g4396_i1	heme peroxidase [Polyporus brumalis])	0.001	-9.887739399	0.011387138	0.037374558	yes	down	0	0	0	3.48	5.92	0	0	3.133333333
NODE_14291_length_3377_cov_34.466061_g4142_i1	protein far1-related sequence 11 [Rhizophagus irregularis DAOM 181602=DAOM 197198])	0.001	-9.408018046	0.016054024	0.045080491	yes	down	0	0	0	3.74	3.17	0	0	2.303333333
NODE_14292_length_3377_cov_30.859394_g4425_i0	hypothetical protein BGX30_003734 [Mortierella sp. GBA39])	0.001	-10.39558717	0.007798564	0.031661802	yes	down	0	0	0	6.89	6.76	0	0	4.55
NODE_14298_length_3376_cov_21.344347_g4428_i0	hypothetical protein K505DRAFT_341133 [Melanomma pulvis-pyrius CBS 109.77])	0.001	-9.830226565	0.011874391	0.038245486	yes	down	0	0	0	4.48	4.72	0	0	3.066666667
NODE_1429_length_12776_cov_41.540987_g465_i1	MFS general substrate transporter [Morchella conica CCBAS932])	35.524	5.15072699	0.017220006	0.046890009	yes	up	51.02	43.12	29.71	0.35	0.14	1.1	41.28333333	0.53
NODE_14301_length_3375_cov_79.966646_g4429_i0		0	-11.87031008	0.002379202	0.024557684	yes	down	0	0	0	22.2	16.14	0	0	12.78
NODE_14302_length_3375_cov_56.042450_g4430_i0	hypothetical protein BGZ54_007578, partial [Gamsiella multidivaricata])	0.001	-10.7566821	0.005902563	0.028529054	yes	down	0	0	0	9.85	7.82	0	0	5.89
NODE_14304_length_3375_cov_43.785021_g4431_i0	hypothetical protein [Absidia glauca])	0.001	-10.95417337	0.005051685	0.027286564	yes	down	0	0	0	7.84	11.95	0	0	6.596666667
NODE_14315_length_3373_cov_66.005765_g4432_i0	hypothetical protein DFQ30_003957 [Apophysomyces sp. BC1015])	0.001	-10.58217369	0.006759726	0.030049543	yes	down	0	0	0	7.4	8.08	0	0	5.16
NODE_1431_length_12773_cov_82.325929_g505_i0	phospholipase D [Morchella conica CCBAS932])	0.003	-8.582774637	0.001609341	0.023609729	yes	down	0.39	0	0.29	26.37	26.16	0.5	0.226666667	17.67666667
NODE_14321_length_3372_cov_37.905311_g4189_i1		0.001	-9.451915486	0.015566117	0.044283508	yes	down	0	0	0	3.79	3.34	0	0	2.376666667
NODE_14322_length_3372_cov_22.017299_g4192_i1	Protein CL16A [Modicella reniformis])	0.001	-9.764711155	0.01245191	0.03918428	yes	down	0	0	0	4.46	4.36	0	0	2.94
NODE_14329_length_3371_cov_16.413479_g4437_i0		0.001	-9.565708782	0.014361641	0.0423104	yes	down	0	0	0	4.49	3.28	0	0	2.59
NODE_14332_length_3370_cov_76.531430_g4439_i0	alpha-beta tubulin [Piromyces finnis])	0	-14.58652196	2.40E-05	0.002314589	yes	down	0	0.1	0	201.03	247.22	0	0.033333333	149.4166667
NODE_14334_length_3370_cov_13.681142_g4440_i0		0.002	-9.17629525	0.018858999	0.04925278	yes	down	0	0	0	3.2	2.7	0	0	1.966666667
NODE_14341_length_3369_cov_69.056501_g4204_i1	kinase-like domain-containing protein [Glomus cerebriforme])	0	-11.64022675	0.002888259	0.024841491	yes	down	0	0	0	17.25	15.28	0	0	10.84333333
NODE_14343_length_3369_cov_22.807412_g4442_i0		0.001	-9.982042934	0.01062655	0.036052898	yes	down	0	0	0	5.32	4.97	0	0	3.43
NODE_14348_length_3368_cov_62.014585_g4444_i0		0	-11.48012754	0.003299166	0.025145111	yes	down	0	0	0	14.97	14.08	0	0	9.683333333
NODE_14350_length_3368_cov_41.788818_g4446_i0	unnamed protein product [Rhizoctonia solani])	0.001	-10.90387459	0.00525716	0.027566822	yes	down	0	0	0	9.47	9.94	0	0	6.47
NODE_14351_length_3368_cov_38.171376_g4447_i0	UCH-domain-containing protein [Basidiobolus meristosporus CBS 931.73])	0.001	-10.73495146	0.006003673	0.028688601	yes	down	0	0	0	10.31	7.21	0	0	5.84
NODE_14352_length_3368_cov_24.076876_g4448_i0	hypothetical protein DSO57_007862 [Entomophthora muscae])	0.001	-10.07414631	0.009927689	0.034981999	yes	down	0	0	0	5.78	5.2	0	0	3.66
NODE_14357_length_3367_cov_25.679939_g4450_i0	hypothetical protein PhCBS80983_g04918 [Powellomyces hirtus])	0.001	-10.1445706	0.009421277	0.034163565	yes	down	0	0	0	5.8	5.7	0	0	3.833333333
NODE_14359_length_3366_cov_73.868653_g4452_i0	hypothetical protein SPPG_01296 [Spizellomyces punctatus DAOM BR117])	0	-11.77454221	0.002580179	0.024563406	yes	down	0	0	0	21.2	14.84	0	0	12.01333333
NODE_14367_length_3365_cov_64.315998_g4456_i0	hypothetical protein SPPG_05379 [Spizellomyces punctatus DAOM BR117])	0	-11.50577246	0.003229953	0.025077834	yes	down	0	0	0	17.62	12.3	0	0	9.973333333
NODE_14369_length_3365_cov_54.827555_g4458_i0	hypothetical protein LY90DRAFT_708350 [Neocallimastix californiae])	0	-11.23439215	0.004034216	0.025945018	yes	down	0	0	0	16.47	8.57	0	0	8.346666667
NODE_14372_length_3364_cov_98.428963_g4459_i0	unnamed protein product [Rhizoctonia solani])	0	-13.51245439	0.000542799	0.022295701	yes	down	0	0	0	62.05	57.05	0	0	39.7
NODE_14381_length_3363_cov_45.562690_g4463_i0		0	-12.03406122	0.002068474	0.024156964	yes	down	0	0	0	15.71	26.16	0	0	13.95666667
NODE_14386_length_3362_cov_69.743075_g3693_i2	hypothetical protein G9A89_011147 [Geosiphon pyriformis])	0.001	-9.818687719	0.011974348	0.03840519	yes	down	0	0	0	6.92	2.58	0	0	3.166666667
NODE_14389_length_3362_cov_60.461492_g4468_i0		0	-11.45960636	0.003355521	0.025210432	yes	down	0	0	0	14.35	14.29	0	0	9.546666667
NODE_14390_length_3362_cov_56.573516_g4469_i0	hypothetical protein [Absidia glauca])	0	-11.37236536	0.003605018	0.025475324	yes	down	0	0	0	18.59	9.06	0	0	9.216666667
NODE_14391_length_3362_cov_31.782953_g4470_i0	hypothetical protein CPC16_000040 [Podila verticillata])	0.001	-10.57299785	0.006807749	0.030111727	yes	down	0	0	0	8.07	7.47	0	0	5.18
NODE_14392_length_3362_cov_28.329680_g4471_i0	GPCR, family 3 domain-containing protein [Rozella allomycis CSF55])	0.001	-10.33949168	0.008137721	0.032046409	yes	down	0	0	0	5.55	7.48	0	0	4.343333333
NODE_14394_length_3361_cov_94.478685_g4472_i0		0	-12.56369842	0.001300744	0.023472624	yes	down	0	0	0	34.51	27.57	0	0	20.69333333
NODE_14395_length_3361_cov_91.438185_g3954_i1	hypothetical protein RclHR1_08620003 [Rhizophagus clarus])	0	-12.21245686	0.001772658	0.023808861	yes	down	0	0	0	26.32	22.24	0	0	16.18666667
NODE_14397_length_3361_cov_70.151035_g1696_i2		0.002	-9.154200858	0.019147627	0.049690018	yes	down	0	0	0	3.06	2.74	0	0	1.933333333
NODE_14398_length_3360_cov_95.913494_g3612_i1		0	-12.56326067	0.001301252	0.023472624	yes	down	0	0	0	37.01	25.42	0	0	20.81
NODE_14405_length_3360_cov_22.980201_g3223_i1	potassium transporter [Conidiobolus coronatus NRRL 28638])	0.002	-9.288184454	0.017455085	0.047255634	yes	down	0	0	0	4.73	1.85	0	0	2.193333333
NODE_14406_length_3360_cov_20.576607_g4475_i0	hypothetical protein BDEG_23972 [Batrachochytrium dendrobatidis JEL423])	0.001	-9.797008843	0.012164166	0.038678203	yes	down	0	0	0	5.35	3.8	0	0	3.05
NODE_14408_length_3360_cov_13.236674_g4476_i0		0.002	-9.267081783	0.017712626	0.047615104	yes	down	0	0	0	1.51	4.54	0	0	2.016666667
NODE_14419_length_3358_cov_29.458092_g4482_i0	hypothetical protein HMPREF1544_07633 [Mucor circinelloides 1006PhL])	0.001	-10.40747596	0.007728332	0.031552665	yes	down	0	0	0	7.62	6.3	0	0	4.64
NODE_14420_length_3358_cov_29.059738_g4483_i0	hypothetical protein SpCBS45565_g08088 [Spizellomyces sp. 'palustris'])	0.001	-10.4153596	0.007682073	0.031495696	yes	down	0	0	0	7.98	6.06	0	0	4.68
NODE_14421_length_3357_cov_96.953354_g4484_i0	hypothetical protein K493DRAFT_252011 [Basidiobolus meristosporus CBS 931.73])	0	-11.74092217	0.002654337	0.024655056	yes	down	0	0	0	17.77	17.14	0	0	11.63666667
NODE_14422_length_3357_cov_94.085061_g4485_i0	hypothetical protein INT43_002476 [Umbelopsis isabellina])	0	-12.28639252	0.001661878	0.02368993	yes	down	0	0	0	26.89	24.17	0	0	17.02
NODE_14425_length_3357_cov_35.736280_g4488_i0	Utp12-domain-containing protein [Basidiobolus meristosporus CBS 931.73])	0.001	-10.65425429	0.006392955	0.029347543	yes	down	0	0	0	9.73	6.89	0	0	5.54
NODE_14427_length_3357_cov_27.150000_g2052_i2		0.001	-9.432239068	0.015783176	0.044637501	yes	down	0	0	0	2.23	4.64	0	0	2.29
NODE_14430_length_3357_cov_17.979268_g4035_i1	unnamed protein product [Rhizophagus irregularis])	0.002	-9.276986923	0.017591329	0.047427469	yes	down	0	0	0	3.63	2.75	0	0	2.126666667
NODE_14431_length_3357_cov_15.228659_g4490_i0	kinase-like protein [Ceratobasidium sp. AG-I])	0.002	-9.348712328	0.016734536	0.046193294	yes	down	0	0	0	3.51	3.15	0	0	2.22
NODE_14433_length_3356_cov_98.964928_g4491_i0		0	-12.74140155	0.001108993	0.023472624	yes	down	0	0	0	39.21	31.14	0	0	23.45
NODE_14434_length_3356_cov_42.848124_g4492_i0	SET domain-containing protein [Neocallimastix californiae])	0.001	-10.96361681	0.005013928	0.027241376	yes	down	0	0	0	10.15	10.19	0	0	6.78
NODE_14437_length_3355_cov_74.772727_g4255_i1	hypothetical protein BC938DRAFT_472862 [Jimgerdemannia flammicorona])	0	-11.73903746	0.002658552	0.024655056	yes	down	0	0	0	20.06	15.13	0	0	11.73
NODE_14440_length_3355_cov_19.126602_g4494_i0	kinesin-domain-containing protein [Basidiobolus meristosporus CBS 931.73])	0.001	-9.595041619	0.014064819	0.041854121	yes	down	0	0	0	4.49	3.47	0	0	2.653333333
NODE_14442_length_3354_cov_61.338724_g4495_i0		0	-11.3716448	0.003607148	0.025475324	yes	down	0	0	0	16.35	11.04	0	0	9.13
NODE_14444_length_3354_cov_19.026244_g4496_i0	Pkinase-domain-containing protein [Anaeromyces robustus])	0.001	-9.690945018	0.013131834	0.040254121	yes	down	0	0	0	4.95	3.58	0	0	2.843333333
NODE_14448_length_3353_cov_41.180403_g4498_i0	flavin-containing amine oxidoreductase-domain containing protein [Tirmania nivea])	0.001	-10.86114334	0.005437623	0.027818396	yes	down	0	0	0	12.32	7.03	0	0	6.45
NODE_14449_length_3353_cov_29.702076_g4499_i0	hypothetical protein INT43_001612 [Umbelopsis isabellina])	0.002	-9.280823985	0.017544538	0.047370481	yes	down	0	0	0	3.99	2.47	0	0	2.153333333
NODE_14452_length_3352_cov_87.128550_g4501_i0		0	-12.19301143	0.001802901	0.023833772	yes	down	0	0	0	28.25	20.1	0	0	16.11666667
NODE_14454_length_3352_cov_76.872061_g4503_i0	kinase-like protein [Gigaspora margarita])	0	-11.87329102	0.002373183	0.024551245	yes	down	0	0	0	17.68	20.39	0	0	12.69
NODE_14457_length_3352_cov_34.135878_g4325_i2	hypothetical protein ASPCADRAFT_59263 [Aspergillus carbonarius ITEM 5010])	0.001	-9.850769574	0.011698265	0.037936065	yes	down	0	0	0	4.27	5.09	0	0	3.12
NODE_14458_length_3352_cov_20.701985_g3514_i1	hypothetical protein V501_03671 [Pseudogymnoascus sp. VKM F-4519 (FW-2642)])	0.001	-9.381423952	0.016356111	0.045570599	yes	down	0	0	0	3.6	3.22	0	0	2.273333333
NODE_14459_length_3352_cov_19.184122_g4505_i0	kinase-like protein [Gonapodya prolifera JEL478])	0.001	-9.731693297	0.01275229	0.039653034	yes	down	0	0	0	5.81	3.07	0	0	2.96
NODE_14461_length_3351_cov_22.766952_g4507_i0		0.001	-10.00208643	0.010470842	0.035813616	yes	down	0	0	0	6.19	4.41	0	0	3.533333333
NODE_14462_length_3350_cov_104.297281_g4508_i0	glycoside hydrolase superfamily [Aspergillus caelatus])	0	-13.19148656	0.000734064	0.022700163	yes	down	0	0	0	51.87	44.18	0	0	32.01666667
NODE_14466_length_3350_cov_38.822181_g4509_i0	hypothetical protein SPPG_02358 [Spizellomyces punctatus DAOM BR117])	0.001	-10.02721831	0.010278477	0.035557697	yes	down	0	0	0	5.76	4.94	0	0	3.566666667
NODE_14472_length_3349_cov_57.889670_g4512_i0	hypothetical protein SPPG_05664 [Spizellomyces punctatus DAOM BR117])	0	-11.40813536	0.003500748	0.025376862	yes	down	0	0	0	15.7	12.29	0	0	9.33
NODE_14475_length_3349_cov_29.513447_g4513_i0		0.001	-10.41420486	0.007688833	0.031504167	yes	down	0	0	0	6.93	7	0	0	4.643333333
NODE_14476_length_3349_cov_22.737164_g4514_i0	hypothetical protein G7Y89_g4628 [Cudoniella acicularis])	0.001	-9.995698982	0.010520241	0.035897497	yes	down	0	0	0	5.67	4.81	0	0	3.493333333
NODE_14478_length_3349_cov_12.000306_g4515_i0		0.002	-9.183842639	0.018761281	0.049102781	yes	down	0	0	0	3.04	2.91	0	0	1.983333333
NODE_14480_length_3348_cov_92.162336_g2959_i1	26S proteasome regulatory complex, non-ATPase subcomplex, Rpn1 subunit [Basidiobolus meristosporus CBS 931.73])	0	-12.43860244	0.001453605	0.023561528	yes	down	0	0	0	32.31	24.92	0	0	19.07666667
NODE_14486_length_3347_cov_33.997859_g4519_i0	putative PHD finger domain protein [Aspergillus taichungensis])	0.001	-10.53169471	0.007027732	0.030432977	yes	down	0	0	0	8.5	6.75	0	0	5.083333333
NODE_14489_length_3346_cov_86.788314_g4520_i0	hypothetical protein SPPG_00612 [Spizellomyces punctatus DAOM BR117])	0	-12.30604383	0.001633525	0.023609729	yes	down	0	0	0	27.15	24.77	0	0	17.30666667
NODE_14490_length_3346_cov_55.625268_g4521_i0	hypothetical protein BC937DRAFT_90211 [Endogone sp. FLAS-F59071])	0	-11.2407213	0.004013554	0.025933517	yes	down	0	0	0	14.54	10.48	0	0	8.34
NODE_14491_length_3346_cov_28.980728_g4522_i0	hypothetical protein PhCBS80983_g03437 [Powellomyces hirtus])	0.001	-10.39508431	0.007801547	0.031670811	yes	down	0	0	0	7.97	5.94	0	0	4.636666667
NODE_14494_length_3345_cov_101.572521_g4523_i0	hypothetical protein RclHR1_02700020 [Rhizophagus clarus])	0	-13.29725577	0.000665026	0.022665571	yes	down	0	0	0	52.68	50.39	0	0	34.35666667
NODE_14499_length_3344_cov_68.565657_g4435_i1	aminopeptidase [Basidiobolus meristosporus CBS 931.73])	0.001	-10.30837001	0.008331529	0.03238832	yes	down	0	0	0	6.93	6.09	0	0	4.34
NODE_14502_length_3343_cov_81.751990_g4341_i1	hypothetical protein BGZ95_011141 [Linnemannia exigua])	0	-12.11843425	0.001923337	0.024045436	yes	down	0	0	0	25.27	20.57	0	0	15.28
NODE_14504_length_3343_cov_70.960502_g4327_i1	hypothetical protein BGW42_004406 [Actinomortierella wolfii])	0	-11.53743807	0.003146318	0.025015904	yes	down	0	0	0	20.13	10.95	0	0	10.36
NODE_14508_length_3343_cov_55.808022_g4526_i0	hypothetical protein BB559_003619 [Furculomyces boomerangus])	0	-11.20670479	0.004125741	0.026130173	yes	down	0	0	0	12.73	11.52	0	0	8.083333333
NODE_14515_length_3342_cov_61.035222_g4529_i0	hypothetical protein EHS25_001605 [Saitozyma podzolica])	0.001	-10.96446945	0.005010531	0.027235818	yes	down	0	0	0	11.58	9.06	0	0	6.88
NODE_14517_length_3342_cov_51.505360_g4530_i0		0.001	-9.553138777	0.014490522	0.042492408	yes	down	0	0	0	2.78	4.77	0	0	2.516666667
NODE_14518_length_3342_cov_36.540888_g4531_i0	Metallo-hydrolase/oxidoreductase [Basidiobolus meristosporus CBS 931.73])	0.001	-10.66395016	0.00634501	0.029280491	yes	down	0	0	0	10.83	6.11	0	0	5.646666667
NODE_14524_length_3341_cov_34.707721_g91_i6	kinase-like protein [Morchella conica CCBAS932])	319.777	8.320923769	0.00603823	0.028768111	yes	up	4.7	4.37	8.1	0	0	0	5.723333333	0
NODE_14525_length_3341_cov_15.316789_g4534_i0		0.001	-9.531679822	0.014712902	0.042859457	yes	down	0	0	0	2.69	4.73	0	0	2.473333333
NODE_14527_length_3340_cov_94.132394_g4536_i0	alanyl-tRNA synthetase [Basidiobolus meristosporus CBS 931.73])	0	-12.48587177	0.001393996	0.023561528	yes	down	0	0	0	36.23	23.44	0	0	19.89
NODE_14528_length_3340_cov_88.926142_g4004_i1		0	-13.31360527	0.000654909	0.022550178	yes	down	0	0	0	59.54	45.72	0	0	35.08666667
NODE_14530_length_3340_cov_65.104812_g4062_i1	hypothetical protein INT43_003446 [Umbelopsis isabellina])	0	-11.40442264	0.003511441	0.025388724	yes	down	0	0	0	15.63	12.36	0	0	9.33
NODE_14531_length_3340_cov_62.358566_g4537_i0		0	-11.67301166	0.002810108	0.024774477	yes	down	0	0	0	16.15	17.21	0	0	11.12
NODE_14533_length_3339_cov_110.652054_g4539_i0		0	-14.34447297	3.14E-05	0.002945656	yes	down	0.09	0	0	220.07	167.05	0	0.03	129.04
NODE_14534_length_3339_cov_61.888719_g4540_i0	serine/threonine protein kinase [Rhizophagus clarus])	0	-11.49815514	0.003250372	0.025077834	yes	down	0	0	0	14.3	15.26	0	0	9.853333333
NODE_14536_length_3338_cov_93.683839_g4484_i1	hypothetical protein K493DRAFT_252011 [Basidiobolus meristosporus CBS 931.73])	0.001	-10.71301656	0.006107315	0.028875952	yes	down	0	0	0	8.3	8.84	0	0	5.713333333
NODE_14537_length_3338_cov_85.103343_g3437_i6		0	-13.8170705	0.000405201	0.021447142	yes	down	0	0	0	66.9	80.03	0	0	48.97666667
NODE_14539_length_3338_cov_60.565471_g4542_i0	hypothetical protein SpCBS45565_g07825 [Spizellomyces sp. 'palustris'])	0	-11.49175786	0.003267612	0.025086348	yes	down	0	0	0	18.89	11.17	0	0	10.02
NODE_14540_length_3338_cov_24.506593_g4543_i0		0.001	-10.13488132	0.009489555	0.034288152	yes	down	0	0	0	6.77	4.89	0	0	3.886666667
NODE_14541_length_3338_cov_24.137688_g4544_i0	hypothetical protein BGZ54_007578, partial [Gamsiella multidivaricata])	0.001	-10.10966418	0.009669329	0.034549596	yes	down	0	0	0	6.17	5.22	0	0	3.796666667
NODE_14544_length_3337_cov_48.305521_g4546_i0	kinase-like domain-containing protein [Dimargaris cristalligena])	0	-11.05564047	0.004659135	0.026856983	yes	down	0	0	0	11.11	10.74	0	0	7.283333333
NODE_14545_length_3337_cov_41.676687_g4547_i0	kinesin-domain-containing protein, partial [Piromyces finnis])	0.001	-10.71571714	0.006094468	0.028844829	yes	down	0	0	0	9.37	7.97	0	0	5.78
NODE_14546_length_3337_cov_38.464417_g3983_i1	unnamed protein product [Rhizophagus irregularis])	0.001	-10.44658755	0.007501267	0.031197335	yes	down	0	0	0	7.26	7.06	0	0	4.773333333
NODE_14547_length_3337_cov_36.093865_g4548_i0		0.001	-10.66503332	0.006339675	0.029271554	yes	down	0	0	0	8.45	8.22	0	0	5.556666667
NODE_14548_length_3337_cov_19.474540_g4549_i0	kinase-like protein [Basidiobolus meristosporus CBS 931.73])	0.001	-9.751792293	0.012568685	0.039352447	yes	down	0	0	0	4.84	4.07	0	0	2.97
NODE_14551_length_3336_cov_69.778460_g4551_i0	potassium transporter 4-like protein [Jimgerdemannia flammicorona])	0.001	-10.5916043	0.006710687	0.029976634	yes	down	0	0	0	7.12	8.6	0	0	5.24
NODE_14552_length_3336_cov_66.232894_g4552_i0	TKL/LISK/LISK-DD1 protein kinase [Puccinia graminis f. sp. tritici CRL 75-36-700-3])	0	-11.68532966	0.002781248	0.024730126	yes	down	0	0	0	19.47	14.65	0	0	11.37333333
NODE_14555_length_3335_cov_92.099448_g4553_i0	hypothetical protein K490DRAFT_40649 [Saccharata proteae CBS 121410])	0	-12.57622765	0.001286281	0.023472624	yes	down	0	0	0	36.26	27.04	0	0	21.1
NODE_14559_length_3335_cov_69.426335_g4554_i0	hypothetical protein G6F57_012838 [Rhizopus oryzae])	0.001	-10.27553724	0.008540461	0.032806643	yes	down	0	0	0	7.52	5.36	0	0	4.293333333
NODE_14560_length_3335_cov_41.746777_g4328_i1	hypothetical protein EHS25_001943 [Saitozyma podzolica])	0.001	-10.8192803	0.005619824	0.028105225	yes	down	0	0	0	10.06	8.58	0	0	6.213333333
NODE_14561_length_3335_cov_25.914058_g4555_i0	hypothetical protein I1G_03012603 [Pochonia chlamydosporia 123])	0.001	-10.16149409	0.009303072	0.033990699	yes	down	0	0	0	6.2	5.59	0	0	3.93
NODE_14563_length_3334_cov_47.938594_g4556_i0	protein serine/threonine phosphatase 2C [Basidiobolus meristosporus CBS 931.73])	0	-11.08028292	0.004568069	0.026769734	yes	down	0	0	0	8.92	13	0	0	7.306666667
NODE_14565_length_3334_cov_38.821922_g4558_i0	hypothetical protein BGZ79_008724 [Entomortierella chlamydospora])	0.001	-10.8874287	0.005325964	0.027675838	yes	down	0	0	0	11.86	7.87	0	0	6.576666667
NODE_14569_length_3332_cov_88.871275_g4559_i0	p68 RNA helicase [Glomus cerebriforme])	0.001	-10.10214164	0.009723542	0.034621066	yes	down	0	0	0	4.6	6.53	0	0	3.71
NODE_14571_length_3332_cov_79.963441_g4561_i0	LETM1-like protein, partial [Gigaspora rosea])	0.002	-9.219039671	0.018311408	0.048477716	yes	down	0	0	0	4.19	2.09	0	0	2.093333333
NODE_14576_length_3331_cov_105.748002_g4562_i0	zf-CHY-domain-containing protein [Choiromyces venosus 120613-1])	0	-13.64963315	7.05E-05	0.00598532	yes	down	0	0	0.1	81.76	154.24	0	0.033333333	78.66666667
NODE_14577_length_3331_cov_85.503380_g4563_i0	C3HC zinc finger-like-domain-containing protein [Rhizophagus clarus])	0	-12.13563577	0.00189492	0.02400855	yes	down	0	0	0	26.42	20.24	0	0	15.55333333
NODE_14582_length_3331_cov_8.959435_g4566_i0		0.002	-9.167949093	0.018967578	0.049430092	yes	down	0	0	0	2.85	3.06	0	0	1.97
NODE_14587_length_3330_cov_64.868737_g3378_i1	ATP-dependent RNA helicase dbp2 [Spizellomyces punctatus DAOM BR117])	0.001	-9.409009371	0.016042859	0.045055244	yes	down	0	0	0	2.78	4.11	0	0	2.296666667
NODE_14595_length_3329_cov_56.907442_g4242_i1	uncharacterized protein BABINDRAFT_39176, partial [Babjeviella inositovora NRRL Y-12698])	0	-11.34918441	0.003674092	0.025475324	yes	down	0	0	0	13.39	13.4	0	0	8.93
NODE_14603_length_3328_cov_49.627499_g4034_i1	Glycoside Hydrolase Family 47 protein [Gigaspora rosea])	0	-11.05566354	0.004659049	0.026856983	yes	down	0	0	0	10.82	11.05	0	0	7.29
NODE_14613_length_3327_cov_53.269231_g3528_i1	hypothetical protein CU098_005331, partial [Rhizopus stolonifer])	0	-12.62812758	0.001227938	0.023472624	yes	down	0	0	0	37.35	28.4	0	0	21.91666667
NODE_14614_length_3327_cov_48.180000_g4578_i0	hypothetical protein DFQ28_006107 [Apophysomyces sp. BC1034])	0.001	-10.80696852	0.005674448	0.028198061	yes	down	0	0	0	10.38	8.2	0	0	6.193333333
NODE_14615_length_3327_cov_26.281231_g4579_i0	NUC188 domain-containing protein, partial [Thamnocephalis sphaerospora])	0.001	-10.19298394	0.009086645	0.033680483	yes	down	0	0	0	6.81	5.33	0	0	4.046666667
NODE_14617_length_3326_cov_49.758695_g2013_i3	hypothetical protein BGZ68_008138 [Mortierella alpina])	0.001	-9.67145448	0.013316885	0.040590382	yes	down	0	0	0	4.9	3.58	0	0	2.826666667
NODE_14620_length_3325_cov_66.525554_g4581_i0	E3 ubiquitinprotein ligase Bre1like [Paramicrosporidium saccamoebae])	0	-11.57747556	0.003043399	0.024903906	yes	down	0	0	0	17.61	14.09	0	0	10.56666667
NODE_14621_length_3325_cov_51.524938_g4582_i0		0	-11.23297807	0.004038845	0.025951301	yes	down	0	0	0	13.92	11.06	0	0	8.326666667
NODE_14625_length_3324_cov_70.030490_g4584_i0	CAMK/CAMK1 protein kinase [Allomyces macrogynus ATCC 38327])	0	-11.98081113	0.002165177	0.024298545	yes	down	0	0	0	21.19	20.47	0	0	13.88666667
NODE_14628_length_3323_cov_100.504313_g4289_i1	Putative Ribonucleoside-diphosphate reductase [Lichtheimia ramosa])	0	-13.31505978	0.000654016	0.022550178	yes	down	0	0	0	69.86	37.42	0	0	35.76
NODE_14629_length_3323_cov_91.223044_g4326_i1	unnamed protein product [Rhizophagus irregularis])	0	-13.77710577	0.000421183	0.021447142	yes	down	0	0	0	76.78	68.38	0	0	48.38666667
NODE_14632_length_3323_cov_59.646334_g4587_i0	kinase-like domain-containing protein, partial [Lobosporangium transversale])	0	-11.51150632	0.003214661	0.025077834	yes	down	0	0	0	17.86	12.58	0	0	10.14666667
NODE_14633_length_3323_cov_59.434689_g4016_i1	kinesin-domain-containing protein [Gonapodya prolifera JEL478])	0	-11.28467965	0.003872683	0.025679917	yes	down	0	0	0	16.29	9.86	0	0	8.716666667
NODE_14636_length_3322_cov_92.928505_g4588_i0	hypothetical protein BCR36DRAFT_337277 [Piromyces finnis])	0.001	-10.72611327	0.006045241	0.028774432	yes	down	0	0	0	9.63	7.94	0	0	5.856666667
NODE_14639_length_3322_cov_26.269646_g4591_i0	phosphatidylserine decarboxylase [Spizellomyces punctatus DAOM BR117])	0.001	-10.2006235	0.009034821	0.033585676	yes	down	0	0	0	7.39	4.91	0	0	4.1
NODE_14641_length_3322_cov_12.385824_g4592_i0		0.002	-9.276701557	0.017594814	0.047429467	yes	down	0	0	0	3.69	2.76	0	0	2.15
NODE_14643_length_3321_cov_101.953761_g4594_i0	hypothetical protein ID866_150 [Astraeus odoratus])	0	-28.04428465	7.06E-13	1.09E-10	yes	down	0	0	0	159.28	160.97	0	0	106.75
NODE_14645_length_3321_cov_61.048397_g4529_i1	hypothetical protein PLEOSDRAFT_42992 [Pleurotus ostreatus PC15])	0.001	-9.463410408	0.015440532	0.044092703	yes	down	0	0	0	4.53	2.88	0	0	2.47
NODE_14649_length_3321_cov_40.220099_g4596_i0	UCH-domain-containing protein [Basidiobolus meristosporus CBS 931.73])	0.001	-10.76610436	0.005859201	0.028454177	yes	down	0	0	0	10.06	8.03	0	0	6.03
NODE_14653_length_3320_cov_47.534073_g4597_i0	hypothetical protein Glove_158g41 [Diversispora epigaea])	0	-11.06807018	0.004612997	0.026786803	yes	down	0	0	0	13.84	8.66	0	0	7.5
NODE_14654_length_3320_cov_29.461918_g4598_i0		0.001	-10.36895607	0.007957965	0.031854269	yes	down	0	0	0	7.25	6.44	0	0	4.563333333
NODE_14662_length_3319_cov_51.876311_g4601_i0	hypothetical protein BGW42_002058 [Actinomortierella wolfii])	0.001	-10.80185628	0.00569727	0.028241309	yes	down	0	0	0	9.86	8.63	0	0	6.163333333
NODE_14664_length_3319_cov_18.926589_g4603_i0	hypothetical protein AX17_007029 [Amanita inopinata Kibby_2008])	0.001	-9.759869084	0.012495565	0.039255193	yes	down	0	0	0	1.23	7.27	0	0	2.833333333
NODE_14666_length_3318_cov_76.610305_g4207_i1	Dcp1p-Dcp2p decapping enzyme complex alpha subunit [Podila epicladia])	0	-11.79807878	0.002529396	0.024557684	yes	down	0	0	0	19.69	17.23	0	0	12.30666667
NODE_14668_length_3318_cov_50.526072_g4605_i0	hypothetical protein RO3G_16316 [Rhizopus delemar RA 99-880])	0	-11.06215861	0.004634889	0.026788326	yes	down	0	0	0	12.44	9.8	0	0	7.413333333
NODE_14675_length_3317_cov_95.530556_g4609_i0	hypothetical protein BCR41DRAFT_354778 [Lobosporangium transversale])	0	-12.28585058	0.001662667	0.02368993	yes	down	0	0	0	27.88	23.94	0	0	17.27333333
NODE_14676_length_3317_cov_39.535802_g4610_i0	kinase-like protein [Rozella allomycis CSF55])	0.001	-10.76781486	0.00585136	0.028454177	yes	down	0	0	0	8.78	9.16	0	0	5.98
NODE_14679_length_3316_cov_87.559741_g4612_i0	Lipoxygenase [Rhizoclosmatium globosum])	0	-12.44431144	0.001446283	0.023561528	yes	down	0	0	0	20.82	35.62	0	0	18.81333333
NODE_1467_length_12637_cov_68.374363_g179_i7	ARM repeat-containing protein [Morchella conica CCBAS932])	0.023	-5.468691895	0.013275357	0.040526214	yes	down	0.79	1.3	4.2	22.87	21.61	53.14	2.096666667	32.54
NODE_14680_length_3316_cov_57.767521_g4613_i0		0	-11.39031527	0.003552346	0.025444766	yes	down	0	0	0	15.33	12.57	0	0	9.3
NODE_14685_length_3315_cov_61.922483_g4487_i1	hypothetical protein BZG36_01799 [Bifiguratus adelaidae])	0	-11.41070401	0.003493367	0.025376862	yes	down	0	0	0	15.72	12.61	0	0	9.443333333
NODE_14693_length_3314_cov_65.190609_g4619_i0	putative potassium transport system protein kup 3 [Entomophthora muscae])	0	-11.65407954	0.002854998	0.024841491	yes	down	0	0	0	17.25	16.11	0	0	11.12
NODE_14694_length_3314_cov_64.520544_g4114_i1		0	-11.38639463	0.00356379	0.025475324	yes	down	0	0	0	14.64	13.12	0	0	9.253333333
NODE_14695_length_3314_cov_42.039543_g4620_i0	hypothetical protein EROM_081410 [Encephalitozoon romaleae SJ-2008])	0.001	-9.916772658	0.002928876	0.024841491	yes	down	0.09	0	0	10.69	8.88	0	0.03	6.523333333
NODE_14696_length_3314_cov_35.207291_g4621_i0	uncharacterized protein EKO05_006278 [Ascochyta rabiei])	0.001	-9.628864127	0.013729302	0.041318509	yes	down	0	0	0	5.65	2.72	0	0	2.79
NODE_14703_length_3312_cov_88.156414_g3050_i1	hypothetical protein A1O5_04128 [Cladophialophora psammophila CBS 110553])	0	-12.73338002	0.001117052	0.023472624	yes	down	0	0	0	34.93	35.41	0	0	23.44666667
NODE_14705_length_3312_cov_42.235858_g4624_i0	kinase-like protein, partial [Rickenella mellea])	0.001	-10.77390373	0.005823526	0.028429751	yes	down	0	0	0	9.82	8.4	0	0	6.073333333
NODE_14707_length_3312_cov_19.492117_g4625_i0	PTR2-domain-containing protein [Rozella allomycis CSF55])	0.002	-9.276283283	0.017599922	0.047437718	yes	down	0	0	0	3.11	3.3	0	0	2.136666667
NODE_14708_length_3312_cov_14.936631_g4626_i0		169.809	7.407765582	0.009134196	0.033760599	yes	up	4.83	3.23	9.78	0	0	0.1	5.946666667	0.033333333
NODE_14713_length_3311_cov_53.336116_g4630_i0	kinase-like domain-containing protein, partial [Thamnocephalis sphaerospora])	0	-11.22783371	0.004055727	0.025984753	yes	down	0	0	0	12.85	12	0	0	8.283333333
NODE_14718_length_3310_cov_84.514383_g2013_i4	piwi domain-containing protein [Rhizophagus clarus])	0	-12.17417422	0.001832649	0.023906923	yes	down	0	0	0	26.89	21.31	0	0	16.06666667
NODE_14719_length_3310_cov_84.413548_g4634_i0	dual specificity protein phosphatase 19 [Gigaspora margarita])	0	-11.98111281	0.002164617	0.024298545	yes	down	0	0	0	22.41	19.6	0	0	14.00333333
NODE_14725_length_3309_cov_53.866337_g2527_i1		0.001	-10.9295156	0.005151489	0.027424318	yes	down	0	0	0	8.78	11.22	0	0	6.666666667
NODE_14726_length_3309_cov_52.140470_g4637_i0		0	-11.15870811	0.004288879	0.026415634	yes	down	0	0	0	12.9	10.9	0	0	7.933333333
NODE_14727_length_3309_cov_49.514233_g4638_i0	MFS general substrate transporter [Wilcoxina mikolae CBS 423.85])	0.001	-10.19987248	0.009039904	0.033590902	yes	down	0	0	0	4.02	7.86	0	0	3.96
NODE_14730_length_3308_cov_67.924791_g4640_i0		0	-11.30294896	0.00381547	0.025570558	yes	down	0	0	0	14.65	11.71	0	0	8.786666667
NODE_14746_length_3305_cov_97.610285_g4647_i0		0	-12.7033868	0.001147668	0.023472624	yes	down	0	0	0	39.95	29.86	0	0	23.27
NODE_14749_length_3304_cov_46.544469_g4649_i0		0.001	-10.95180638	0.005061189	0.027295092	yes	down	0	0	0	11.41	9.27	0	0	6.893333333
NODE_14754_length_3303_cov_47.978301_g4650_i0	autophagy-related protein 18f isoform x2 [Gigaspora margarita])	0	-11.00494446	0.004851673	0.027030053	yes	down	0	0	0	10.3	10.95	0	0	7.083333333
NODE_14756_length_3302_cov_90.147287_g88_i13	heat shock protein 70 [Morchella conica CCBAS932])	136.75	7.095393023	0.002526128	0.024557684	yes	up	30.22	14.36	166.39	0.13	0.02	0.84	70.32333333	0.33
NODE_14757_length_3302_cov_86.400620_g4651_i0		0.002	-9.148680994	0.019220337	0.049785477	yes	down	0	0	0	3.18	2.74	0	0	1.973333333
NODE_14759_length_3302_cov_45.282791_g4652_i0	hypothetical protein BGX29_009456 [Mortierella sp. GBA35])	0.001	-10.88957765	0.005316927	0.027658433	yes	down	0	0	0	11.52	8.38	0	0	6.633333333
NODE_14761_length_3301_cov_74.357320_g4653_i0		0.001	-10.22225241	0.00888953	0.033357737	yes	down	0	0	0	7.06	5.45	0	0	4.17
NODE_14763_length_3301_cov_66.552419_g4655_i0	hypothetical protein G9A89_000668 [Geosiphon pyriformis])	0	-11.72690689	0.002685823	0.024655056	yes	down	0	0	0	20.68	14.89	0	0	11.85666667
NODE_14764_length_3301_cov_26.154777_g4656_i0	TPR-like protein [Neocallimastix sp. JGI-2020a])	0.001	-10.18012336	0.009174485	0.033821992	yes	down	0	0	0	6.99	5.17	0	0	4.053333333
NODE_14766_length_3300_cov_83.218740_g4658_i0	hypothetical protein DFQ30_009930 [Apophysomyces sp. BC1015])	0	-11.04415231	0.004702149	0.026903467	yes	down	0	0	0	11.16	10.77	0	0	7.31
NODE_14771_length_3300_cov_47.651877_g3821_i1	hypothetical protein SpCBS45565_g03507 [Spizellomyces sp. 'palustris'])	0.001	-10.8909933	0.005310982	0.027653749	yes	down	0	0	0	12.18	7.84	0	0	6.673333333
NODE_14783_length_3298_cov_23.164235_g4663_i0		0.001	-10.09042091	0.009808552	0.034755953	yes	down	0	0	0	5.48	5.81	0	0	3.763333333
NODE_14786_length_3297_cov_62.880435_g4664_i0	riboflavin biosynthesis protein ribD, partial [Rhizophagus irregularis])	0	-11.7978205	0.000490012	0.022057285	yes	down	0	0.1	0	36.51	35.56	0	0.033333333	24.02333333
NODE_14795_length_3296_cov_31.838770_g4666_i0		0.001	-9.980290959	0.010640257	0.036074511	yes	down	0	0	0	5.66	4.89	0	0	3.516666667
NODE_14800_length_3295_cov_90.619018_g4668_i0	hypothetical protein EC973_008137 [Apophysomyces ossiformis])	0	-12.43437212	0.001459053	0.023561528	yes	down	0	0	0	31.42	26.47	0	0	19.29666667
NODE_14803_length_3295_cov_77.518956_g4091_i1	hypothetical protein G9A89_005752 [Geosiphon pyriformis])	0	-11.96613098	0.002192555	0.024325488	yes	down	0	0	0	22.72	19.11	0	0	13.94333333
NODE_14808_length_3295_cov_24.844935_g4671_i0		0.001	-10.10590029	0.009696421	0.034592275	yes	down	0	0	0	6.1	5.4	0	0	3.833333333
NODE_14813_length_3294_cov_35.899907_g4142_i2	protein far1-related sequence 11 [Rhizophagus irregularis DAOM 181602=DAOM 197198])	0.001	-9.571770236	0.014299855	0.042217068	yes	down	0	0	0	4.07	3.86	0	0	2.643333333
NODE_14814_length_3293_cov_82.129353_g4674_i0	hypothetical protein EVJ58_g10664, partial [Fomitopsis rosea])	0	-12.84372786	0.001010796	0.023224482	yes	down	0	0	0	42.34	34.66	0	0	25.66666667
NODE_14815_length_3293_cov_52.837687_g4675_i0	hypothetical protein K493DRAFT_360475 [Basidiobolus meristosporus CBS 931.73])	0.001	-9.483334494	0.015224969	0.043712648	yes	down	0	0	0	2.95	4.4	0	0	2.45
NODE_14818_length_3293_cov_32.514925_g4676_i0	kinase-like protein [Auricularia subglabra TFB-10046 SS5])	0.001	-10.50885255	0.007152114	0.030590765	yes	down	0	0	0	8.35	6.91	0	0	5.086666667
NODE_14823_length_3292_cov_103.434215_g3401_i1	hypothetical protein AX14_006424 [Amanita brunnescens Koide BX004])	0	-12.97698755	0.000894969	0.02296679	yes	down	0	0	0	46.65	37.85	0	0	28.16666667
NODE_14825_length_3292_cov_47.471851_g4680_i0	ARM repeat-containing protein [Suillus decipiens])	0	-11.0389657	0.004721686	0.026903467	yes	down	0	0	0	12.12	9.92	0	0	7.346666667
NODE_14826_length_3292_cov_38.274028_g4681_i0	hypothetical protein GLOIN_2v1495396 [Rhizophagus irregularis DAOM 181602=DAOM 197198])	0.001	-10.73828015	0.005988085	0.02868741	yes	down	0	0	0	12.14	6.07	0	0	6.07
NODE_14830_length_3291_cov_93.532670_g4684_i0	AMP deaminase [Lobosporangium transversale])	0	-12.40967705	0.001491231	0.023561528	yes	down	0	0	0	31.03	25.95	0	0	18.99333333
NODE_14831_length_3291_cov_38.472620_g3994_i1	kinase-like protein [Suillus decipiens])	0.001	-10.60155178	0.006659308	0.029868852	yes	down	0	0	0	8.97	7.32	0	0	5.43
NODE_14832_length_3291_cov_21.093342_g4685_i0	hypothetical protein MUCCIDRAFT_163374 [Mucor lusitanicus CBS 277.49])	0.002	-9.205271697	0.018486246	0.048721397	yes	down	0	0	0	2.95	3.18	0	0	2.043333333
NODE_14838_length_3290_cov_47.288827_g4688_i0	hypothetical protein SpCBS45565_g06211 [Spizellomyces sp. 'palustris'])	0	-11.01649134	0.004807197	0.026962564	yes	down	0	0	0	10.49	11.03	0	0	7.173333333
NODE_14841_length_3289_cov_86.296077_g3437_i7		0	-13.01573879	0.000863672	0.02296679	yes	down	0	0	0	39.45	46.28	0	0	28.57666667
NODE_14843_length_3289_cov_66.480075_g4692_i0	hypothetical protein BGX30_004035 [Mortierella sp. GBA39])	0	-11.60092528	0.002984556	0.024841491	yes	down	0	0	0	16.57	15.84	0	0	10.80333333
NODE_14850_length_3288_cov_81.639365_g4506_i1	hypothetical protein SPPG_02047 [Spizellomyces punctatus DAOM BR117])	0	-12.11623261	0.001927002	0.024045436	yes	down	0	0	0	29.39	17.7	0	0	15.69666667
NODE_14852_length_3288_cov_64.130489_g4695_i0	heavy metal translocatin [Saitoella complicata NRRL Y-17804])	0	-11.10074926	0.004493664	0.026655361	yes	down	0	0	0	13.2	9.92	0	0	7.706666667
NODE_14855_length_3288_cov_44.254749_g4696_i0	hypothetical protein SYNPS1DRAFT_18007, partial [Syncephalis pseudoplumigaleata])	0.001	-10.38665563	0.007851702	0.031703617	yes	down	0	0	0	8.14	5.96	0	0	4.7
NODE_14857_length_3288_cov_30.961694_g4697_i0		0.001	-10.37466655	0.007923541	0.0318036	yes	down	0	0	0	6.79	7.03	0	0	4.606666667
NODE_14867_length_3287_cov_27.772274_g4702_i0		0.001	-10.27371871	0.008552169	0.032816249	yes	down	0	0	0	7.57	5.48	0	0	4.35
NODE_14872_length_3286_cov_17.077594_g4706_i0	hypothetical protein SpCBS45565_g03925 [Spizellomyces sp. 'palustris'])	0.001	-9.571072133	0.014306959	0.042226009	yes	down	0	0	0	4.14	3.81	0	0	2.65
NODE_14878_length_3285_cov_33.798628_g4709_i0	Pkinase-domain-containing protein [Saitoella complicata NRRL Y-17804])	0.001	-10.53115018	0.007030674	0.030440522	yes	down	0	0	0	9.41	6.25	0	0	5.22
NODE_14883_length_3284_cov_33.742438_g4712_i0	hypothetical protein SCLCIDRAFT_1216967 [Scleroderma citrinum Foug A])	0.001	-10.54998724	0.006929529	0.03029854	yes	down	0	0	0	10.35	5.63	0	0	5.326666667
NODE_14885_length_3284_cov_18.448082_g4713_i0	serine/threonine protein kinase, AGC [Mortierella sp. NVP85])	0.001	-9.662164964	0.013405892	0.04072074	yes	down	0	0	0	4.25	4.2	0	0	2.816666667
NODE_14887_length_3283_cov_93.275421_g4588_i1	hypothetical protein BCR36DRAFT_337277 [Piromyces finnis])	0.001	-10.81695294	0.005630114	0.028121472	yes	down	0	0	0	10.39	8.55	0	0	6.313333333
NODE_1488_length_12569_cov_43.805876_g517_i0	hypothetical protein P167DRAFT_489741 [Morchella conica CCBAS932])	368.138	8.52410125	0.005027754	0.027259021	yes	up	0.98	1.29	2.73	0	0	0	1.666666667	0
NODE_14890_length_3283_cov_38.468497_g4715_i0	hypothetical protein BCR36DRAFT_293084 [Piromyces finnis])	0.001	-10.70694197	0.006136301	0.028945237	yes	down	0	0	0	8.99	8.48	0	0	5.823333333
NODE_14893_length_3282_cov_32.907644_g4716_i0	TPR-like protein [Gigaspora margarita])	0.001	-10.5470103	0.006945426	0.030321945	yes	down	0	0	0	9.91	5.99	0	0	5.3
NODE_14894_length_3282_cov_15.692668_g4717_i0	hypothetical protein K461DRAFT_224077 [Myriangium duriaei CBS 260.36])	0.001	-9.449317373	0.015594626	0.044309865	yes	down	0	0	0	4.43	2.97	0	0	2.466666667
NODE_14900_length_3280_cov_79.085233_g4719_i0	hypothetical protein G6F31_012599 [Rhizopus oryzae])	0	-11.97286884	0.00217995	0.024307607	yes	down	0	0	0	24.85	17.65	0	0	14.16666667
NODE_14910_length_3278_cov_55.162449_g4131_i1	ATP-dependent helicase NAM7 [Linnemannia elongata])	0.001	-10.67790383	0.00627658	0.029192826	yes	down	0	0	0	9.09	8.11	0	0	5.733333333
NODE_14913_length_3278_cov_43.763199_g4724_i0	hypothetical protein RJ55_00388 [Drechmeria coniospora])	0.002	-9.247411638	0.017955679	0.047984735	yes	down	0	0	0	2.93	3.38	0	0	2.103333333
NODE_14925_length_3275_cov_94.447154_g4730_i0	glycosyl transferase [Neocallimastix californiae])	0	-12.70094518	0.001150194	0.023472624	yes	down	0	0	0	35.16	34.53	0	0	23.23
NODE_14926_length_3275_cov_59.669481_g4415_i1		0.001	-9.886617485	0.01139647	0.037381325	yes	down	0	0	0	3.73	6.01	0	0	3.246666667
NODE_14927_length_3275_cov_43.077236_g4731_i0	ATP-dependent protease La [Spizellomyces punctatus DAOM BR117])	0.001	-10.91236022	0.005221975	0.027517765	yes	down	0	0	0	10.13	10.03	0	0	6.72
NODE_14928_length_3275_cov_33.234209_g4732_i0	hypothetical protein G9A89_023134 [Geosiphon pyriformis])	0.001	-10.57605785	0.0067917	0.030097862	yes	down	0	0	0	9.68	6.51	0	0	5.396666667
NODE_14929_length_3274_cov_87.963090_g4733_i0		0	-12.20904401	0.001777932	0.023808861	yes	down	0	0	0	27.02	22.82	0	0	16.61333333
NODE_14935_length_3273_cov_74.081039_g4734_i0		0	-12.51594298	0.001357257	0.023532033	yes	down	0	0	0	28.5	32.51	0	0	20.33666667
NODE_14936_length_3273_cov_69.928661_g3981_i1	TBC1 domain family member 5 [Rhizophagus irregularis DAOM 181602=DAOM 197198])	0	-11.53996205	0.003139738	0.024993422	yes	down	0	0	0	18.11	13.4	0	0	10.50333333
NODE_14942_length_3272_cov_85.839124_g4737_i0	ubiquitinyl hydrolase [Basidiobolus meristosporus CBS 931.73])	0	-12.22107335	0.001759407	0.023808861	yes	down	0	0	0	27.5	22.82	0	0	16.77333333
NODE_14944_length_3272_cov_36.995931_g4738_i0	Pkinase-domain-containing protein [Gautieria morchelliformis])	0.001	-10.64037437	0.006462156	0.029492081	yes	down	0	0	0	8.71	8.05	0	0	5.586666667
NODE_14951_length_3271_cov_17.911709_g4739_i0	hypothetical protein FN846DRAFT_897998 [Sphaerosporella brunnea])	0.001	-9.659380576	0.013432673	0.040760264	yes	down	0	0	0	4.21	4.26	0	0	2.823333333
NODE_14954_length_3270_cov_72.190730_g3842_i1		0	-11.83303202	0.002455665	0.024557684	yes	down	0	0	0	22.48	16.19	0	0	12.89
NODE_14957_length_3270_cov_20.341059_g4740_i0	hypothetical protein SCLCIDRAFT_1216967 [Scleroderma citrinum Foug A])	0.001	-9.79398318	0.012190869	0.038712619	yes	down	0	0	0	4.86	4.47	0	0	3.11
NODE_14960_length_3269_cov_81.402256_g4539_i2		0	-13.14420608	0.00076703	0.022913536	yes	down	0	0	0	41.77	52.35	0	0	31.37333333
NODE_14962_length_3269_cov_46.089286_g3675_i1	hypothetical protein G6F22_008241 [Rhizopus oryzae])	0.001	-10.8319201	0.005564239	0.028033257	yes	down	0	0	0	10.52	8.72	0	0	6.413333333
NODE_14964_length_3269_cov_14.044486_g4743_i0	subtilisin-like serine protease PR1C [Metarhizium guizhouense ARSEF 977])	0.002	-9.283382937	0.017513393	0.047334358	yes	down	0	0	0	3.92	2.7	0	0	2.206666667
NODE_14966_length_3268_cov_96.713256_g3237_i1	eukaryotic translation initiation factor 3 subunit A [Entomortierella lignicola])	0	-12.88997867	0.000969109	0.023224482	yes	down	0	0	0	42.68	37.31	0	0	26.66333333
NODE_14970_length_3268_cov_22.426512_g4747_i0	Phosphatidylinositol 3-kinase [Gigaspora margarita])	0.001	-9.94314619	0.010934609	0.036631099	yes	down	0	0	0	5.48	4.89	0	0	3.456666667
NODE_14981_length_3266_cov_51.572907_g4754_i0	hypothetical protein BGZ65_001979 [Modicella reniformis])	0	-11.09396726	0.004518197	0.026716255	yes	down	0	0	0	13.72	9.52	0	0	7.746666667
NODE_14983_length_3265_cov_68.497491_g4755_i0		0	-11.71980602	0.002701906	0.024655056	yes	down	0	0	0	18.55	16.96	0	0	11.83666667
NODE_14986_length_3265_cov_12.557089_g4758_i0	hypothetical protein AX14_002026, partial [Amanita brunnescens Koide BX004])	0.002	-9.158935143	0.019085458	0.049593888	yes	down	0	0	0	2.54	3.4	0	0	1.98
NODE_14988_length_3264_cov_86.486037_g4753_i1	hypothetical protein M427DRAFT_105875 [Gonapodya prolifera JEL478])	0	-12.01263306	0.002106901	0.024177429	yes	down	0	0	0	27.18	16.95	0	0	14.71
NODE_14989_length_3264_cov_69.038281_g4760_i0	ADP-ribosylation factor-like protein 8B [Lobosporangium transversale])	0.001	-9.502818444	0.015016738	0.043315263	yes	down	0	0	0	4.56	3.16	0	0	2.573333333
NODE_14991_length_3264_cov_20.273925_g4631_i1	hypothetical protein PENSPDRAFT_685890 [Peniophora sp. CONT])	0.002	-9.331323492	0.016938815	0.046460109	yes	down	0	0	0	3.31	3.44	0	0	2.25
NODE_14995_length_3263_cov_69.111739_g4763_i0	LIM-domain binding protein-domain-containing protein, partial [Endogone sp. FLAS-F59071])	0	-11.63077429	0.002911156	0.024841491	yes	down	0	0	0	18.75	14.84	0	0	11.19666667
NODE_15002_length_3262_cov_61.757928_g4765_i0		0.001	-10.20302921	0.009018557	0.033575734	yes	down	0	0	0	7.2	5.31	0	0	4.17
NODE_15006_length_3262_cov_29.060911_g4599_i1	hypothetical protein BGZ67_008485 [Mortierella alpina])	0.001	-10.03110055	0.010249044	0.035524077	yes	down	0	0	0	6.76	4.4	0	0	3.72
NODE_15007_length_3262_cov_26.580848_g4766_i0		0.001	-10.23005981	0.008837599	0.033269063	yes	down	0	0	0	8.64	4.29	0	0	4.31
NODE_15008_length_3262_cov_13.898273_g4767_i0		0.002	-9.280539378	0.017548004	0.047370481	yes	down	0	0	0	4.14	2.51	0	0	2.216666667
NODE_15015_length_3260_cov_19.413761_g4769_i0	helicase C-terminal domain-containing protein [Glomus cerebriforme])	0.001	-9.715968215	0.012897592	0.039886956	yes	down	0	0	0	5.27	3.69	0	0	2.986666667
NODE_15016_length_3259_cov_95.558768_g4183_i2	P-loop containing nucleoside triphosphate hydrolase protein [Morchella conica CCBAS932])	507.327	8.986771474	0.002988146	0.024841491	yes	up	7.44	13.85	7.15	0	0	0	9.48	0
NODE_15017_length_3259_cov_82.513514_g4133_i1		0	-12.23087595	0.001744443	0.023798222	yes	down	0	0	0	26.71	24.03	0	0	16.91333333
NODE_15018_length_3259_cov_42.330295_g4770_i0	limkain-b1-type NYN domain-containing protein, partial [Suillus plorans])	0.001	-10.8307971	0.005569158	0.028034517	yes	down	0	0	0	11.44	7.97	0	0	6.47
NODE_15020_length_3259_cov_23.740729_g4705_i1		0.002	-9.367234869	0.016519324	0.045858089	yes	down	0	0	0	3.84	3.16	0	0	2.333333333
NODE_15021_length_3259_cov_20.274356_g4771_i0		0.001	-9.664825978	0.013380342	0.040668173	yes	down	0	0	0	4.99	3.63	0	0	2.873333333
NODE_15022_length_3258_cov_101.546369_g4772_i0	ARM repeat-containing protein [Neocallimastix californiae])	0	-12.72260112	0.001127967	0.023472624	yes	down	0	0	0	47.24	25.44	0	0	24.22666667
NODE_15030_length_3257_cov_75.988679_g4775_i0	Pre-mRNA splicing factor PRP21 like protein [Rhizophagus diaphanus] [Rhizophagus sp. MUCL 43196])	0	-12.03326439	0.002069891	0.024156964	yes	down	0	0	0	23.42	20.87	0	0	14.76333333
NODE_15035_length_3256_cov_100.454860_g2760_i5	hypothetical protein DFQ28_004805 [Apophysomyces sp. BC1034])	0	-13.06095914	0.000828435	0.02296679	yes	down	0	0	0	49.36	41.18	0	0	30.18
NODE_15040_length_3256_cov_36.884240_g4780_i0		0.001	-10.47683705	0.007329776	0.030917207	yes	down	0	0	0	7.34	7.64	0	0	4.993333333
NODE_15044_length_3255_cov_65.897734_g4782_i0		0	-11.51796778	0.003197506	0.025061841	yes	down	0	0	0	16.4	14.62	0	0	10.34
NODE_15050_length_3254_cov_40.520932_g4783_i0	glycosyltransferase family 20-domain-containing protein [Lobosporangium transversale])	0.001	-10.83392605	0.005555464	0.028006404	yes	down	0	0	0	8.21	10.82	0	0	6.343333333
NODE_15051_length_3254_cov_39.298395_g4784_i0		0.001	-10.71813745	0.006082976	0.028844829	yes	down	0	0	0	9.16	8.62	0	0	5.926666667
NODE_15054_length_3253_cov_88.105164_g4785_i0	DNA helicase [Paramicrosporidium saccamoebae])	0	-12.66646765	0.001186419	0.023472624	yes	down	0	0	0	42.68	26.96	0	0	23.21333333
NODE_15055_length_3253_cov_81.078086_g90_i11	hypothetical protein P167DRAFT_573001 [Morchella conica CCBAS932])	81.626	6.350953779	0.003850266	0.025651927	yes	up	287.61	303.58	169.43	0.26	1.05	2.42	253.54	1.243333333
NODE_15057_length_3253_cov_59.884446_g3470_i1		0	-11.30113672	0.003821111	0.025575863	yes	down	0	0	0	16.41	10.61	0	0	9.006666667
NODE_15062_length_3253_cov_13.362091_g4788_i0		0.002	-9.145704844	0.019259639	0.049834332	yes	down	0	0	0	4.07	2.05	0	0	2.04
NODE_15063_length_3252_cov_97.526929_g4789_i0	hypothetical protein INT43_001313 [Umbelopsis isabellina])	0	-12.80744953	0.00104465	0.023426187	yes	down	0	0	0	31.47	43.24	0	0	24.90333333
NODE_15066_length_3252_cov_38.334173_g2270_i1		0.001	-10.55665229	0.006894055	0.030255542	yes	down	0	0	0	8.66	7.32	0	0	5.326666667
NODE_1506_length_12527_cov_43.993092_g517_i1	hypothetical protein P167DRAFT_489741 [Morchella conica CCBAS932])	1042.251	10.02548763	0.010291015	0.035570061	yes	up	10.95	0	2.69	0	0	0	4.546666667	0
NODE_15074_length_3251_cov_65.811594_g301_i13	Annexin [Morchella conica CCBAS932])	173.518	7.43893989	0.014755351	0.042928801	yes	up	1.94	2.03	5.53	0	0	0	3.166666667	0
NODE_15075_length_3251_cov_42.134531_g4795_i0		0.001	-10.89367979	0.005299716	0.027647923	yes	down	0	0	0	10.81	9.35	0	0	6.72
NODE_15078_length_3251_cov_17.301827_g4796_i0		0.001	-9.610506932	0.013910516	0.041604868	yes	down	0	0	0	4.54	3.76	0	0	2.766666667
NODE_1507_length_12525_cov_64.066918_g410_i5	hypothetical protein P167DRAFT_536281 [Morchella conica CCBAS932])	64.351	6.007884285	0.016974493	0.046515125	yes	up	7.98	5.9	13.77	0.07	0	0.09	9.216666667	0.053333333
NODE_15082_length_3250_cov_32.156319_g4568_i1	hypothetical protein BGZ97_001311, partial [Linnemannia gamsii])	0.001	-10.40753469	0.007727986	0.031552665	yes	down	0	0	0	8.53	5.98	0	0	4.836666667
NODE_15083_length_3250_cov_32.006618_g4799_i0		0.001	-10.41258806	0.007698307	0.031515255	yes	down	0	0	0	6.76	7.55	0	0	4.77
NODE_15085_length_3250_cov_25.121021_g4800_i0	kinase-like protein [Gonapodya prolifera JEL478])	0.001	-10.12640939	0.009549616	0.034390692	yes	down	0	0	0	6.46	5.41	0	0	3.956666667
NODE_15088_length_3249_cov_62.686318_g4803_i0	hypothetical protein BGX30_012641 [Mortierella sp. GBA39])	0	-11.5624831	0.003081573	0.024937887	yes	down	0	0	0	15.59	16.27	0	0	10.62
NODE_15089_length_3249_cov_42.881148_g4804_i0		0.001	-10.64019096	0.006463075	0.029493027	yes	down	0	0	0	10.75	6.39	0	0	5.713333333
NODE_15090_length_3249_cov_34.692938_g4805_i0		0.001	-10.26922616	0.008581155	0.032846543	yes	down	0	0	0	6.38	6.62	0	0	4.333333333
NODE_15092_length_3249_cov_26.953657_g4806_i0	glycoside hydrolase family 13 protein [Acaromyces ingoldii])	0.001	-10.13812761	0.00946663	0.034260102	yes	down	0	0	0	8.16	4.03	0	0	4.063333333
NODE_15095_length_3248_cov_101.728161_g4808_i0	unnamed protein product [Rhizoctonia solani])	0	-28.11854485	6.14E-13	1.08E-10	yes	down	0	0	0	118.94	108.72	0	0	75.88666667
NODE_15098_length_3248_cov_71.928729_g4435_i2	aminopeptidase [Basidiobolus meristosporus CBS 931.73])	0	-11.24701062	0.003993118	0.02591383	yes	down	0	0	0	11.95	13.57	0	0	8.506666667
NODE_15105_length_3247_cov_48.688644_g4813_i0	hypothetical protein INT45_007922 [Mucor circinatus])	0	-12.5567418	0.001308839	0.023472624	yes	down	0	0	0	31.65	31.94	0	0	21.19666667
NODE_15108_length_3246_cov_37.931840_g4473_i1	hypothetical protein DSO57_016065 [Entomophthora muscae])	0.001	-10.45635801	0.007445487	0.031111754	yes	down	0	0	0	9.11	5.96	0	0	5.023333333
NODE_15109_length_3246_cov_32.463869_g4814_i0	alpha/beta-hydrolase [Gymnopus androsaceus JB14])	0.001	-10.51765297	0.007103961	0.030543787	yes	down	0	0	0	8.6	6.99	0	0	5.196666667
NODE_15113_length_3245_cov_63.082071_g4815_i0		0	-11.3917663	0.003548118	0.025436468	yes	down	0	0	0	15.24	13.29	0	0	9.51
NODE_15118_length_3244_cov_99.173666_g3890_i1		0	-12.99835175	0.000877587	0.02296679	yes	down	0	0	0	42.76	43.64	0	0	28.8
NODE_15123_length_3244_cov_41.650774_g4819_i0		0.001	-10.82988838	0.005573141	0.028042193	yes	down	0	0	0	9.74	9.51	0	0	6.416666667
NODE_15128_length_3243_cov_60.202148_g4291_i2	hypothetical protein BGX30_008359 [Mortierella sp. GBA39])	0.002	-9.215113727	0.018361115	0.048541334	yes	down	0	0	0	3.6	2.73	0	0	2.11
NODE_15130_length_3243_cov_27.375869_g4821_i0	putative RING finger protein C2F3.16 [Verticillium dahliae VDG1])	0.001	-10.24724955	0.008724216	0.033093316	yes	down	0	0	0	5.96	6.82	0	0	4.26
NODE_15131_length_3243_cov_15.649716_g4822_i0	WD40 repeat-like protein, partial [Eremomyces bilateralis CBS 781.70])	0.001	-9.419230184	0.015928141	0.044884148	yes	down	0	0	0	4	3.29	0	0	2.43
NODE_15138_length_3241_cov_66.243995_g384_i1	hypothetical protein HOY82DRAFT_535655 [Tuber indicum])	538.38	9.072480761	6.48E-05	0.005545398	yes	up	85.77	68.71	224.96	0.04	0.06	0.23	126.48	0.11
NODE_15143_length_3240_cov_85.801770_g2212_i3	uncharacterized protein MELLADRAFT_37995 [Melampsora larici-populina 98AG31])	0	-11.37878751	0.003586092	0.025475324	yes	down	0	0	0	1.79	24.71	0	0	8.833333333
NODE_15145_length_3240_cov_80.981031_g4828_i0		0	-12.00840548	0.002114559	0.024218646	yes	down	0	0	0	20.67	22.78	0	0	14.48333333
NODE_15147_length_3240_cov_60.174202_g4829_i0		0	-12.57693867	0.001285465	0.023472624	yes	down	0	0	0	34	30.88	0	0	21.62666667
NODE_15151_length_3240_cov_13.698071_g4831_i0	hypothetical protein G9A89_001205 [Geosiphon pyriformis])	0.002	-9.193529259	0.018636516	0.048936017	yes	down	0	0	0	3.8	2.49	0	0	2.096666667
NODE_15156_length_3239_cov_73.533839_g4753_i2	hypothetical protein M427DRAFT_105875 [Gonapodya prolifera JEL478])	0.001	-9.893776663	0.011337034	0.037283508	yes	down	0	0	0	4.93	5.13	0	0	3.353333333
NODE_15165_length_3238_cov_41.984499_g4835_i0	potassium uptake protein [Morchella conica CCBAS932])	0.001	-10.84593736	0.005503178	0.027902337	yes	down	0	0	0	11.21	8.48	0	0	6.563333333
NODE_15172_length_3237_cov_77.764241_g4840_i0	protein serine/threonine phosphatase 2C [Neocallimastix sp. JGI-2020a])	0	-12.24768193	0.001719059	0.023786317	yes	down	0	0	0	23.6	27.62	0	0	17.07333333
NODE_15173_length_3237_cov_75.872785_g4841_i0	hypothetical protein CU098_001554, partial [Rhizopus stolonifer])	0.002	-9.257704096	0.017828139	0.047767609	yes	down	0	0	0	2.89	3.54	0	0	2.143333333
NODE_15174_length_3237_cov_67.546519_g4842_i0		0.001	-9.681565005	0.013220605	0.040412654	yes	down	0	0	0	4.42	4.29	0	0	2.903333333
NODE_15175_length_3237_cov_62.543038_g4843_i0	hypothetical protein SCLCIDRAFT_1216967 [Scleroderma citrinum Foug A])	0	-11.44012479	0.003409831	0.025272504	yes	down	0	0	0	17.41	12.39	0	0	9.933333333
NODE_15176_length_3237_cov_62.004114_g1114_i12		0	-11.04458976	0.004700505	0.026902209	yes	down	0	0	0	8.69	13.34	0	0	7.343333333
NODE_15177_length_3237_cov_60.204430_g4844_i0	unnamed protein product [Rhizophagus irregularis])	0	-11.379963	0.003582638	0.025475324	yes	down	0	0	0	5.33	21.71	0	0	9.013333333
NODE_15179_length_3237_cov_22.766139_g4845_i0	hypothetical protein BGZ88_010921 [Linnemannia elongata])	0.001	-9.943309939	0.010933296	0.036631099	yes	down	0	0	0	6.81	3.83	0	0	3.546666667
NODE_15183_length_3236_cov_80.173473_g4517_i1	1-deoxy-D-xylulose 5-phosphate synthase [Syncephalis pseudoplumigaleata])	0	-13.45361329	0.000573956	0.02238746	yes	down	0	0	0	60.14	58.82	0	0	39.65333333
NODE_15185_length_3236_cov_30.203229_g4848_i0	hypothetical protein H8356DRAFT_953387 [Neocallimastix sp. JGI-2020a])	0.001	-10.33067965	0.008192183	0.032147556	yes	down	0	0	0	7.44	6.29	0	0	4.576666667
NODE_15189_length_3235_cov_82.501900_g4850_i0		0	-13.91590424	0.000368078	0.02121647	yes	down	0	0	0	68.18	93.8	0	0	53.99333333
NODE_15192_length_3235_cov_38.286574_g4852_i0	kinase-like protein, partial [Anaeromyces robustus])	0.002	-9.346883348	0.01675592	0.046198837	yes	down	0	0	0	3.48	3.44	0	0	2.306666667
NODE_15197_length_3234_cov_14.493190_g4854_i0		0.002	-9.347135644	0.016752969	0.046198385	yes	down	0	0	0	4.75	2.33	0	0	2.36
NODE_15200_length_3233_cov_30.183777_g4489_i1	hypothetical protein GALMADRAFT_760951 [Galerina marginata CBS 339.88])	0.001	-10.14530985	0.009416085	0.034163565	yes	down	0	0	0	6.29	5.77	0	0	4.02
NODE_15202_length_3233_cov_13.908745_g4855_i0		0.002	-9.293140636	0.017395077	0.047180732	yes	down	0	0	0	3.91	2.83	0	0	2.246666667
NODE_15209_length_3232_cov_34.943899_g4860_i0		0.001	-10.51540128	0.007116254	0.030543787	yes	down	0	0	0	7.4	8.07	0	0	5.156666667
NODE_15210_length_3232_cov_31.153407_g4153_i1	hypothetical protein SpCBS45565_g02442 [Spizellomyces sp. 'palustris'])	0.001	-10.17263912	0.009225952	0.033900201	yes	down	0	0	0	6.86	5.48	0	0	4.113333333
NODE_15211_length_3232_cov_21.206973_g4861_i0		0.001	-9.827447919	0.011898394	0.038282512	yes	down	0	0	0	5.32	4.39	0	0	3.236666667
NODE_15215_length_3230_cov_82.952743_g3713_i1	DUF663-domain-containing protein [Basidiobolus meristosporus CBS 931.73])	0	-12.06645382	0.002011604	0.024092865	yes	down	0	0	0	27.68	18.52	0	0	15.4
NODE_15216_length_3230_cov_63.633999_g2966_i3	hypothetical protein CALVIDRAFT_484984, partial [Calocera viscosa TUFC12733])	0.001	-10.61662141	0.006582147	0.029734867	yes	down	0	0	0	7.69	8.88	0	0	5.523333333
NODE_15218_length_3229_cov_99.041244_g4411_i1	hypothetical protein KY384_000088 [Bacidia gigantensis])	0	-30	1.60E-14	4.75E-11	yes	down	0	0	0	536.48	495.37	0	0	343.95
NODE_15220_length_3229_cov_94.373096_g4617_i1	aminopeptidase [Basidiobolus meristosporus CBS 931.73])	0	-12.87590885	0.000981619	0.023224482	yes	down	0	0	0	43.92	36.45	0	0	26.79
NODE_15223_length_3229_cov_17.969226_g4863_i0		0.002	-9.323460549	0.017031903	0.046607474	yes	down	0	0	0	4.59	2.38	0	0	2.323333333
NODE_15225_length_3228_cov_54.939384_g4864_i0	hypothetical protein PNEG_03218 [Pneumocystis murina B123])	0	-11.223301	0.004070656	0.026019936	yes	down	0	0	0	14.81	10.88	0	0	8.563333333
NODE_15226_length_3228_cov_53.961917_g4865_i0	kinase-like domain-containing protein, partial [Thamnocephalis sphaerospora])	0	-11.22014869	0.004081067	0.026040301	yes	down	0	0	0	12.76	12.6	0	0	8.453333333
NODE_15227_length_3228_cov_47.147255_g3962_i1	hypothetical protein SPPG_07392 [Spizellomyces punctatus DAOM BR117])	0.001	-10.93858001	0.005114595	0.027350898	yes	down	0	0	0	11.49	9.5	0	0	6.996666667
NODE_15229_length_3227_cov_82.822222_g3228_i1	hypothetical protein INT43_003818 [Umbelopsis isabellina])	0	-12.0062751	0.002118428	0.024218646	yes	down	0	0	0	24.71	19.39	0	0	14.7
NODE_15230_length_3227_cov_75.604444_g4867_i0		0	-11.90316235	0.002313631	0.024533934	yes	down	0	0	0	22.44	18.55	0	0	13.66333333
NODE_15233_length_3227_cov_51.619365_g4638_i1	MFS general substrate transporter [Wilcoxina mikolae CBS 423.85])	0.001	-10.45005433	0.007481432	0.031173264	yes	down	0	0	0	8.92	6.16	0	0	5.026666667
NODE_15236_length_3226_cov_108.494443_g4869_i0	uncharacterized protein DL89DRAFT_47974 [Linderina pennispora])	0	-13.44678814	0.000577676	0.02238746	yes	down	0	0	0	63.74	55.57	0	0	39.77
NODE_15239_length_3226_cov_23.874246_g4479_i1		0.001	-9.393755601	0.016215417	0.045327921	yes	down	0	0	0	4.41	2.85	0	0	2.42
NODE_15240_length_3225_cov_70.783990_g110_i34		191.08	7.578035535	0.01287821	0.039856311	yes	up	2.62	2.05	5.92	0	0	0	3.53	0
NODE_15243_length_3225_cov_27.389771_g4871_i0	SAICAR synthase-like protein [Conidiobolus coronatus NRRL 28638])	0.001	-10.16264599	0.009295074	0.033979453	yes	down	0	0	0	6.92	5.38	0	0	4.1
NODE_15244_length_3225_cov_18.377700_g4872_i0		0.001	-9.666687792	0.013362491	0.040648493	yes	down	0	0	0	4.23	4.4	0	0	2.876666667
NODE_15245_length_3225_cov_17.877382_g4873_i0	unnamed protein product [Rhizophagus irregularis])	0.001	-9.599779421	0.014017388	0.041774501	yes	down	0	0	0	4.58	3.73	0	0	2.77
NODE_15250_length_3224_cov_39.827455_g4876_i0		0.001	-10.38228352	0.007877832	0.031731636	yes	down	0	0	0	9	5.45	0	0	4.816666667
NODE_15251_length_3224_cov_24.578329_g4607_i1	SET domain-containing protein [Rozella allomycis CSF55])	0.001	-9.879577442	0.011455187	0.037471716	yes	down	0	0	0	5.23	4.82	0	0	3.35
NODE_15252_length_3224_cov_15.862726_g4877_i0	heavy metal translocatin [Linnemannia elongata AG-77])	0.001	-9.516642512	0.014870523	0.043095879	yes	down	0	0	0	4.75	3.16	0	0	2.636666667
NODE_15254_length_3223_cov_98.819135_g4878_i0	hypothetical protein G9A89_018059 [Geosiphon pyriformis])	0	-11.52330173	0.000640206	0.022537784	yes	down	0.09	0	0	30.72	30.32	0	0.03	20.34666667
NODE_15255_length_3223_cov_97.208837_g4879_i0	hypothetical protein SpCBS45565_g04150 [Spizellomyces sp. 'palustris'])	0	-12.26105216	0.001699108	0.023752289	yes	down	0	0	0	32.69	20.44	0	0	17.71
NODE_15258_length_3223_cov_61.378576_g4880_i0	kinase-like domain-containing protein [Gigaspora rosea])	0.001	-10.05254153	0.010087838	0.035269137	yes	down	0	0	0	5.84	5.5	0	0	3.78
NODE_15263_length_3222_cov_75.149126_g180_i31	snare-like protein [Morchella conica CCBAS932])	411.611	8.685138251	0.004129501	0.026136385	yes	up	4.78	8.77	9.72	0	0	0	7.756666667	0
NODE_15264_length_3222_cov_70.143084_g4882_i0	Dynamin- GTPase protein [Rhizopus azygosporus])	0	-11.69472945	0.002759407	0.024697366	yes	down	0	0	0	18.53	16.89	0	0	11.80666667
NODE_15267_length_3222_cov_30.896343_g4884_i0	root hair defective 3 GTP-binding protein [Saitoella complicata NRRL Y-17804])	0.001	-10.42636334	0.007617921	0.031370901	yes	down	0	0	0	7.55	7.13	0	0	4.893333333
NODE_15271_length_3221_cov_88.961514_g15_i22	hypothetical protein P167DRAFT_604948 [Morchella conica CCBAS932])	525.183	9.036675188	0.001567626	0.023609729	yes	up	16.31	5.89	34.29	0.02	0	0	18.83	0.006666667
NODE_15273_length_3221_cov_70.307888_g4887_i0		0	-11.64948297	0.002865996	0.024841491	yes	down	0	0	0	16.59	17.56	0	0	11.38333333
NODE_15274_length_3221_cov_38.774809_g4541_i1	putative potassium transport system protein kup 3 [Entomophthora muscae])	0.001	-9.696774978	0.013076926	0.040154117	yes	down	0	0	0	4.28	4.54	0	0	2.94
NODE_15275_length_3221_cov_37.603690_g4888_i0	hypothetical protein INT45_004144, partial [Mucor circinatus])	0.001	-10.66292914	0.006350044	0.029285084	yes	down	0	0	0	9.51	7.88	0	0	5.796666667
NODE_15278_length_3220_cov_101.525931_g4460_i2	hypothetical protein GYMLUDRAFT_887371 [Gymnopus luxurians FD-317 M1])	0.001	-10.38012244	0.007890776	0.031740278	yes	down	0	0	0	9.68	4.88	0	0	4.853333333
NODE_15283_length_3220_cov_30.913140_g4891_i0	hypothetical protein CLUG_03848 [Clavispora lusitaniae ATCC 42720])	0.001	-10.42753093	0.007611143	0.031370901	yes	down	0	0	0	9.66	5.33	0	0	4.996666667
NODE_15286_length_3219_cov_97.063654_g4687_i1	glycoside hydrolase family 13 protein [Ceratobasidium sp. AG-I])	0	-12.69883852	0.001152378	0.023472624	yes	down	0	0	0	38.79	32.53	0	0	23.77333333
NODE_15287_length_3219_cov_91.762572_g4313_i1	hypothetical protein G6F42_020514 [Rhizopus oryzae])	0	-12.18622883	0.00181356	0.023863221	yes	down	0	0	0	26.05	23.79	0	0	16.61333333
NODE_15292_length_3219_cov_35.471356_g4894_i0	hypothetical protein, variant [Batrachochytrium salamandrivorans])	0.001	-10.57186679	0.006813689	0.030122834	yes	down	0	0	0	8.33	7.92	0	0	5.416666667
NODE_15296_length_3218_cov_91.468959_g4454_i1		0	-13.13105825	0.000776438	0.022913536	yes	down	0	0	0	49.21	46.61	0	0	31.94
NODE_15297_length_3218_cov_70.120344_g2359_i1	hypothetical protein BB561_002414 [Smittium simulii])	0	-29.91945296	1.88E-14	5.20E-11	yes	down	0	0	0	434.62	447.29	0	0	293.97
NODE_15300_length_3218_cov_37.311366_g4898_i0		0.001	-10.51810289	0.007101507	0.030540092	yes	down	0	0	0	8.93	6.86	0	0	5.263333333
NODE_15301_length_3218_cov_17.928048_g4899_i0	ARM repeat-containing protein, partial [Violaceomyces palustris])	0.001	-9.618619292	0.013830175	0.041477515	yes	down	0	0	0	5.15	3.36	0	0	2.836666667
NODE_15304_length_3217_cov_89.708917_g4856_i1	hypothetical protein C2G38_2204448 [Gigaspora rosea])	0	-11.28499118	0.003871701	0.025677761	yes	down	0	0	0	15.16	11.71	0	0	8.956666667
NODE_15311_length_3216_cov_97.666136_g4903_i0	general substrate transporter, partial [Syncephalis pseudoplumigaleata])	0	-13.6159357	0.000491797	0.022057285	yes	down	0	0	0	72.27	62.37	0	0	44.88
NODE_15312_length_3216_cov_96.586493_g4701_i1	4-alpha-glucanotransferase [Spizellomyces punctatus DAOM BR117])	0	-12.35573778	0.001563802	0.023609729	yes	down	0	0	0	28.37	27.6	0	0	18.65666667
NODE_15313_length_3216_cov_94.455559_g4904_i0	CAMK/CAMK1 protein kinase [Allomyces macrogynus ATCC 38327])	0	-12.72179506	0.001128787	0.023472624	yes	down	0	0	0	37.77	34.54	0	0	24.10333333
NODE_15314_length_3216_cov_89.758522_g3450_i4		0.001	-10.38109232	0.00086811	0.02296679	yes	down	0.09	0	0.1	24.68	26.76	0	0.063333333	17.14666667
NODE_15319_length_3215_cov_75.094965_g4906_i0		0	-11.96562337	0.002193508	0.024325488	yes	down	0	0	0	28.8	14.88	0	0	14.56
NODE_15321_length_3215_cov_62.818356_g4907_i0		0	-11.55264649	0.003106856	0.024945284	yes	down	0	0	0	15	16.92	0	0	10.64
NODE_15323_length_3215_cov_50.433397_g1263_i2	hypothetical protein P167DRAFT_578943 [Morchella conica CCBAS932])	278.514	8.121606724	0.007254329	0.030782061	yes	up	5.08	5.19	5.34	0	0	0	5.203333333	0
NODE_15325_length_3214_cov_89.887472_g4908_i0		0	-12.17732629	0.00182764	0.023902011	yes	down	0	0	0	28.01	21.88	0	0	16.63
NODE_15326_length_3214_cov_71.870258_g3318_i1	hypothetical protein K493DRAFT_347252 [Basidiobolus meristosporus CBS 931.73])	0	-11.95732926	0.002209123	0.024369144	yes	down	0	0	0	18.3	23.75	0	0	14.01666667
NODE_15328_length_3214_cov_67.646478_g4909_i0		0	-11.51850461	0.003196085	0.025061841	yes	down	0	0	0	17.75	13.85	0	0	10.53333333
NODE_15329_length_3214_cov_31.668792_g4910_i0	transmembrane protein [Jimgerdemannia flammicorona])	0.001	-10.42822187	0.007607134	0.031370901	yes	down	0	0	0	7.93	6.86	0	0	4.93
NODE_15330_length_3214_cov_25.198279_g4911_i0	LAGLIDADG 2 homing endonuclease, partial [Laccaria bicolor])	0.001	-10.1115862	0.00965552	0.034529587	yes	down	0	0	0	6.18	5.67	0	0	3.95
NODE_15331_length_3214_cov_24.417278_g4912_i0		0.001	-10.04124985	0.010172452	0.035413404	yes	down	0	0	0	6.6	4.78	0	0	3.793333333
NODE_15333_length_3213_cov_97.476084_g97_i4		219.765	7.779818223	0.011159758	0.037018171	yes	up	2.52	1.68	8.04	0	0	0	4.08	0
NODE_15334_length_3213_cov_87.073980_g4486_i1	kinase-like domain-containing protein [Dimargaris cristalligena])	0	-12.37025373	0.001543958	0.023561528	yes	down	0	0	0	31.51	25.46	0	0	18.99
NODE_15335_length_3213_cov_82.057717_g4913_i0	uncharacterized protein INS49_004616 [Diaporthe citri])	0.001	-9.992431459	0.010545591	0.035941734	yes	down	0	0	0	3.7	6.93	0	0	3.543333333
NODE_15336_length_3213_cov_80.151148_g3808_i1	protein serine/threonine phosphatase 2C [Punctularia strigosozonata HHB-11173 SS5])	0	-12.12083378	0.001919349	0.024045436	yes	down	0	0	0	24.8	22.9	0	0	15.9
NODE_15339_length_3213_cov_62.701849_g4629_i1		0	-11.28776882	0.003862955	0.025652345	yes	down	0	0	0	15.33	11.62	0	0	8.983333333
NODE_15343_length_3212_cov_73.012440_g4914_i0	sugar transporter [Basidiobolus meristosporus CBS 931.73])	0.001	-10.92417277	0.005173348	0.027461754	yes	down	0	0	0	9.96	10.75	0	0	6.903333333
NODE_15351_length_3211_cov_26.296745_g4919_i0		0.001	-9.798799061	0.012148391	0.038666608	yes	down	0	0	0	5.44	4.17	0	0	3.203333333
NODE_15353_length_3210_cov_82.295563_g4920_i0	major facilitator superfamily domain-containing protein [Lobosporangium transversale])	0	-11.97574993	0.00217458	0.024298545	yes	down	0	0	0	24.73	18.76	0	0	14.49666667
NODE_15354_length_3210_cov_77.589212_g4921_i0		0.001	-10.79390771	0.005732918	0.02828176	yes	down	0	0	0	10.59	8.54	0	0	6.376666667
NODE_15355_length_3210_cov_70.610597_g4073_i1		0	-11.31699548	0.003772004	0.025541153	yes	down	0	0	0	12.89	14.27	0	0	9.053333333
NODE_15358_length_3210_cov_46.115544_g1308_i3	hypothetical protein G6F42_027359 [Rhizopus oryzae])	0.001	-10.95463478	0.005049834	0.027286564	yes	down	0	0	0	9.14	11.88	0	0	7.006666667
NODE_15365_length_3209_cov_30.856960_g4924_i0	putative translation regulator [Phaeomoniella chlamydospora])	0.001	-10.35379367	0.008050018	0.031927209	yes	down	0	0	0	8.23	5.93	0	0	4.72
NODE_15366_length_3209_cov_24.912516_g4925_i0	hypothetical protein K493DRAFT_317201 [Basidiobolus meristosporus CBS 931.73])	0.001	-9.6689055	0.013341255	0.04061825	yes	down	0	0	0	5.03	3.77	0	0	2.933333333
NODE_15367_length_3208_cov_85.626317_g4926_i0	hypothetical protein C6P46_007005 [Rhodotorula mucilaginosa])	0	-11.96989367	0.002185508	0.024307607	yes	down	0	0	0	26.21	17.34	0	0	14.51666667
NODE_15371_length_3208_cov_29.434685_g4929_i0	P-loop containing nucleoside triphosphate hydrolase protein, partial [Blyttiomyces helicus])	0.001	-10.25796342	0.008654208	0.032987997	yes	down	0	0	0	7.11	6.06	0	0	4.39
NODE_15374_length_3207_cov_67.266454_g4931_i0		0	-11.62064431	0.002935879	0.024841491	yes	down	0	0	0	16.64	17.02	0	0	11.22
NODE_15376_length_3207_cov_20.700319_g4932_i0		0.001	-9.765782844	0.012442267	0.039159879	yes	down	0	0	0	4.28	4.99	0	0	3.09
NODE_15378_length_3206_cov_76.442314_g4223_i1	Bromodomain-domain-containing protein [Neocallimastix californiae])	0	-11.61992502	0.002937642	0.024841491	yes	down	0	0	0	20.19	13.94	0	0	11.37666667
NODE_15380_length_3206_cov_43.394695_g4935_i0	hypothetical protein CXG81DRAFT_18853 [Caulochytrium protostelioides])	0.001	-10.8729288	0.0053873	0.027739929	yes	down	0	0	0	10.01	10.06	0	0	6.69
NODE_15381_length_3206_cov_39.270054_g4936_i0		0.001	-10.72888723	0.006032167	0.02875919	yes	down	0	0	0	8.8	9.32	0	0	6.04
NODE_15382_length_3206_cov_27.233941_g4937_i0	ATP-dependent RNA helicase dbp2 [Spizellomyces punctatus DAOM BR117])	0.001	-10.18415542	0.009146864	0.03377429	yes	down	0	0	0	7.32	5.28	0	0	4.2
NODE_15386_length_3205_cov_16.104540_g4939_i0	hypothetical protein PHYBLDRAFT_17801 [Phycomyces blakesleeanus NRRL 1555(-)])	0.001	-9.437689928	0.01572278	0.044533549	yes	down	0	0	0	5.18	2.45	0	0	2.543333333
NODE_15393_length_3204_cov_30.285577_g4941_i0	hypothetical protein QG37_01946 [[Candida] auris])	0.001	-9.856668574	0.01164812	0.037871241	yes	down	0	0	0	6.47	3.66	0	0	3.376666667
NODE_15394_length_3204_cov_20.576591_g4942_i0	hypothetical protein ID866_749 [Astraeus odoratus])	0.001	-9.647544811	0.01354704	0.04096334	yes	down	0	0	0	2.8	5.59	0	0	2.796666667
NODE_15395_length_3204_cov_19.509114_g4943_i0	SNF2 family helicase [Glomus cerebriforme])	0.001	-9.773840732	0.012369968	0.039027175	yes	down	0	0	0	3.78	5.47	0	0	3.083333333
NODE_15405_length_3203_cov_38.015995_g4947_i0	UCH-domain-containing protein [Basidiobolus meristosporus CBS 931.73])	0.001	-10.6674499	0.006327785	0.029266928	yes	down	0	0	0	9.36	8.16	0	0	5.84
NODE_15414_length_3202_cov_25.444480_g4953_i0		0.001	-10.05903743	0.001984084	0.024069304	yes	down	0	0	0	8.34	3.43	0.1	0	3.956666667
NODE_15417_length_3201_cov_26.584187_g2013_i5		0.001	-9.873326258	0.01150755	0.037567458	yes	down	0	0	0	4.98	5.07	0	0	3.35
NODE_15420_length_3200_cov_78.714377_g3856_i1		0.001	-9.750597317	0.012579535	0.039360652	yes	down	0	0	0	6.16	3.29	0	0	3.15
NODE_15422_length_3199_cov_97.545484_g4956_i0	hypothetical protein COEREDRAFT_82488 [Coemansia reversa NRRL 1564])	0	-12.46806711	0.001416179	0.023561528	yes	down	0	0	0	35.8	25.72	0	0	20.50666667
NODE_15424_length_3199_cov_76.959321_g4957_i0		0	-11.98151726	0.002163868	0.024298545	yes	down	0	0	0	20.43	22.79	0	0	14.40666667
NODE_15425_length_3199_cov_47.332479_g4958_i0		0	-10.98019718	0.004948252	0.027142607	yes	down	0	0	0	12.67	9.25	0	0	7.306666667
NODE_15426_length_3199_cov_29.942345_g4959_i0	nineteen complex-related protein 2-domain-containing protein [Gigaspora rosea])	0.001	-10.35429776	0.008046943	0.031927209	yes	down	0	0	0	8.51	5.73	0	0	4.746666667
NODE_15433_length_3198_cov_48.466838_g2451_i1	hypothetical protein BDK51DRAFT_43047 [Blyttiomyces helicus])	0	-11.85179622	0.0024169	0.024557684	yes	down	0	0	0	20.82	18.98	0	0	13.26666667
NODE_15434_length_3198_cov_16.359500_g4961_i0	unnamed protein product [Rhizoctonia solani])	0.001	-9.534895839	0.014679383	0.042806459	yes	down	0	0	0	3.2	4.66	0	0	2.62
NODE_15436_length_3197_cov_87.899038_g4962_i0	hypothetical protein M422DRAFT_118874, partial [Sphaerobolus stellatus SS14])	0	-12.1494997	0.001872298	0.023992279	yes	down	0	0	0	27.46	21.74	0	0	16.4
NODE_15443_length_3196_cov_98.801860_g3067_i3	laccase-like multicopper oxidase [Morchella importuna])	10595.794	13.37120412	1.06E-05	0.001116978	yes	up	197.32	322.55	86.78	0	0	0	202.2166667	0
NODE_15446_length_3195_cov_99.988133_g4718_i1	hypothetical protein PHYBLDRAFT_37677 [Phycomyces blakesleeanus NRRL 1555(-)])	0	-12.92963135	0.000934642	0.022978726	yes	down	0	0	0	48.15	36.53	0	0	28.22666667
NODE_15453_length_3194_cov_48.838948_g4571_i1	uridine kinase [Capronia epimyces CBS 606.96])	0.001	-10.51606052	0.007112653	0.030543787	yes	down	0	0	0	8.03	7.72	0	0	5.25
NODE_15455_length_3193_cov_98.308408_g4969_i0	hypothetical protein BD289DRAFT_449472 [Coniella lustricola])	0.002	-9.242295932	0.018019369	0.048062474	yes	down	0	0	0	4.04	2.58	0	0	2.206666667
NODE_15461_length_3193_cov_26.252888_g4972_i0	hypothetical protein BG005_010141, partial [Podila minutissima])	0.001	-10.16288502	0.009293416	0.033979233	yes	down	0	0	0	6.31	6.04	0	0	4.116666667
NODE_15462_length_3192_cov_98.626966_g4973_i0	hypothetical protein SPPG_00612 [Spizellomyces punctatus DAOM BR117])	0	-13.78276856	0.000418883	0.021447142	yes	down	0	0	0	82.96	69.59	0	0	50.85
NODE_15463_length_3192_cov_56.119422_g3798_i1		0	-11.04272565	0.004707516	0.026903467	yes	down	0	0	0	11.93	10.84	0	0	7.59
NODE_15464_length_3192_cov_30.226003_g4974_i0	hypothetical protein INT46_005625 [Mucor plumbeus])	0.001	-10.1651857	0.009277464	0.033960007	yes	down	0	0	0	7.31	5.19	0	0	4.166666667
NODE_15466_length_3191_cov_101.041426_g4976_i0	hypothetical protein ID866_1949 [Astraeus odoratus])	0	-28.17761421	5.49E-13	1.06E-10	yes	down	0	0	0	200.39	202.1	0	0	134.1633333
NODE_15468_length_3190_cov_89.262448_g4793_i1		0	-12.70220326	0.001148892	0.023472624	yes	down	0	0	0	28.94	41.86	0	0	23.6
NODE_15474_length_3190_cov_30.066495_g4981_i0	uncharacterized protein BATDEDRAFT_35072 [Batrachochytrium dendrobatidis JAM81])	0.001	-10.36094863	0.008006461	0.031892077	yes	down	0	0	0	7.17	6.99	0	0	4.72
NODE_15475_length_3190_cov_24.775458_g4982_i0		0.001	-10.07593694	0.009914518	0.034955108	yes	down	0	0	0	7.22	4.59	0	0	3.936666667
NODE_15476_length_3190_cov_22.856730_g4107_i1	ankyrin [Morchella conica CCBAS932])	514.1	9.005905596	0.00292739	0.024841491	yes	up	7.76	7.8	13.48	0	0	0	9.68	0
NODE_15484_length_3189_cov_31.735861_g4987_i0	thioredoxin [Allomyces macrogynus ATCC 38327])	0	-11.43848778	0.00341443	0.025272504	yes	down	0	0	0	14.27	15.52	0	0	9.93
NODE_15488_length_3188_cov_25.465124_g4698_i1		0.001	-9.984968783	0.010603693	0.036044902	yes	down	0	0	0	5.62	5.31	0	0	3.643333333
NODE_15489_length_3188_cov_14.463195_g4990_i0	hypothetical protein GALMADRAFT_760951 [Galerina marginata CBS 339.88])	0.002	-9.320566308	0.017066281	0.046652262	yes	down	0	0	0	4.22	2.77	0	0	2.33
NODE_15497_length_3187_cov_32.385531_g4992_i0	hypothetical protein K461DRAFT_224077 [Myriangium duriaei CBS 260.36])	0.001	-10.4866307	0.007275013	0.030824097	yes	down	0	0	0	8.17	7.35	0	0	5.173333333
NODE_15499_length_3187_cov_22.707717_g4993_i0		0.001	-9.881967964	0.011435219	0.037431579	yes	down	0	0	0	5.35	4.84	0	0	3.396666667
NODE_15501_length_3186_cov_57.702155_g4241_i1	FH2-domain-containing protein [Gigaspora margarita])	0	-11.21058839	0.00411279	0.026114676	yes	down	0	0	0	13.65	12.01	0	0	8.553333333
NODE_15504_length_3186_cov_50.099711_g4996_i0	hypothetical protein BG011_002406 [Mortierella polycephala])	0	-11.06603788	0.004620513	0.026786803	yes	down	0	0	0	13.34	10.01	0	0	7.783333333
NODE_15506_length_3186_cov_21.778385_g4998_i0		0.001	-9.899182068	0.011292341	0.037222602	yes	down	0	0	0	6.72	3.78	0	0	3.5
NODE_15510_length_3185_cov_73.624517_g4466_i1	hypothetical protein BCR36DRAFT_365560 [Piromyces finnis])	0	-11.66492112	0.002829212	0.024784139	yes	down	0	0	0	19.8	15.52	0	0	11.77333333
NODE_15511_length_3185_cov_63.077864_g5000_i0	hypothetical protein BZG36_01799 [Bifiguratus adelaidae])	0	-11.3932012	0.003543943	0.025420716	yes	down	0	0	0	17.73	11.7	0	0	9.81
NODE_15513_length_3185_cov_26.146075_g5002_i0		0.001	-10.13957043	0.009456457	0.034240205	yes	down	0	0	0	5.51	6.58	0	0	4.03
NODE_15515_length_3184_cov_94.017702_g4349_i1	Protein AUXIN SIGNALING F-BOX 3 [Mortierella alpina])	0	-13.2186663	0.000715714	0.022674534	yes	down	0	0	0	56.4	47.08	0	0	34.49333333
NODE_15516_length_3184_cov_61.354039_g5004_i0		0	-11.46248633	0.00334756	0.025194944	yes	down	0	0	0	19.21	11.76	0	0	10.32333333
NODE_15518_length_3183_cov_91.843851_g1731_i3	hypothetical protein P167DRAFT_580068 [Morchella conica CCBAS932])	117.371	6.874928917	0.005894357	0.028514733	yes	up	36.63	76.05	71.54	0	0.09	1.03	61.40666667	0.373333333
NODE_15520_length_3183_cov_59.973921_g4415_i2		0.001	-9.802554081	0.01211536	0.038600567	yes	down	0	0	0	6.4	3.44	0	0	3.28
NODE_15525_length_3183_cov_15.626529_g5007_i0		0.001	-9.405600798	0.016081277	0.0451295	yes	down	0	0	0	4.52	2.91	0	0	2.476666667
NODE_15527_length_3182_cov_76.583897_g5008_i0	kinase-like protein [Lentinula edodes])	0.001	-10.15821561	0.009325867	0.034017006	yes	down	0	0	0	5.97	6.32	0	0	4.096666667
NODE_15529_length_3182_cov_44.834783_g5009_i0		0.001	-10.93085208	0.005146034	0.027410874	yes	down	0	0	0	9.17	11.71	0	0	6.96
NODE_15530_length_3182_cov_39.809662_g3003_i2		0.001	-9.556116925	0.014459895	0.042444641	yes	down	0	0	0	4.32	3.84	0	0	2.72
NODE_15531_length_3182_cov_35.519485_g5010_i0	Ethionine resistance-conferring protein 1 [Madurella mycetomatis])	0.001	-10.55552029	0.006900068	0.030264201	yes	down	0	0	0	7.4	8.74	0	0	5.38
NODE_15532_length_3182_cov_13.212882_g5011_i0	Endonuclease MutS2 [Mortierella sp. GBA39])	0.002	-9.212589909	0.018393131	0.04858327	yes	down	0	0	0	3.2	3.2	0	0	2.133333333
NODE_15538_length_3181_cov_27.838918_g4761_i1	hypothetical protein THASP1DRAFT_27416 [Thamnocephalis sphaerospora])	0.001	-9.922974122	0.011097477	0.036885382	yes	down	0	0	0	5.99	4.58	0	0	3.523333333
NODE_15539_length_3181_cov_24.796714_g3902_i2	wd-repeat protein [Microsporum canis CBS 113480])	0.002	-9.295039058	0.01737214	0.047155552	yes	down	0	0	0	4.16	2.71	0	0	2.29
NODE_15540_length_3181_cov_17.405928_g5015_i0	hypothetical protein VHUM_02167 [Vanrija humicola])	0.001	-9.721811442	0.01284343	0.039829895	yes	down	0	0	0	3.83	5.19	0	0	3.006666667
NODE_15541_length_3181_cov_13.609536_g5016_i0	hypothetical protein BGX20_001122 [Mortierella sp. AD010])	0.002	-9.20946377	0.018432857	0.048640794	yes	down	0	0	0	2.76	3.57	0	0	2.11
NODE_15548_length_3179_cov_61.861057_g5019_i0		0	-11.39868985	0.003528011	0.025416168	yes	down	0	0	0	18.99	10.76	0	0	9.916666667
NODE_15550_length_3179_cov_35.809155_g4014_i1	putative tRNA pseudouridine synthase [Sphaerosporella brunnea])	0.001	-10.19409872	0.009079066	0.03366492	yes	down	0	0	0	5.35	7.17	0	0	4.173333333
NODE_15553_length_3178_cov_84.910351_g4913_i1	uncharacterized protein INS49_004616 [Diaporthe citri])	0	-12.18574176	0.001814328	0.023863221	yes	down	0	0	0	21.72	28.17	0	0	16.63
NODE_15556_length_3178_cov_76.925508_g5021_i0	hypothetical protein DL93DRAFT_91013 [Clavulina sp. PMI_390])	0	-12.84478874	0.001009822	0.023224482	yes	down	0	0	0	37.11	42.03	0	0	26.38
NODE_15557_length_3178_cov_56.445340_g5022_i0	Carboxyl esterase family 13, partial [Neocallimastix cameroonii])	0.001	-9.424342341	0.015871034	0.044775111	yes	down	0	0	0	2.67	4.61	0	0	2.426666667
NODE_15570_length_3177_cov_16.450645_g5028_i0	hypothetical protein Glove_245g9 [Diversispora epigaea])	0.001	-9.45884078	0.015490349	0.044177708	yes	down	0	0	0	4.13	3.52	0	0	2.55
NODE_15572_length_3176_cov_85.651500_g4443_i1		0	-11.28737799	0.000817432	0.02296679	yes	down	0	0.11	0	24.6	27.81	0	0.036666667	17.47
NODE_15574_length_3176_cov_71.776379_g5030_i0	hypothetical protein AMAG_18029 [Allomyces macrogynus ATCC 38327])	0.001	-10.90766565	0.005241414	0.02755266	yes	down	0	0	0	11.56	9.39	0	0	6.983333333
NODE_15575_length_3176_cov_54.903840_g5031_i0		0	-11.21446157	0.004099911	0.026092864	yes	down	0	0	0	13.93	11.91	0	0	8.613333333
NODE_15577_length_3176_cov_48.518877_g4809_i1	hypothetical protein K493DRAFT_339399 [Basidiobolus meristosporus CBS 931.73])	0.001	-10.94868278	0.005073756	0.027296565	yes	down	0	0	0	11.33	10.14	0	0	7.156666667
NODE_15585_length_3175_cov_33.360232_g4413_i1		0.001	-10.16522788	0.009277171	0.033960007	yes	down	0	0	0	7.02	5.51	0	0	4.176666667
NODE_15589_length_3174_cov_102.469809_g4722_i1	hypothetical protein Glove_287g13 [Diversispora epigaea])	0	-12.97669218	0.000895211	0.02296679	yes	down	0	0	0	48.16	39.69	0	0	29.28333333
NODE_15598_length_3173_cov_100.562339_g5039_i0	beta-galactosidase [Synchytrium endobioticum])	0	-12.61010546	0.000213106	0.01571526	yes	down	0.1	0	0	59.03	71.85	0	0.033333333	43.62666667
NODE_15599_length_3173_cov_89.053295_g5040_i0		0	-13.18626406	0.00073764	0.02272094	yes	down	0	0	0	44.56	55.54	0	0	33.36666667
NODE_15600_length_3173_cov_66.990633_g5041_i0	hypothetical protein SpCBS45565_g03463 [Spizellomyces sp. 'palustris'])	0	-11.66553626	0.002827755	0.024784139	yes	down	0	0	0	19.31	16.08	0	0	11.79666667
NODE_15603_length_3172_cov_51.495315_g5043_i0	probable inactive receptor kinase At5g58300 [Rhizophagus clarus])	0	-11.12038486	0.004423314	0.02655072	yes	down	0	0	0	13.18	11.06	0	0	8.08
NODE_15604_length_3172_cov_40.741842_g4696_i1	hypothetical protein SYNPS1DRAFT_18007, partial [Syncephalis pseudoplumigaleata])	0.001	-10.22857263	0.00884747	0.033279592	yes	down	0	0	0	6.79	6.24	0	0	4.343333333
NODE_15607_length_3171_cov_85.785391_g5044_i0	hypothetical protein G6F35_010653 [Rhizopus oryzae])	0.001	-9.852842078	0.011680626	0.037909867	yes	down	0	0	0	3.32	6.48	0	0	3.266666667
NODE_15608_length_3171_cov_79.586619_g5045_i0	CAMK/CAMK1 protein kinase [Allomyces macrogynus ATCC 38327])	0	-12.13327634	0.001898795	0.02400855	yes	down	0	0	0	27.81	21.33	0	0	16.38
NODE_15609_length_3171_cov_27.148028_g5046_i0		0.001	-10.16419015	0.009284363	0.033962007	yes	down	0	0	0	6.84	5.67	0	0	4.17
NODE_15610_length_3171_cov_24.444409_g5047_i0	Lipoxygenase [Rhizoclosmatium globosum])	0.001	-10.01449701	0.010375452	0.035666907	yes	down	0	0	0	6.04	5.22	0	0	3.753333333
NODE_15612_length_3170_cov_80.842548_g5048_i0	hypothetical protein SpCBS45565_g04311 [Spizellomyces sp. 'palustris'])	0	-11.85744763	0.002405335	0.024557684	yes	down	0	0	0	19.51	20.61	0	0	13.37333333
NODE_15626_length_3168_cov_80.047557_g5055_i0	hypothetical protein JAAARDRAFT_132576 [Jaapia argillacea MUCL 33604])	0	-11.80341603	0.002518008	0.024557684	yes	down	0	0	0	21.41	17.62	0	0	13.01
NODE_15631_length_3167_cov_76.423301_g5058_i0	hypothetical protein M427DRAFT_70097 [Gonapodya prolifera JEL478])	0	-11.87180791	0.002376176	0.024557684	yes	down	0	0	0	21.12	19.64	0	0	13.58666667
NODE_15636_length_3167_cov_49.590291_g5061_i0		0.001	-10.56573082	0.006845999	0.030178156	yes	down	0	0	0	7.92	8.47	0	0	5.463333333
NODE_15639_length_3167_cov_17.607120_g5063_i0	unnamed protein product [Rhizophagus irregularis])	0.001	-9.540529684	0.014620828	0.042702298	yes	down	0	0	0	4.4	3.73	0	0	2.71
NODE_15640_length_3166_cov_98.917125_g5064_i0	26S proteasome regulatory complex, non-ATPase subcomplex, Rpn1 subunit [Basidiobolus meristosporus CBS 931.73])	0	-13.91801851	0.00036732	0.02121647	yes	down	0	0	0	94.81	74.62	0	0	56.47666667
NODE_15645_length_3166_cov_27.035287_g5067_i0	glycosyl hydrolases family 35-domain-containing protein [Dimargaris cristalligena])	0.001	-10.1374421	0.009471467	0.034264618	yes	down	0	0	0	6.49	5.77	0	0	4.086666667
NODE_15649_length_3165_cov_91.545013_g5071_i0	hypothetical protein BGZ83_006473 [Gryganskiella cystojenkinii])	0	-12.12249868	0.001916587	0.024045436	yes	down	0	0	0	25.63	22.96	0	0	16.19666667
NODE_15656_length_3164_cov_94.400065_g5073_i0	hypothetical protein Glove_110g81 [Diversispora epigaea])	0	-12.75898227	0.001091517	0.023472624	yes	down	0	0	0	44.3	31.87	0	0	25.39
NODE_15664_length_3163_cov_27.349644_g1073_i3		0.002	-9.32451101	0.017019441	0.046593594	yes	down	0	0	0	3.62	3.36	0	0	2.326666667
NODE_15665_length_3163_cov_17.677900_g5075_i0	kinase-like protein [Gonapodya prolifera JEL478])	0.001	-9.549407987	0.01452897	0.042532926	yes	down	0	0	0	4.28	3.89	0	0	2.723333333
NODE_15669_length_3162_cov_75.014263_g2212_i4	uncharacterized protein MELLADRAFT_37995 [Melampsora larici-populina 98AG31])	0.001	-9.626637748	0.013751168	0.041349893	yes	down	0	0	0	1.17	7	0	0	2.723333333
NODE_15677_length_3162_cov_21.277472_g5083_i0		0.001	-9.551124623	0.014511268	0.042519065	yes	down	0	0	0	3.79	4.33	0	0	2.706666667
NODE_15678_length_3161_cov_93.094358_g4651_i1		0	-12.18638703	0.001813311	0.023863221	yes	down	0	0	0	27.47	23.48	0	0	16.98333333
NODE_15679_length_3161_cov_89.928988_g5084_i0		0	-12.17701407	0.001828135	0.023902011	yes	down	0	0	0	27.69	22.98	0	0	16.89
NODE_15680_length_3161_cov_84.238327_g5085_i0	alpha/beta-hydrolase [Rhizophagus irregularis])	0.001	-10.38803746	0.007843459	0.03170004	yes	down	0	0	0	8.93	5.85	0	0	4.926666667
NODE_15684_length_3160_cov_91.048330_g88_i14	heat shock protein 70 [Morchella conica CCBAS932])	175.61	7.45623475	0.001333991	0.023472624	yes	up	28.16	14.23	207.53	0.14	0.05	0.45	83.30666667	0.213333333
NODE_15685_length_3160_cov_86.878041_g47_i5	hypothetical protein P167DRAFT_572966 [Morchella conica CCBAS932])	333.535	8.381692214	0.005591411	0.02806227	yes	up	4.99	6.93	7.27	0	0	0	6.396666667	0
NODE_1568_length_12341_cov_72.630708_g364_i5	hypothetical protein P167DRAFT_585945 [Morchella conica CCBAS932])	3629.314	11.82548102	8.89E-05	0.007323236	yes	up	17.34	18.5	14.28	0	0	0	16.70666667	0
NODE_15690_length_3160_cov_41.628284_g4779_i1	kinase-like domain-containing protein [Rhizophagus irregularis DAOM 181602=DAOM 197198])	0.001	-10.23406363	0.008811073	0.033227125	yes	down	0	0	0	5.7	7.29	0	0	4.33
NODE_15691_length_3160_cov_28.746675_g5089_i0		0.001	-10.31327454	0.008300715	0.032335259	yes	down	0	0	0	7.63	6.3	0	0	4.643333333
NODE_15695_length_3159_cov_97.330954_g5093_i0	kinesin-like nuclear fusion protein [Mortierella sp. AD032])	0	-12.33621277	0.001590863	0.023609729	yes	down	0	0	0	36.07	21.23	0	0	19.1
NODE_15699_length_3158_cov_90.118143_g4576_i2	putative ubiquitin carboxyl-terminal hydrolase 2 [Morchella conica CCBAS932])	184.185	7.525010469	0.006721554	0.029983367	yes	up	33.3	27.14	53.14	0	0	0.64	37.86	0.213333333
NODE_15700_length_3158_cov_68.982798_g5096_i0		0	-11.70265771	0.002741108	0.024662573	yes	down	0	0	0	18.45	17.86	0	0	12.10333333
NODE_15701_length_3158_cov_33.702369_g5097_i0	hypothetical protein BGX30_003795 [Mortierella sp. GBA39])	0	-15.29318377	1.76E-06	0.000201652	yes	down	0.29	0	0	1124.48	1221.98	0.11	0.096666667	782.19
NODE_15715_length_3155_cov_34.855426_g5104_i0		0.001	-10.54473876	0.006957578	0.03034383	yes	down	0	0	0	9.74	6.74	0	0	5.493333333
NODE_15717_length_3154_cov_86.766981_g5105_i0	hypothetical protein SeLEV6574_g01280 [Synchytrium endobioticum])	0	-12.03475459	0.002067241	0.024156964	yes	down	0	0	0	23.16	22.59	0	0	15.25
NODE_15719_length_3154_cov_39.841729_g4852_i1	kinase-like protein, partial [Anaeromyces robustus])	0.001	-9.831729011	0.011861431	0.038228877	yes	down	0	0	0	5	4.95	0	0	3.316666667
NODE_15720_length_3153_cov_88.707412_g15_i23	hypothetical protein P167DRAFT_604948 [Morchella conica CCBAS932])	189.712	7.567664326	0.003735224	0.025540427	yes	up	12.01	6.25	20.23	0.03	0	0.12	12.83	0.05
NODE_15721_length_3153_cov_69.778934_g5106_i0		0	-11.68902399	0.002772645	0.024723707	yes	down	0	0	0	21.9	14.61	0	0	12.17
NODE_15722_length_3153_cov_65.886866_g5107_i0	WD40 repeat-like protein [Basidiobolus meristosporus CBS 931.73])	0	-11.52553059	0.003177534	0.025056331	yes	down	0	0	0	19.65	12.97	0	0	10.87333333
NODE_15723_length_3153_cov_53.679779_g5108_i0	hypothetical protein C2G38_1227921 [Gigaspora rosea])	0.001	-10.8784284	0.005363961	0.027715248	yes	down	0	0	0	10.97	9.64	0	0	6.87
NODE_15724_length_3153_cov_49.843628_g5109_i0	hypothetical protein M404DRAFT_964822 [Pisolithus tinctorius Marx 270])	0	-11.04232904	0.004709009	0.026903467	yes	down	0	0	0	11.85	11.18	0	0	7.676666667
NODE_15725_length_3153_cov_48.253901_g5110_i0		0	-13.73839241	0.000437223	0.021590612	yes	down	0	0	0	55.08	91.24	0	0	48.77333333
NODE_15727_length_3153_cov_19.202211_g5112_i0	kinase-like domain-containing protein, partial [Thamnocephalis sphaerospora])	0.001	-9.603880731	0.013976443	0.04169346	yes	down	0	0	0	4.31	4.19	0	0	2.833333333
NODE_15732_length_3152_cov_33.624715_g5114_i0	flavin-containing amine oxidoreductase-domain containing protein [Tirmania nivea])	0.001	-10.48329412	0.007293629	0.030862531	yes	down	0	0	0	8.84	6.91	0	0	5.25
NODE_15733_length_3152_cov_18.271870_g5115_i0	putative potassium transport system protein kup 3 [Entomophthora muscae])	0.001	-9.61484656	0.013867487	0.041553332	yes	down	0	0	0	5.29	3.39	0	0	2.893333333
NODE_15737_length_3151_cov_41.466818_g5116_i0	Spc98 family-domain-containing protein [Rhizophagus diaphanus] [Rhizophagus sp. MUCL 43196])	0.001	-10.81220528	0.005651156	0.028151999	yes	down	0	0	0	12.22	7.71	0	0	6.643333333
NODE_15739_length_3151_cov_23.035459_g5117_i0		0.001	-9.987016529	0.010587721	0.036023112	yes	down	0	0	0	5.78	5.32	0	0	3.7
NODE_15746_length_3150_cov_40.119753_g5120_i0		0.001	-10.71800325	0.006083612	0.028844829	yes	down	0	0	0	9.85	8.61	0	0	6.153333333
NODE_15755_length_3149_cov_58.059896_g5125_i0	hypothetical protein PMAC_001935 [Pneumocystis sp. 'macacae'])	0	-11.32274281	0.00375435	0.025541153	yes	down	0	0	0	15.08	13.02	0	0	9.366666667
NODE_15756_length_3149_cov_31.154622_g2804_i2	hypothetical protein H0H93_002130 [Arthromyces matolae])	0	-13.83546711	0.000398037	0.021447142	yes	down	0	0	0	81.65	78.15	0	0	53.26666667
NODE_15757_length_3149_cov_30.800130_g3210_i1	laccase, multicopper oxidase, benzenediol:oxygen oxidorectuctase, partial [Ceratobasidium sp. 394])	0.001	-9.743816727	0.01264126	0.039456573	yes	down	0	0	0	5.64	3.86	0	0	3.166666667
NODE_15761_length_3148_cov_23.737870_g5126_i0	probable Putative endoglucanase type F [Rhynchosporium agropyri])	0.001	-9.956282714	0.010829692	0.036438747	yes	down	0	0	0	6.15	4.79	0	0	3.646666667
NODE_15764_length_3147_cov_96.717915_g4209_i1	hypothetical protein SpCBS45565_g03917 [Spizellomyces sp. 'palustris'])	0	-12.56780327	0.001295989	0.023472624	yes	down	0	0	0	37.07	29.76	0	0	22.27666667
NODE_15765_length_3147_cov_88.968404_g4564_i1	hypothetical protein TWF706_006794 [Orbilia oligospora])	0	-12.49051267	0.001388267	0.023546043	yes	down	0	0	0	32.43	30.56	0	0	20.99666667
NODE_15767_length_3147_cov_75.369381_g5127_i0	hypothetical protein K493DRAFT_312492 [Basidiobolus meristosporus CBS 931.73])	0	-11.81773852	0.00248768	0.024557684	yes	down	0	0	0	22.08	17.67	0	0	13.25
NODE_15772_length_3147_cov_40.759609_g5130_i0		0.001	-10.77582167	0.005814783	0.02841838	yes	down	0	0	0	3.94	14.45	0	0	6.13
NODE_15776_length_3147_cov_14.708469_g5131_i0	WD40 repeat-like protein [Rhizophagus irregularis])	0.002	-9.227332382	0.0182068	0.048335317	yes	down	0	0	0	3.85	2.77	0	0	2.206666667
NODE_15780_length_3146_cov_69.156077_g5133_i0		0	-11.78373182	0.002560241	0.024563406	yes	down	0	0	0	20.94	17.81	0	0	12.91666667
NODE_15782_length_3146_cov_36.920821_g5135_i0		0.001	-10.61998996	0.006565009	0.029703082	yes	down	0	0	0	8.62	8.57	0	0	5.73
NODE_15783_length_3146_cov_15.482568_g1229_i5		170.474	7.413404393	0.016577901	0.045935316	yes	up	1.34	1.02	7.33	0	0	0	3.23	0
NODE_15784_length_3145_cov_83.762386_g4539_i3		0	-28.54911344	2.72E-13	1.02E-10	yes	down	0	0	0	141.99	176.52	0	0	106.17
NODE_15785_length_3145_cov_64.409387_g5136_i0	hypothetical protein K493DRAFT_312073 [Basidiobolus meristosporus CBS 931.73])	0	-11.47197129	0.003321461	0.025166454	yes	down	0	0	0	17.92	13.45	0	0	10.45666667
NODE_15787_length_3145_cov_37.019231_g5137_i0	hypothetical protein G6F22_002649 [Rhizopus oryzae])	0.001	-10.38508038	0.007861107	0.03170551	yes	down	0	0	0	7.45	7.18	0	0	4.876666667
NODE_15788_length_3145_cov_19.019883_g5138_i0	glycoside hydrolase family 3 protein [Phanerochaete sordida])	0.001	-9.682270124	0.013213914	0.040401139	yes	down	0	0	0	4.15	4.78	0	0	2.976666667
NODE_15795_length_3144_cov_22.316270_g5141_i0		0.001	-9.824148006	0.011926955	0.038332744	yes	down	0	0	0	4.5	5.35	0	0	3.283333333
NODE_15797_length_3143_cov_105.362035_g5143_i0	putative alpha-glucosidase [Basidiobolus meristosporus CBS 931.73])	0	-12.54812023	2.08E-05	0.002041768	yes	down	0.1	0.11	0.1	162.99	191.07	0	0.103333333	118.02
NODE_15798_length_3143_cov_94.082518_g5144_i0	hypothetical protein BGZ73_006278 [Actinomortierella ambigua])	0	-13.01483238	0.000864392	0.02296679	yes	down	0	0	0	54.74	37.06	0	0	30.6
NODE_15803_length_3143_cov_23.409980_g5145_i0	adaptin N terminal region-domain-containing protein [Gigaspora rosea])	0.001	-9.994358117	0.010530637	0.035913913	yes	down	0	0	0	5.9	5.29	0	0	3.73
NODE_15805_length_3142_cov_101.045351_g5147_i0	TPR-like protein [Lentithecium fluviatile CBS 122367])	0	-12.36048898	0.001557281	0.023599729	yes	down	0	0	0	31.12	26.74	0	0	19.28666667
NODE_15808_length_3142_cov_81.467537_g5149_i0	hypothetical protein H8356DRAFT_929535 [Neocallimastix sp. JGI-2020a])	0	-12.00620598	0.002118554	0.024218646	yes	down	0	0	0	23.8	21.38	0	0	15.06
NODE_15809_length_3142_cov_51.704731_g5150_i0	recombinant sulfite oxidase [Basidiobolus meristosporus CBS 931.73])	0	-12.51122537	0.001362961	0.023532033	yes	down	0	0	0	32.78	31.21	0	0	21.33
NODE_15816_length_3141_cov_43.810705_g5152_i0		0.001	-10.8154523	0.005636757	0.028133898	yes	down	0	0	0	11.56	8.39	0	0	6.65
NODE_15822_length_3140_cov_101.278812_g5155_i0	hypothetical protein DFQ30_000512 [Apophysomyces sp. BC1015])	0	-12.74773629	0.001102666	0.023472624	yes	down	0	0	0	43.62	32.49	0	0	25.37
NODE_15824_length_3140_cov_87.527914_g257_i14	hypothetical protein P167DRAFT_483622 [Morchella conica CCBAS932])	110.082	6.782437112	0.006692782	0.029944475	yes	up	25.74	15.08	51.53	0	0.09	0.43	30.78333333	0.173333333
NODE_15829_length_3139_cov_94.193011_g5157_i0	DUF1680-domain-containing protein [Delitschia confertaspora ATCC 74209])	0	-12.59577422	0.001264014	0.023472624	yes	down	0	0	0	39.34	29.19	0	0	22.84333333
NODE_15838_length_3138_cov_52.743221_g5161_i0		0.001	-10.18762499	0.009123156	0.033731828	yes	down	0	0	0	6.01	6.71	0	0	4.24
NODE_15839_length_3138_cov_50.188174_g5162_i0	hypothetical protein BGX30_014753 [Mortierella sp. GBA39])	0	-11.01494224	0.004813142	0.026974423	yes	down	0	0	0	12.77	10.1	0	0	7.623333333
NODE_15841_length_3138_cov_19.389415_g5163_i0		0.001	-9.60569981	0.013958317	0.041668839	yes	down	0	0	0	4.17	4.36	0	0	2.843333333
NODE_15844_length_3137_cov_76.649020_g5164_i0	glucan -alpha-maltohexaosidase precursor [Moniliophthora roreri MCA 2997])	0	-11.44702158	0.003390513	0.025271331	yes	down	0	0	0	16.37	14.38	0	0	10.25
NODE_15846_length_3137_cov_13.869608_g5165_i0	nucleotide-diphospho-sugar transferase [Aspergillus leporis])	0.002	-9.259629958	0.017804362	0.0477533	yes	down	0	0	0	4.53	2.35	0	0	2.293333333
NODE_15850_length_3136_cov_97.744361_g3979_i1	lipoxygenase [Pleurotus eryngii])	0	-28.17729218	5.50E-13	1.06E-10	yes	down	0	0	0	159.34	90.6	0	0	83.31333333
NODE_15851_length_3136_cov_92.397842_g4378_i1	phosphatidylserine decarboxylase [Allomyces macrogynus ATCC 38327])	0.001	-10.64900389	0.006419053	0.029429195	yes	down	0	0	0	7.46	9.97	0	0	5.81
NODE_15852_length_3136_cov_90.834913_g5168_i0	SNF2 family N-terminal domain-domain-containing protein [Syncephalastrum racemosum])	0	-12.52992306	0.001340483	0.023472624	yes	down	0	0	0	37.4	28.12	0	0	21.84
NODE_15856_length_3135_cov_108.048071_g905_i23	hypothetical protein P167DRAFT_605137 [Morchella conica CCBAS932])	2439.42	11.25232251	0.000201982	0.015028597	yes	up	48.22	27.65	63.6	0	0	0	46.49	0
NODE_15859_length_3135_cov_19.768803_g5171_i0		0.001	-9.718089212	0.012877909	0.039856311	yes	down	0	0	0	3.93	5.21	0	0	3.046666667
NODE_15862_length_3134_cov_44.210991_g5174_i0	hypothetical protein BGX30_003651 [Mortierella sp. GBA39])	0.001	-10.78774734	0.005760685	0.028319609	yes	down	0	0	0	10.5	9	0	0	6.5
NODE_15864_length_3134_cov_24.339549_g5176_i0		0.002	-9.13728284	0.019371241	0.049997743	yes	down	0	0	0	2.11	3.93	0	0	2.013333333
NODE_15870_length_3133_cov_69.590969_g5181_i0	E3 ubiquitin-protein ligase bre1 [Mortierella sp. GBA43])	0	-11.55647076	0.003097004	0.024945284	yes	down	0	0	0	17.73	15.49	0	0	11.07333333
NODE_15874_length_3132_cov_60.908347_g4383_i1		0	-11.28366556	0.003875882	0.025688283	yes	down	0	0	0	18.02	9.94	0	0	9.32
NODE_15875_length_3132_cov_54.423895_g5182_i0		0	-11.12333401	0.004412834	0.02655072	yes	down	0	0	0	11.23	13.12	0	0	8.116666667
NODE_15878_length_3131_cov_78.916503_g4921_i1		0	-11.04164793	0.004711574	0.026903467	yes	down	0	0	0	13.46	9.94	0	0	7.8
NODE_15879_length_3131_cov_66.835625_g5183_i0	ribosomal protein S11-domain-containing protein [Glomus cerebriforme])	0	-28.36850967	3.83E-13	1.05E-10	yes	down	0	0	0	141.46	141	0	0	94.15333333
NODE_15883_length_3131_cov_52.841847_g5184_i0		0.001	-9.662920622	0.013398632	0.040704655	yes	down	0	0	0	5.06	3.91	0	0	2.99
NODE_15887_length_3130_cov_100.096954_g5187_i0	hypothetical protein AMAG_14219 [Allomyces macrogynus ATCC 38327])	0	-13.60344318	0.000497708	0.022057285	yes	down	0	0	0	71.09	66.01	0	0	45.7
NODE_15891_length_3129_cov_45.946265_g5189_i0	hypothetical protein L202_02713 [Cryptococcus amylolentus CBS 6039])	0.001	-9.731862996	0.01275073	0.03965193	yes	down	0	0	0	5.22	4.2	0	0	3.14
NODE_15893_length_3129_cov_28.244430_g5053_i1	hypothetical protein B9Z19DRAFT_1121397 [Tuber borchii])	0.001	-10.11359308	0.009641121	0.034516812	yes	down	0	0	0	5.42	6.66	0	0	4.026666667
NODE_15894_length_3129_cov_27.852556_g5191_i0	putative ankyrin repeat [Rosellinia necatrix])	0.001	-10.18397596	0.009148092	0.033775598	yes	down	0	0	0	6.53	6.27	0	0	4.266666667
NODE_15898_length_3128_cov_81.278597_g5192_i0		0	-11.90735523	0.002305382	0.024513738	yes	down	0	0	0	17.89	23.91	0	0	13.93333333
NODE_15899_length_3128_cov_76.578827_g5193_i0	hypothetical protein ASPGLDRAFT_26340 [Aspergillus glaucus CBS 516.65])	0	-11.93401826	0.002253556	0.024433566	yes	down	0	0	0	25.26	18.26	0	0	14.50666667
NODE_15900_length_3128_cov_73.045231_g5194_i0	hypothetical protein K493DRAFT_312073 [Basidiobolus meristosporus CBS 931.73])	0	-11.69164162	0.002766564	0.024710667	yes	down	0	0	0	20.04	16.58	0	0	12.20666667
NODE_15901_length_3128_cov_69.985906_g5195_i0	hypothetical protein V501_03671 [Pseudogymnoascus sp. VKM F-4519 (FW-2642)])	0	-11.52860843	0.003169438	0.025052901	yes	down	0	0	0	18.39	14.38	0	0	10.92333333
NODE_15905_length_3128_cov_29.204851_g5198_i0	taxadiene synthase, partial [Fusarium solani])	0.001	-10.27900197	0.008518194	0.032797105	yes	down	0	0	0	7.19	6.51	0	0	4.566666667
NODE_15912_length_3127_cov_45.603279_g4590_i1	Peroxisomal targeting signal 1 receptor [Choanephora cucurbitarum])	0.001	-10.77132728	0.005835289	0.028443479	yes	down	0	0	0	10.3	9.01	0	0	6.436666667
NODE_15913_length_3127_cov_37.364918_g5025_i1	hypothetical protein PIROE2DRAFT_59551 [Piromyces sp. E2])	0.001	-10.47714148	0.007328068	0.030917207	yes	down	0	0	0	8.29	7.44	0	0	5.243333333
NODE_15917_length_3126_cov_46.540833_g4648_i1	serine/threonine protein kinase, AGC [Mortierella sp. NVP85])	0.001	-10.73898795	0.005984775	0.02868741	yes	down	0	0	0	11.68	7.42	0	0	6.366666667
NODE_15920_length_3125_cov_62.964895_g3825_i2		0.001	-10.76527038	0.005863028	0.028454177	yes	down	0	0	0	3.83	14.54	0	0	6.123333333
NODE_15921_length_3125_cov_27.361220_g5204_i0	related to UDP-N-acetylglucosamine pyrophosphorylase [Hanseniaspora guilliermondii])	0.001	-10.20508991	0.009004646	0.033554085	yes	down	0	0	0	7.59	5.55	0	0	4.38
NODE_15923_length_3124_cov_98.687890_g97_i5		226.834	7.825495203	0.010473698	0.035815939	yes	up	2.42	2.35	8.25	0	0	0	4.34	0
NODE_15924_length_3124_cov_83.156547_g5206_i0		0	-11.82942398	0.002463183	0.024557684	yes	down	0	0	0	21.84	18.47	0	0	13.43666667
NODE_15935_length_3123_cov_40.291858_g5211_i0	hypothetical protein SpCBS45565_g05016 [Spizellomyces sp. 'palustris'])	0.001	-10.73179529	0.006018488	0.028716349	yes	down	0	0	0	9.81	8.98	0	0	6.263333333
NODE_15936_length_3123_cov_34.618516_g2161_i6	hypothetical protein PMKS-001212 [Pichia membranifaciens])	0.001	-9.950957596	0.010872113	0.036517049	yes	down	0	0	0	4.15	6.59	0	0	3.58
NODE_15940_length_3122_cov_87.527094_g4691_i1	ubiquitin-protein ligase, cullin 4 [Basidiobolus meristosporus CBS 931.73])	0	-12.0954122	0.001961982	0.024062394	yes	down	0	0	0	25.33	23.05	0	0	16.12666667
NODE_15941_length_3122_cov_60.898194_g817_i24		238.08	7.895304724	0.009172922	0.033821992	yes	up	4.84	3.44	5.38	0	0	0	4.553333333	0
NODE_15943_length_3121_cov_99.814389_g5214_i0		0	-14.09117631	0.000309949	0.020685233	yes	down	0	0	0	100.14	92.74	0	0	64.29333333
NODE_15945_length_3121_cov_85.789422_g5085_i1	alpha/beta-hydrolase [Rhizophagus irregularis])	0	-11.2728846	0.003910034	0.025810268	yes	down	0	0	0	14.23	13.11	0	0	9.113333333
NODE_15947_length_3121_cov_72.713206_g5216_i0	histone-fold-containing protein [Rhizophagus irregularis DAOM 181602=DAOM 197198])	0	-11.405954	0.003507027	0.025376862	yes	down	0	0	0	10.91	18.45	0	0	9.786666667
NODE_15949_length_3121_cov_28.455322_g5014_i1		0.001	-10.18780391	0.009121935	0.033731301	yes	down	0	0	0	7.03	5.91	0	0	4.313333333
NODE_15953_length_3120_cov_78.399606_g960_i8	hypothetical protein P167DRAFT_549443 [Morchella conica CCBAS932])	46.051	5.525147277	0.01562662	0.04436731	yes	up	13.79	10.15	19.1	0.05	0.02	0.65	14.34666667	0.24
NODE_15955_length_3120_cov_29.762077_g5218_i0	hypothetical protein G6F57_012982 [Rhizopus oryzae])	0.001	-10.33428838	0.00816984	0.03210334	yes	down	0	0	0	6.83	7.36	0	0	4.73
NODE_15956_length_3120_cov_25.071968_g4878_i1		0.001	-9.386722807	0.016295525	0.04545662	yes	down	0	0	0	3.45	3.88	0	0	2.443333333
NODE_15958_length_3120_cov_19.005587_g5219_i0	hypothetical protein K493DRAFT_207320, partial [Basidiobolus meristosporus CBS 931.73])	0.001	-9.609827317	0.013917265	0.041609228	yes	down	0	0	0	4.81	3.87	0	0	2.893333333
NODE_15960_length_3120_cov_15.560960_g5221_i0		0.002	-9.364892392	0.016546406	0.045891002	yes	down	0	0	0	3.87	3.43	0	0	2.433333333
NODE_15963_length_3119_cov_81.068376_g5223_i0	hypothetical protein INT44_004667 [Umbelopsis vinacea])	0	-11.98204698	0.002162886	0.024298545	yes	down	0	0	0	25.48	19.58	0	0	15.02
NODE_15967_length_3119_cov_29.830375_g5225_i0		0.001	-9.893031942	0.011343204	0.037283508	yes	down	0	0	0	5.21	5.26	0	0	3.49
NODE_15968_length_3119_cov_19.966469_g5226_i0		0.001	-9.753938614	0.012549217	0.039327344	yes	down	0	0	0	5.65	3.99	0	0	3.213333333
NODE_15969_length_3118_cov_97.640250_g5227_i0	hypothetical protein THASP1DRAFT_7144, partial [Thamnocephalis sphaerospora])	0	-12.42169573	0.001475489	0.023561528	yes	down	0	0	0	31.35	29.33	0	0	20.22666667
NODE_15971_length_3118_cov_90.661953_g4379_i1	kinase-like protein [Basidiobolus meristosporus CBS 931.73])	0	-11.88599602	0.002347684	0.024551245	yes	down	0	0	0	19.06	22.46	0	0	13.84
NODE_15972_length_3118_cov_77.523512_g5228_i0	hypothetical protein G9A89_001888 [Geosiphon pyriformis])	0.001	-10.76997156	0.001331627	0.023472624	yes	down	0	0	0.1	20.36	17.37	0	0.033333333	12.57666667
NODE_15976_length_3117_cov_100.739145_g1267_i7	hypothetical protein P167DRAFT_531471 [Morchella conica CCBAS932])	525.134	9.036541974	0.002899749	0.024841491	yes	up	8.12	6.33	15.87	0	0	0	10.10666667	0
NODE_15979_length_3117_cov_71.905592_g3135_i2	Transducin (beta)-like 3 [Podila clonocystis])	0	-11.35181491	0.003666194	0.025475324	yes	down	0	0	0	16.26	12.84	0	0	9.7
NODE_15987_length_3116_cov_50.118460_g5233_i0	hypothetical protein BC937DRAFT_91460 [Endogone sp. FLAS-F59071])	0	-10.99007662	0.004909489	0.02710904	yes	down	0	0	0	12.98	9.72	0	0	7.566666667
NODE_15990_length_3115_cov_100.729098_g5235_i0	kinase-like protein, partial [Anaeromyces robustus])	0	-12.95391134	0.000914102	0.022978726	yes	down	0	0	0	47.59	40.55	0	0	29.38
NODE_15992_length_3115_cov_72.227123_g5236_i0		0	-11.57309001	0.003054521	0.024907211	yes	down	0	0	0	15.11	18.31	0	0	11.14
NODE_15995_length_3115_cov_47.471034_g5237_i0	hypothetical protein K493DRAFT_299802 [Basidiobolus meristosporus CBS 931.73])	0.001	-10.96341883	0.005014717	0.027242091	yes	down	0	0	0	7.67	13.93	0	0	7.2
NODE_15996_length_3115_cov_31.566162_g5110_i1		0.001	-9.581677132	0.014199377	0.042051098	yes	down	0	0	0	3.75	4.65	0	0	2.8
NODE_15997_length_3115_cov_26.635616_g5238_i0	hypothetical protein G6F57_012175 [Rhizopus oryzae])	0.001	-10.1127787	0.009646962	0.034522813	yes	down	0	0	0	6.91	5.43	0	0	4.113333333
NODE_159_length_23221_cov_62.867741_g71_i0	cysteine proteinase [Morchella conica CCBAS932])	0	-13.79259514	0.000278441	0.019759804	yes	down	0.05	0	0	76.92	64.36	0	0.016666667	47.09333333
NODE_16001_length_3114_cov_54.618703_g5239_i0	iron-sulfur clusters transporter atm1, mitochondrial precursor [Pyrenochaeta sp. DS3sAY3a])	0	-11.02608435	0.004770527	0.02692533	yes	down	0	0	0	14.13	9.27	0	0	7.8
NODE_16004_length_3114_cov_29.682581_g5240_i0	subtilisin-like protease [Colletotrichum incanum])	0.002	-9.308307503	0.00501832	0.02725095	yes	down	0	0	0.1	8.25	5.59	0	0.033333333	4.613333333
NODE_16007_length_3113_cov_101.238801_g5243_i0	hypothetical protein BGZ73_005694 [Actinomortierella ambigua])	0	-13.04790143	0.00083847	0.02296679	yes	down	0	0	0	46.03	47.46	0	0	31.16333333
NODE_16008_length_3113_cov_91.131094_g5244_i0	glycogen debranching enzyme GlgX [Spizellomyces punctatus DAOM BR117])	0	-12.41988266	0.001477854	0.023561528	yes	down	0	0	0	33.97	27.09	0	0	20.35333333
NODE_16009_length_3113_cov_71.627141_g4589_i1	hypothetical protein G6F24_012533 [Rhizopus oryzae])	0	-11.52501321	0.003178897	0.025056331	yes	down	0	0	0	18.41	14.44	0	0	10.95
NODE_16012_length_3113_cov_33.853096_g5245_i0	kinase-like protein [Gonapodya prolifera JEL478])	0.001	-10.51379411	0.00712504	0.030549364	yes	down	0	0	0	8.34	7.86	0	0	5.4
NODE_16018_length_3112_cov_58.263262_g4870_i1	TBC-domain-containing protein [Basidiobolus meristosporus CBS 931.73])	0	-11.09092474	0.004529242	0.026725799	yes	down	0	0	0	12.23	11.93	0	0	8.053333333
NODE_16026_length_3110_cov_62.306627_g5250_i0	hypothetical protein PIROE2DRAFT_60187 [Piromyces sp. E2])	0.001	-10.52012759	0.001685824	0.023743427	yes	down	0	0	0.1	18.44	13.56	0	0.033333333	10.66666667
NODE_16028_length_3110_cov_52.707221_g5252_i0		0	-11.12579846	0.004404094	0.0265477	yes	down	0	0	0	13.02	11.79	0	0	8.27
NODE_16032_length_3109_cov_98.071900_g5255_i0	glycosyltransferase family 2 protein [Gonapodya prolifera JEL478])	0	-14.04626222	0.000323965	0.020809982	yes	down	0	0	0	79.25	106.05	0	0	61.76666667
NODE_16034_length_3109_cov_65.345317_g5256_i0		0	-11.45063693	0.003380427	0.025271331	yes	down	0	0	0	17.66	13.6	0	0	10.42
NODE_16035_length_3109_cov_63.217018_g4298_i1	F-box and leucine-rich repeat protein 4 [Dissophora ornata])	0	-11.55780645	0.00309357	0.024944459	yes	down	0	0	0	17.73	15.77	0	0	11.16666667
NODE_16038_length_3109_cov_52.372032_g3273_i3		0	-28.41099592	3.54E-13	1.05E-10	yes	down	0	0	0	119.66	170.28	0	0	96.64666667
NODE_16045_length_3107_cov_96.420132_g465_i21	hypothetical protein P167DRAFT_534328 [Morchella conica CCBAS932])	354.197	8.468407467	0.002389558	0.024557684	yes	up	63.09	57.15	138.9	0	0	0.76	86.38	0.253333333
NODE_16046_length_3107_cov_89.802310_g5260_i0	kinesin-domain-containing protein, partial [Coemansia reversa NRRL 1564])	0	-12.3421258	0.001582623	0.023609729	yes	down	0	0	0	30.63	27.13	0	0	19.25333333
NODE_16050_length_3107_cov_32.784158_g5262_i0	hypothetical protein BGX31_011548 [Mortierella sp. GBA43])	0.001	-10.4852383	0.007282776	0.030842773	yes	down	0	0	0	8.98	7.04	0	0	5.34
NODE_16052_length_3106_cov_63.953120_g5263_i0		0	-11.29529072	0.003839359	0.02563642	yes	down	0	0	0	14.29	13.6	0	0	9.296666667
NODE_16057_length_3105_cov_41.207067_g5265_i0	hypothetical protein H100_02146 [Trichophyton rubrum MR850])	0.001	-10.75742676	0.005899125	0.028521157	yes	down	0	0	0	10.28	8.99	0	0	6.423333333
NODE_16058_length_3105_cov_19.494386_g5266_i0	glycosyltransferase family 47 protein [Gonapodya prolifera JEL478])	0.001	-9.637456575	0.013645201	0.041158056	yes	down	0	0	0	4.56	4.29	0	0	2.95
NODE_16062_length_3104_cov_44.053518_g5268_i0		38.574	5.269570945	0.016020178	0.045015952	yes	up	33.56	25.98	54.26	0.22	0.24	0.65	37.93333333	0.37
NODE_16065_length_3103_cov_19.091870_g5271_i0		0.001	-9.626092889	0.013756524	0.041354704	yes	down	0	0	0	4.3	4.45	0	0	2.916666667
NODE_16070_length_3102_cov_59.122645_g2443_i1	hypothetical protein BGW41_002698 [Actinomortierella wolfii])	0.001	-10.760912	0.005883061	0.028493348	yes	down	0	0	0	8.19	10.86	0	0	6.35
NODE_16071_length_3102_cov_39.443967_g1308_i4	nucleoside diphosphate kinase [Paracoccidioides brasiliensis Pb18])	0.001	-9.562560692	0.014393823	0.042367966	yes	down	0	0	0	4.53	3.92	0	0	2.816666667
NODE_16072_length_3102_cov_36.821818_g5274_i0	protein serine/threonine phosphatase 2C [Basidiobolus meristosporus CBS 931.73])	0.001	-10.63237444	0.006502347	0.029602616	yes	down	0	0	0	9.43	8.27	0	0	5.9
NODE_16075_length_3101_cov_57.152778_g4742_i1	Structural maintenance of chromosomes protein 5 [Entomortierella beljakovae])	0.001	-10.41842022	0.007664181	0.031453973	yes	down	0	0	0	9.88	5.62	0	0	5.166666667
NODE_16076_length_3101_cov_43.123677_g5275_i0	hypothetical protein BCR36DRAFT_585421 [Piromyces finnis])	0.001	-10.82336442	0.005601809	0.028077133	yes	down	0	0	0	10.32	9.83	0	0	6.716666667
NODE_16077_length_3101_cov_38.296627_g5175_i1	hypothetical protein SPPG_07462 [Spizellomyces punctatus DAOM BR117])	0.001	-10.40996421	0.007713704	0.031530404	yes	down	0	0	0	6.54	8.43	0	0	4.99
NODE_16078_length_3101_cov_27.156085_g5276_i0	hypothetical protein SPPG_00641 [Spizellomyces punctatus DAOM BR117])	0.001	-10.16133946	0.009304146	0.033991627	yes	down	0	0	0	6.73	6.03	0	0	4.253333333
NODE_16082_length_3100_cov_13.570294_g5277_i0	uncharacterized protein SCHCODRAFT_78986, partial [Schizophyllum commune H4-8])	0.002	-9.195643913	0.018609375	0.048905568	yes	down	0	0	0	3.83	2.76	0	0	2.196666667
NODE_16084_length_3099_cov_25.252151_g3490_i1		0.001	-9.79507121	0.012181261	0.038693966	yes	down	0	0	0	5.72	4.26	0	0	3.326666667
NODE_16085_length_3099_cov_19.466578_g5278_i0		0.001	-9.651756553	0.013506244	0.040896646	yes	down	0	0	0	4.87	4.12	0	0	2.996666667
NODE_16088_length_3097_cov_82.931126_g5279_i0	dynamin 1-like protein [Nematocida displodere])	0	-11.94054999	0.002241024	0.02443077	yes	down	0	0	0	24.11	19.88	0	0	14.66333333
NODE_16089_length_3097_cov_53.312583_g5280_i0		0	-11.09552842	0.004512539	0.026716013	yes	down	0	0	0	13.78	10.76	0	0	8.18
NODE_16091_length_3097_cov_32.820861_g5282_i0	hypothetical protein GcC1_168019, partial [Golovinomyces cichoracearum])	0.001	-10.4447875	0.007511584	0.031204972	yes	down	0	0	0	7.15	8.26	0	0	5.136666667
[truncated: 14,062 more rows]
