# Supplementary material for: De novo assembly and characterization of the transcriptome of Morchella esculenta growth with selenium supplementation
Source: PeerJ. 2024 May 31;12:e17426. doi: 10.7717/peerj.17426 (PMC11146319; doi:10.7717/peerj.17426)
Supplement: Supplemental Information 1 [file peerj-12-17426-s001.zip › Attachment materials/Statistical table S1 GO functional annotation of MSe5_vs_CK_up_DEGs.csv]

Term Type	Term description	GO ID	MSe5_vs_CK_up_DEG num	MSe5_vs_CK_up_DEG percent	MSe5_vs_CK_up_DEG_Gene_ids
biological_process	carbon utilization	GO:0015976	1	1/ 452	NODE_37648_length_1501_cov_98.809691_g789_i29
biological_process	biological regulation	GO:0065007	25	25/ 452	NODE_11525_length_3944_cov_88.987329_g645_i7;NODE_3560_length_8462_cov_59.960525_g137_i5;NODE_18206_length_2826_cov_94.913787_g905_i28;NODE_15953_length_3120_cov_78.399606_g960_i8;NODE_5325_length_6736_cov_91.287581_g540_i4;NODE_2301_length_10489_cov_88.075970_g131_i9;NODE_44687_length_1204_cov_84.890861_g113_i9;NODE_2927_length_9354_cov_49.420287_g49_i2;NODE_5385_length_6686_cov_65.360569_g58_i2…
biological_process	metabolic process	GO:0008152	85	85/ 452	NODE_2628_length_9824_cov_62.992100_g578_i4;NODE_29956_length_1892_cov_97.142700_g544_i12;NODE_18232_length_2822_cov_94.463388_g373_i13;NODE_13724_length_3475_cov_59.748676_g540_i17;NODE_7354_length_5472_cov_90.304541_g1919_i0;NODE_208_length_22218_cov_86.861659_g90_i0;NODE_4299_length_7651_cov_23.602984_g561_i4;NODE_17449_length_2919_cov_104.895144_g671_i26;NODE_45917_length_1155_cov_84.795918_g…
biological_process	reproductive process	GO:0022414	1	1/ 452	NODE_22973_length_2367_cov_102.729694_g2126_i3
biological_process	cellular component organization or biogenesis	GO:0071840	15	15/ 452	NODE_5508_length_6589_cov_66.861794_g58_i23;NODE_11128_length_4042_cov_93.836318_g151_i15;NODE_7620_length_5333_cov_71.062976_g971_i5;NODE_4299_length_7651_cov_23.602984_g561_i4;NODE_208_length_22218_cov_86.861659_g90_i0;NODE_10682_length_4153_cov_97.247056_g263_i7;NODE_4915_length_7083_cov_67.558379_g810_i1;NODE_22973_length_2367_cov_102.729694_g2126_i3;NODE_4866_length_7120_cov_80.269913_g15_i1…
biological_process	cellular process	GO:0009987	85	85/ 452	NODE_2628_length_9824_cov_62.992100_g578_i4;NODE_2930_length_9348_cov_37.472657_g869_i0;NODE_29956_length_1892_cov_97.142700_g544_i12;NODE_5168_length_6863_cov_70.147657_g570_i14;NODE_13724_length_3475_cov_59.748676_g540_i17;NODE_7354_length_5472_cov_90.304541_g1919_i0;NODE_208_length_22218_cov_86.861659_g90_i0;NODE_43962_length_1231_cov_103.171577_g743_i3;NODE_17449_length_2919_cov_104.895144_g6…
biological_process	developmental process	GO:0032502	1	1/ 452	NODE_22973_length_2367_cov_102.729694_g2126_i3
biological_process	localization	GO:0051179	23	23/ 452	NODE_15263_length_3222_cov_75.149126_g180_i31;NODE_208_length_22218_cov_86.861659_g90_i0;NODE_3720_length_8249_cov_96.004650_g193_i5;NODE_11865_length_3869_cov_76.094937_g188_i57;NODE_32933_length_1734_cov_92.616174_g1812_i3;NODE_5385_length_6686_cov_65.360569_g58_i22;NODE_7255_length_5521_cov_91.486958_g146_i24;NODE_2989_length_9262_cov_93.937942_g483_i3;NODE_10682_length_4153_cov_97.247056_g263…
biological_process	detoxification	GO:0098754	1	1/ 452	NODE_1507_length_12525_cov_64.066918_g410_i5
biological_process	response to stimulus	GO:0050896	10	10/ 452	NODE_51207_length_958_cov_48.200908_g3716_i4;NODE_4299_length_7651_cov_23.602984_g561_i4;NODE_11060_length_4061_cov_82.045181_g1808_i3;NODE_13398_length_3536_cov_93.929170_g911_i2;NODE_1911_length_11431_cov_51.400652_g149_i7;NODE_5168_length_6863_cov_70.147657_g570_i14;NODE_14177_length_3399_cov_97.270018_g3716_i2;NODE_1850_length_11590_cov_51.139321_g149_i6;NODE_24215_length_2271_cov_61.269371_g…
cellular_component	membrane-enclosed lumen	GO:0031974	2	2/ 452	NODE_32933_length_1734_cov_92.616174_g1812_i3;NODE_4012_length_7961_cov_51.522831_g580_i4
cellular_component	protein-containing complex	GO:0032991	27	27/ 452	NODE_15263_length_3222_cov_75.149126_g180_i31;NODE_13724_length_3475_cov_59.748676_g540_i17;NODE_114_length_25289_cov_84.812708_g42_i1;NODE_8735_length_4829_cov_86.204756_g357_i2;NODE_12361_length_3757_cov_77.199457_g877_i8;NODE_5325_length_6736_cov_91.287581_g540_i4;NODE_613_length_16990_cov_87.513274_g7_i7;NODE_11525_length_3944_cov_88.987329_g645_i7;NODE_2927_length_9354_cov_49.420287_g49_i2;N…
cellular_component	membrane part	GO:0044425	111	111/ 452	NODE_29956_length_1892_cov_97.142700_g544_i12;NODE_15271_length_3221_cov_88.961514_g15_i22;NODE_4915_length_7083_cov_67.558379_g810_i1;NODE_6478_length_5950_cov_80.108292_g307_i16;NODE_7068_length_5607_cov_92.575588_g302_i6;NODE_10310_length_4258_cov_74.149964_g1479_i10;NODE_16275_length_3071_cov_90.792919_g484_i8;NODE_3720_length_8249_cov_96.004650_g193_i5;NODE_9437_length_4560_cov_86.362034_g76…
cellular_component	organelle part	GO:0044422	32	32/ 452	NODE_2628_length_9824_cov_62.992100_g578_i4;NODE_31211_length_1822_cov_89.438968_g1154_i6;NODE_13724_length_3475_cov_59.748676_g540_i17;NODE_8735_length_4829_cov_86.204756_g357_i2;NODE_36963_length_1534_cov_89.187371_g571_i7;NODE_5325_length_6736_cov_91.287581_g540_i4;NODE_613_length_16990_cov_87.513274_g7_i7;NODE_1055_length_14156_cov_62.068968_g335_i3;NODE_32933_length_1734_cov_92.616174_g1812_…
cellular_component	organelle	GO:0043226	55	55/ 452	NODE_15263_length_3222_cov_75.149126_g180_i31;NODE_4679_length_7278_cov_22.493265_g1268_i0;NODE_3805_length_8155_cov_95.305026_g31_i11;NODE_5168_length_6863_cov_70.147657_g570_i14;NODE_11525_length_3944_cov_88.987329_g645_i7;NODE_12636_length_3698_cov_62.189450_g780_i7;NODE_17449_length_2919_cov_104.895144_g671_i26;NODE_45917_length_1155_cov_84.795918_g21854_i0;NODE_11546_length_3939_cov_74.90782…
cellular_component	membrane	GO:0016020	22	22/ 452	NODE_2628_length_9824_cov_62.992100_g578_i4;NODE_31211_length_1822_cov_89.438968_g1154_i6;NODE_4915_length_7083_cov_67.558379_g810_i1;NODE_4866_length_7120_cov_80.269913_g15_i14;NODE_18206_length_2826_cov_94.913787_g905_i28;NODE_36963_length_1534_cov_89.187371_g571_i7;NODE_9437_length_4560_cov_86.362034_g76_i16;NODE_3720_length_8249_cov_96.004650_g193_i5;NODE_1055_length_14156_cov_62.068968_g335_…
cellular_component	extracellular region	GO:0005576	6	6/ 452	NODE_11128_length_4042_cov_93.836318_g151_i15;NODE_1507_length_12525_cov_64.066918_g410_i5;NODE_208_length_22218_cov_86.861659_g90_i0;NODE_1269_length_13313_cov_58.367407_g72_i10;NODE_8672_length_4860_cov_38.075057_g1540_i2;NODE_6799_length_5770_cov_97.143861_g347_i8
cellular_component	cell part	GO:0044464	93	93/ 452	NODE_3805_length_8155_cov_95.305026_g31_i11;NODE_31211_length_1822_cov_89.438968_g1154_i6;NODE_45917_length_1155_cov_84.795918_g21854_i0;NODE_4915_length_7083_cov_67.558379_g810_i1;NODE_15055_length_3253_cov_81.078086_g90_i11;NODE_6478_length_5950_cov_80.108292_g307_i16;NODE_3560_length_8462_cov_59.960525_g137_i5;NODE_2050_length_11054_cov_92.687164_g292_i6;NODE_13398_length_3536_cov_93.929170_g9…
cellular_component	supramolecular complex	GO:0099080	1	1/ 452	NODE_2745_length_9636_cov_47.790773_g214_i3
molecular_function	translation regulator activity	GO:0045182	1	1/ 452	NODE_44687_length_1204_cov_84.890861_g113_i9
molecular_function	transcription regulator activity	GO:0140110	5	5/ 452	NODE_50900_length_968_cov_92.031425_g544_i18;NODE_1488_length_12569_cov_43.805876_g517_i0;NODE_15699_length_3158_cov_90.118143_g4576_i2;NODE_1506_length_12527_cov_43.993092_g517_i1;NODE_612_length_16997_cov_60.256856_g242_i0
molecular_function	structural molecule activity	GO:0005198	7	7/ 452	NODE_425_length_18615_cov_78.422160_g179_i0;NODE_25285_length_2190_cov_94.214387_g144_i37;NODE_4791_length_7181_cov_76.419764_g125_i1;NODE_26327_length_2118_cov_95.575208_g144_i38;NODE_7374_length_5463_cov_100.195878_g726_i2;NODE_12361_length_3757_cov_77.199457_g877_i8;NODE_7523_length_5378_cov_100.789662_g726_i3
molecular_function	antioxidant activity	GO:0016209	3	3/ 452	NODE_50900_length_968_cov_92.031425_g544_i18;NODE_29956_length_1892_cov_97.142700_g544_i12;NODE_1507_length_12525_cov_64.066918_g410_i5
molecular_function	transporter activity	GO:0005215	24	24/ 452	NODE_2628_length_9824_cov_62.992100_g578_i4;NODE_870_length_15176_cov_54.140076_g294_i1;NODE_13724_length_3475_cov_59.748676_g540_i17;NODE_15271_length_3221_cov_88.961514_g15_i22;NODE_208_length_22218_cov_86.861659_g90_i0;NODE_10310_length_4258_cov_74.149964_g1479_i10;NODE_3720_length_8249_cov_96.004650_g193_i5;NODE_11070_length_4059_cov_76.481165_g1479_i11;NODE_7321_length_5488_cov_98.688043_g78…
molecular_function	molecular function regulator	GO:0098772	1	1/ 452	NODE_2301_length_10489_cov_88.075970_g131_i9
molecular_function	binding	GO:0005488	120	120/ 452	NODE_3805_length_8155_cov_95.305026_g31_i11;NODE_77259_length_346_cov_0.907063_g48878_i0;NODE_15443_length_3196_cov_98.801860_g3067_i3;NODE_17939_length_2860_cov_78.246856_g7_i23;NODE_9435_length_4562_cov_30.085396_g2467_i0;NODE_6026_length_6236_cov_89.780321_g881_i7;NODE_3560_length_8462_cov_59.960525_g137_i5;NODE_2050_length_11054_cov_92.687164_g292_i6;NODE_8648_length_4872_cov_41.107195_g2118_…
molecular_function	catalytic activity	GO:0003824	143	143/ 452	NODE_3805_length_8155_cov_95.305026_g31_i11;NODE_31211_length_1822_cov_89.438968_g1154_i6;NODE_3178_length_8965_cov_60.490437_g929_i0;NODE_15443_length_3196_cov_98.801860_g3067_i3;NODE_9435_length_4562_cov_30.085396_g2467_i0;NODE_45917_length_1155_cov_84.795918_g21854_i0;NODE_6026_length_6236_cov_89.780321_g881_i7;NODE_22973_length_2367_cov_102.729694_g2126_i3;NODE_29956_length_1892_cov_97.142700…
