# Supplementary material for: De novo assembly and characterization of the transcriptome of Morchella esculenta growth with selenium supplementation
Source: PeerJ. 2024 May 31;12:e17426. doi: 10.7717/peerj.17426 (PMC11146319; doi:10.7717/peerj.17426)
Supplement: Supplemental Information 1 [file peerj-12-17426-s001.zip › Attachment materials/Statistical table S4 GO functional annotation of MSe10 vs_CK_down_DEGs.csv]

Term Type	Term description	GO ID	MSe10_vs_CK_down_DEG num	MSe10_vs_CK_down_DEG percent	MSe10_vs_CK_down_DEG_Gene_ids
biological_process	immune system process	GO:0002376	2	2/ 13355	NODE_40107_length_1391_cov_92.656773_g4477_i1;NODE_30196_length_1878_cov_107.027762_g12803_i0
biological_process	carbon utilization	GO:0015976	3	3/ 13355	NODE_35458_length_1607_cov_72.021569_g10202_i1;NODE_35392_length_1610_cov_67.942596_g15779_i0;NODE_44780_length_1200_cov_95.853072_g21174_i0
biological_process	biological regulation	GO:0065007	1163	1163/ 13355	NODE_33302_length_1715_cov_45.357143_g14582_i0;NODE_24239_length_2269_cov_89.455292_g9480_i0;NODE_8894_length_4775_cov_34.190719_g2301_i0;NODE_11002_length_4079_cov_46.967516_g1961_i1;NODE_8827_length_4799_cov_75.673655_g2282_i0;NODE_12045_length_3826_cov_97.899173_g988_i8;NODE_7472_length_5406_cov_73.834678_g1947_i0;NODE_13174_length_3581_cov_96.249144_g3911_i0;NODE_16012_length_3113_cov_33.8530…
i0;NODE_50043_length_1000_cov_86.854821_g24477_i0;NODE_15018_length_3259_cov_42.330295_g4770_i0;NODE_29901_length_1895_cov_48.547855_g12627_i0;NODE_23379_length_2334_cov_52.696057_g8476_i1;NODE_36461_length_1558_cov_72.161377_g16384_i0;NODE_19992_length_2632_cov_68.095108_g7251_i0;NODE_30513_length_1860_cov_79.284913_g13004_i0;NODE_20596_length_2575_cov_67.664932_g7554_i0;NODE_13428_length_3530_c…
biological_process	metabolic process	GO:0008152	3201	3201/ 13355	NODE_12346_length_3760_cov_101.860440_g3463_i1;NODE_48430_length_1059_cov_75.693483_g23447_i0;NODE_32870_length_1738_cov_95.590006_g12430_i1;NODE_52412_length_914_cov_82.749104_g26042_i0;NODE_7472_length_5406_cov_73.834678_g1947_i0;NODE_24042_length_2284_cov_95.390575_g9372_i0;NODE_49845_length_1007_cov_105.778495_g20695_i1;NODE_12448_length_3737_cov_43.585792_g3602_i0;NODE_28092_length_2002_cov_…
1_i1;NODE_38374_length_1468_cov_83.390367_g17489_i0;NODE_45248_length_1181_cov_91.022645_g21449_i0;NODE_30636_length_1853_cov_97.762950_g13075_i0;NODE_40538_length_1372_cov_93.267181_g16954_i1;NODE_18522_length_2787_cov_98.863469_g6494_i0;NODE_14034_length_3422_cov_87.921375_g4299_i0;NODE_52988_length_893_cov_69.879902_g26459_i0;NODE_26596_length_2101_cov_92.791008_g10768_i0;NODE_33025_length_173…
10_cov_88.901623_g10699_i0;NODE_47850_length_1082_cov_91.506468_g16249_i1;NODE_26711_length_2093_cov_87.569444_g10427_i1;NODE_10706_length_4146_cov_77.261489_g2815_i1;NODE_41707_length_1323_cov_95.686196_g8660_i1;NODE_33312_length_1714_cov_94.860721_g14589_i0;NODE_11553_length_3936_cov_83.471107_g3239_i0;NODE_8401_length_4969_cov_71.344644_g2169_i0;NODE_20388_length_2595_cov_86.286736_g2671_i2;NO…
th_3775_cov_31.655760_g3519_i0;NODE_28250_length_1994_cov_66.073552_g11692_i0;NODE_41343_length_1338_cov_82.126090_g19176_i0;NODE_41472_length_1333_cov_60.355892_g19256_i0;NODE_49647_length_1015_cov_83.122601_g24218_i0;NODE_8919_length_4767_cov_23.515139_g2307_i0;NODE_50924_length_967_cov_88.702247_g25073_i0;NODE_66026_length_514_cov_83.583524_g37663_i0;NODE_39717_length_1408_cov_66.030053_g11636…
551_g7547_i0;NODE_55764_length_800_cov_82.029046_g28491_i0;NODE_40159_length_1389_cov_71.538872_g17358_i1;NODE_16458_length_3048_cov_81.115113_g5475_i0;NODE_23766_length_2303_cov_51.818059_g4289_i2;NODE_32672_length_1748_cov_91.400359_g13460_i1;NODE_33477_length_1706_cov_82.869245_g14669_i0;NODE_38996_length_1440_cov_114.911225_g14087_i1;NODE_41054_length_1350_cov_104.327573_g19016_i0;NODE_14290_…
biological_process	multi-organism process	GO:0051704	21	21/ 13355	NODE_25783_length_2156_cov_89.693603_g10313_i0;NODE_27114_length_2066_cov_100.046254_g10313_i1;NODE_28628_length_1973_cov_98.029536_g11906_i0;NODE_29047_length_1947_cov_99.039037_g12138_i0;NODE_37487_length_1509_cov_92.042598_g16986_i0;NODE_27115_length_2066_cov_91.811463_g10313_i2;NODE_40107_length_1391_cov_92.656773_g4477_i1;NODE_25038_length_2209_cov_96.628518_g9902_i0;NODE_32924_length_1735_c…
biological_process	locomotion	GO:0040011	1	1/ 13355	NODE_57166_length_756_cov_75.418262_g29596_i0
biological_process	reproductive process	GO:0022414	92	92/ 13355	NODE_24395_length_2257_cov_53.853211_g4334_i2;NODE_16702_length_3015_cov_20.666099_g5597_i0;NODE_14104_length_3411_cov_65.108578_g4337_i0;NODE_35106_length_1624_cov_99.331610_g14590_i1;NODE_36222_length_1569_cov_86.546247_g16256_i0;NODE_22009_length_2447_cov_75.097468_g1447_i2;NODE_18568_length_2781_cov_99.558062_g6521_i0;NODE_23491_length_2326_cov_26.895509_g9091_i0;NODE_22293_length_2424_cov_71…
biological_process	reproduction	GO:0000003	3	3/ 13355	NODE_41973_length_1312_cov_63.412955_g19546_i0;NODE_60021_length_669_cov_89.959459_g32007_i0;NODE_30137_length_1882_cov_74.778947_g12766_i0
biological_process	cellular component organization or biogenesis	GO:0071840	842	842/ 13355	NODE_13916_length_3443_cov_49.480392_g4256_i0;NODE_33302_length_1715_cov_45.357143_g14582_i0;NODE_31289_length_1818_cov_86.045376_g13437_i0;NODE_52412_length_914_cov_82.749104_g26042_i0;NODE_18652_length_2771_cov_96.001856_g3475_i1;NODE_12045_length_3826_cov_97.899173_g988_i8;NODE_62460_length_601_cov_75.200382_g34247_i0;NODE_28092_length_2002_cov_95.575065_g10962_i1;NODE_35106_length_1624_cov_99…
_52.496471_g17984_i1;NODE_21720_length_2473_cov_33.593489_g8135_i0;NODE_23895_length_2294_cov_105.258457_g9293_i0;NODE_55868_length_797_cov_122.995833_g28567_i0;NODE_25912_length_2147_cov_28.421739_g10394_i0;NODE_40907_length_1356_cov_72.788898_g18925_i0;NODE_26906_length_2080_cov_92.525711_g10936_i0;NODE_51202_length_958_cov_74.552781_g25255_i0;NODE_11875_length_3868_cov_52.348721_g3366_i0;NODE_…
biological_process	cellular process	GO:0009987	3818	3818/ 13355	NODE_13916_length_3443_cov_49.480392_g4256_i0;NODE_12346_length_3760_cov_101.860440_g3463_i1;NODE_31289_length_1818_cov_86.045376_g13437_i0;NODE_52412_length_914_cov_82.749104_g26042_i0;NODE_7472_length_5406_cov_73.834678_g1947_i0;NODE_62460_length_601_cov_75.200382_g34247_i0;NODE_43232_length_1259_cov_81.503384_g19105_i1;NODE_12448_length_3737_cov_43.585792_g3602_i0;NODE_28092_length_2002_cov_95…
42903_length_1272_cov_93.088703_g20069_i0;NODE_9818_length_4428_cov_23.200644_g2596_i0;NODE_23700_length_2307_cov_91.819731_g9190_i0;NODE_15382_length_3206_cov_27.233941_g4937_i0;NODE_45280_length_1180_cov_83.029918_g21472_i0;NODE_30461_length_1863_cov_94.099664_g12968_i0;NODE_44480_length_1211_cov_95.557319_g20986_i0;NODE_8710_length_4838_cov_57.387104_g2184_i1;NODE_51768_length_937_cov_57.47093…
6_cov_91.468839_g13360_i0;NODE_6417_length_5983_cov_46.631561_g1685_i0;NODE_13791_length_3463_cov_89.061429_g4187_i0;NODE_18838_length_2752_cov_80.718505_g6642_i0;NODE_14104_length_3411_cov_65.108578_g4337_i0;NODE_10330_length_4253_cov_64.527538_g2772_i0;NODE_37741_length_1497_cov_57.003521_g17126_i0;NODE_32783_length_1743_cov_83.432173_g9593_i2;NODE_37272_length_1519_cov_91.364078_g15689_i1;NODE…
77.418723_g20362_i0;NODE_25031_length_2210_cov_58.356306_g9898_i0;NODE_22943_length_2369_cov_94.863002_g8793_i0;NODE_24260_length_2267_cov_89.603653_g9494_i0;NODE_14261_length_3382_cov_93.792133_g4409_i0;NODE_47105_length_1109_cov_100.979651_g18545_i2;NODE_41466_length_1333_cov_94.735669_g19252_i0;NODE_52211_length_921_cov_70.020142_g25920_i0;NODE_42234_length_1301_cov_72.664216_g19700_i0;NODE_34…
.239857_g14166_i0;NODE_15030_length_3257_cov_75.988679_g4775_i0;NODE_33733_length_1693_cov_41.496906_g14815_i0;NODE_41994_length_1311_cov_76.428687_g19560_i0;NODE_30442_length_1864_cov_88.862339_g12953_i0;NODE_23884_length_2295_cov_61.606402_g9288_i0;NODE_11719_length_3901_cov_35.531381_g3312_i0;NODE_26519_length_2106_cov_88.515032_g10727_i0;NODE_53523_length_875_cov_65.204261_g25078_i1;NODE_1400…
E_23664_length_2310_cov_77.700851_g8453_i1;NODE_32146_length_1774_cov_86.453153_g13928_i0;NODE_14925_length_3275_cov_94.447154_g4730_i0;NODE_12028_length_3834_cov_92.721853_g2761_i1;NODE_46835_length_1119_cov_84.672745_g22430_i0;NODE_12093_length_3816_cov_32.894624_g3455_i0;NODE_29408_length_1926_cov_51.978908_g12349_i0;NODE_31417_length_1811_cov_102.488466_g13511_i0;NODE_13759_length_3469_cov_48…
biological_process	developmental process	GO:0032502	55	55/ 13355	NODE_41945_length_1313_cov_66.268608_g15946_i1;NODE_46979_length_1114_cov_76.077146_g22518_i0;NODE_14104_length_3411_cov_65.108578_g4337_i0;NODE_12093_length_3816_cov_32.894624_g3455_i0;NODE_11853_length_3873_cov_25.959431_g3359_i0;NODE_36334_length_1564_cov_79.543376_g16313_i0;NODE_5836_length_6368_cov_34.146718_g1541_i0;NODE_5447_length_6635_cov_42.093931_g1447_i0;NODE_36222_length_1569_cov_86.…
biological_process	multicellular organismal process	GO:0032501	14	14/ 13355	NODE_37650_length_1501_cov_82.767556_g17075_i0;NODE_41945_length_1313_cov_66.268608_g15946_i1;NODE_18748_length_2762_cov_74.967225_g6608_i0;NODE_46979_length_1114_cov_76.077146_g22518_i0;NODE_36936_length_1535_cov_89.109739_g15494_i1;NODE_41859_length_1317_cov_54.432258_g19475_i0;NODE_27913_length_2014_cov_42.660299_g11071_i1;NODE_42682_length_1281_cov_66.844684_g19946_i0;NODE_19182_length_2713_c…
biological_process	growth	GO:0040007	25	25/ 13355	NODE_26949_length_2077_cov_77.345500_g10963_i0;NODE_30137_length_1882_cov_74.778947_g12766_i0;NODE_22993_length_2366_cov_34.557886_g8820_i0;NODE_32924_length_1735_cov_48.838359_g8500_i2;NODE_32147_length_1774_cov_68.252799_g13929_i0;NODE_60021_length_669_cov_89.959459_g32007_i0;NODE_22293_length_2424_cov_71.742650_g5915_i1;NODE_32779_length_1743_cov_91.677071_g14275_i0;NODE_32524_length_1756_cov_…
biological_process	rhythmic process	GO:0048511	1	1/ 13355	NODE_27699_length_2028_cov_48.178370_g11378_i0
biological_process	localization	GO:0051179	889	889/ 13355	NODE_25428_length_2180_cov_53.289586_g6698_i2;NODE_38282_length_1472_cov_95.324731_g9106_i1;NODE_44229_length_1221_cov_62.927448_g20844_i0;NODE_32870_length_1738_cov_95.590006_g12430_i1;NODE_26615_length_2100_cov_73.850222_g10779_i0;NODE_32983_length_1732_cov_95.007251_g12585_i1;NODE_45687_length_1164_cov_84.515179_g17366_i1;NODE_28887_length_1957_cov_80.963830_g12042_i0;NODE_1926_length_11386_co…
1978_i1;NODE_17486_length_2915_cov_60.314306_g5985_i0;NODE_12623_length_3700_cov_98.437483_g3001_i1;NODE_19174_length_2714_cov_73.157755_g4577_i1;NODE_19876_length_2643_cov_94.257989_g4963_i1;NODE_28899_length_1956_cov_94.832890_g12049_i0;NODE_23455_length_2329_cov_38.913854_g3371_i2;NODE_15940_length_3122_cov_87.527094_g4691_i1;NODE_10125_length_4321_cov_26.761781_g2697_i0;NODE_16682_length_3017…
biological_process	biological adhesion	GO:0022610	18	18/ 13355	NODE_27114_length_2066_cov_100.046254_g10313_i1;NODE_28628_length_1973_cov_98.029536_g11906_i0;NODE_29047_length_1947_cov_99.039037_g12138_i0;NODE_32053_length_1780_cov_66.881386_g8703_i1;NODE_27115_length_2066_cov_91.811463_g10313_i2;NODE_25038_length_2209_cov_96.628518_g9902_i0;NODE_32924_length_1735_cov_48.838359_g8500_i2;NODE_24776_length_2228_cov_93.658763_g9771_i0;NODE_25783_length_2156_cov…
biological_process	detoxification	GO:0098754	19	19/ 13355	NODE_38870_length_1446_cov_67.969321_g17768_i0;NODE_37582_length_1504_cov_95.381219_g17037_i0;NODE_35587_length_1601_cov_94.616798_g15891_i0;NODE_34671_length_1645_cov_86.943240_g15362_i0;NODE_36658_length_1548_cov_97.460231_g15891_i1;NODE_44515_length_1210_cov_90.559576_g19646_i1;NODE_27367_length_2048_cov_85.482496_g11184_i0;NODE_60796_length_647_cov_86.856140_g32700_i0;NODE_6995_length_5653_co…
biological_process	signaling	GO:0023052	2	2/ 13355	NODE_37650_length_1501_cov_82.767556_g17075_i0;NODE_56675_length_772_cov_78.861871_g29201_i0
biological_process	nitrogen utilization	GO:0019740	4	4/ 13355	NODE_7264_length_5517_cov_66.049081_g1896_i0;NODE_39136_length_1434_cov_103.740604_g17908_i0;NODE_31116_length_1827_cov_97.718286_g10453_i1;NODE_38547_length_1460_cov_98.676067_g17585_i0
biological_process	response to stimulus	GO:0050896	430	430/ 13355	NODE_31384_length_1813_cov_79.129608_g12983_i1;NODE_32870_length_1738_cov_95.590006_g12430_i1;NODE_28092_length_2002_cov_95.575065_g10962_i1;NODE_35106_length_1624_cov_99.331610_g14590_i1;NODE_21211_length_2517_cov_100.921311_g7361_i1;NODE_20586_length_2576_cov_71.592237_g7310_i1;NODE_8910_length_4770_cov_30.748562_g2304_i0;NODE_17477_length_2916_cov_58.789010_g5982_i0;NODE_30233_length_1876_cov_…
cellular_component	membrane-enclosed lumen	GO:0031974	134	134/ 13355	NODE_15612_length_3170_cov_80.842548_g5048_i0;NODE_51768_length_937_cov_57.470930_g25626_i0;NODE_36394_length_1561_cov_86.748652_g16340_i0;NODE_41514_length_1331_cov_88.034290_g19281_i0;NODE_60237_length_662_cov_90.646154_g32203_i0;NODE_44658_length_1205_cov_61.323582_g21095_i0;NODE_32147_length_1774_cov_68.252799_g13929_i0;NODE_25876_length_2150_cov_68.358418_g9607_i1;NODE_44786_length_1200_cov_…
cellular_component	protein-containing complex	GO:0032991	1615	1615/ 13355	NODE_13916_length_3443_cov_49.480392_g4256_i0;NODE_31289_length_1818_cov_86.045376_g13437_i0;NODE_52412_length_914_cov_82.749104_g26042_i0;NODE_8827_length_4799_cov_75.673655_g2282_i0;NODE_7472_length_5406_cov_73.834678_g1947_i0;NODE_41450_length_1334_cov_75.190135_g18906_i1;NODE_60026_length_669_cov_49.805743_g32012_i0;NODE_50608_length_979_cov_78.644124_g24853_i0;NODE_45924_length_1155_cov_70.1…
37_cov_42.408824_g2256_i0;NODE_45402_length_1175_cov_75.194900_g21540_i0;NODE_47854_length_1082_cov_83.012935_g23063_i0;NODE_8099_length_5100_cov_43.560024_g2091_i0;NODE_5057_length_6960_cov_21.539154_g1362_i0;NODE_18712_length_2766_cov_43.256229_g6589_i0;NODE_16434_length_3050_cov_62.028927_g5465_i0;NODE_30136_length_1882_cov_77.877562_g12765_i0;NODE_53716_length_869_cov_89.656566_g23030_i1;NODE…
_length_1902_cov_90.367671_g12542_i0;NODE_13173_length_3581_cov_96.457477_g3727_i1;NODE_11974_length_3846_cov_61.250995_g1961_i2;NODE_38595_length_1458_cov_86.606083_g17614_i0;NODE_42593_length_1285_cov_44.086093_g19890_i0;NODE_36394_length_1561_cov_86.748652_g16340_i0;NODE_32625_length_1750_cov_97.171548_g11703_i1;NODE_42443_length_1292_cov_52.809877_g1591_i4;NODE_23376_length_2334_cov_55.732388…
cellular_component	membrane part	GO:0044425	2209	2209/ 13355	NODE_38282_length_1472_cov_95.324731_g9106_i1;NODE_23172_length_2351_cov_100.565963_g8737_i1;NODE_52412_length_914_cov_82.749104_g26042_i0;NODE_33839_length_1686_cov_108.193288_g14880_i0;NODE_62460_length_601_cov_75.200382_g34247_i0;NODE_45687_length_1164_cov_84.515179_g17366_i1;NODE_28887_length_1957_cov_80.963830_g12042_i0;NODE_21241_length_2515_cov_53.299836_g6268_i1;NODE_48817_length_1045_cov…
ngth_6280_cov_44.428341_g1575_i0;NODE_22828_length_2379_cov_62.578193_g8731_i0;NODE_23292_length_2341_cov_91.465989_g8105_i1;NODE_12958_length_3628_cov_34.861729_g3603_i1;NODE_35590_length_1601_cov_87.181759_g15894_i0;NODE_29122_length_1942_cov_90.898123_g12180_i0;NODE_23044_length_2362_cov_98.707221_g6168_i1;NODE_23199_length_2349_cov_41.991637_g8938_i0;NODE_37732_length_1497_cov_99.568310_g1712…
83_length_2780_cov_54.761006_g6024_i1;NODE_10457_length_4217_cov_24.525604_g2828_i0;NODE_32712_length_1746_cov_93.548232_g14229_i0;NODE_8702_length_4844_cov_17.885253_g2253_i0;NODE_38754_length_1451_cov_52.751092_g17702_i0;NODE_9321_length_4605_cov_71.918728_g2424_i0;NODE_32811_length_1742_cov_47.183183_g4158_i1;NODE_19077_length_2724_cov_29.075179_g6768_i0;NODE_27024_length_2072_cov_81.368421_g1…
64.732007_g5297_i0;NODE_46613_length_1129_cov_79.143536_g22293_i0;NODE_19098_length_2721_cov_86.388048_g6777_i0;NODE_30517_length_1860_cov_70.653954_g13008_i0;NODE_27639_length_2032_cov_31.223529_g11342_i0;NODE_42321_length_1297_cov_79.840984_g19743_i0;NODE_12499_length_3726_cov_59.908742_g3622_i0;NODE_44517_length_1210_cov_82.854369_g21006_i0;NODE_27227_length_2057_cov_61.338889_g11107_i0;NODE_3…
cellular_component	extracellular region part	GO:0044421	9	9/ 13355	NODE_30555_length_1858_cov_59.059517_g13030_i0;NODE_45528_length_1170_cov_77.606587_g21627_i0;NODE_43436_length_1251_cov_87.386712_g20377_i0;NODE_39846_length_1402_cov_98.001509_g18332_i0;NODE_38613_length_1457_cov_95.952174_g3956_i2;NODE_37870_length_1491_cov_55.297030_g16532_i1;NODE_46240_length_1143_cov_99.173546_g22065_i0;NODE_44333_length_1217_cov_67.437719_g20903_i0;NODE_38468_length_1464_c…
cellular_component	organelle part	GO:0044422	1819	1819/ 13355	NODE_13916_length_3443_cov_49.480392_g4256_i0;NODE_52412_length_914_cov_82.749104_g26042_i0;NODE_7472_length_5406_cov_73.834678_g1947_i0;NODE_24042_length_2284_cov_95.390575_g9372_i0;NODE_13174_length_3581_cov_96.249144_g3911_i0;NODE_45687_length_1164_cov_84.515179_g17366_i1;NODE_28887_length_1957_cov_80.963830_g12042_i0;NODE_34326_length_1663_cov_99.877049_g15170_i0;NODE_50608_length_979_cov_78.…
53_i0;NODE_51274_length_955_cov_66.093394_g25299_i0;NODE_45480_length_1172_cov_77.742466_g21592_i0;NODE_23508_length_2324_cov_44.960837_g9098_i0;NODE_14395_length_3361_cov_91.438185_g3954_i1;NODE_33823_length_1687_cov_91.136025_g13281_i1;NODE_27671_length_2029_cov_96.300717_g11361_i0;NODE_33261_length_1718_cov_85.894576_g14562_i0;NODE_52262_length_919_cov_69.668646_g25949_i0;NODE_33357_length_171…
8_i0;NODE_51816_length_935_cov_78.268065_g25657_i0;NODE_30991_length_1834_cov_101.060899_g13276_i0;NODE_30054_length_1887_cov_53.244751_g12717_i0;NODE_44741_length_1202_cov_46.328000_g21150_i0;NODE_19034_length_2730_cov_82.323031_g6745_i0;NODE_27869_length_2017_cov_40.200515_g11471_i0;NODE_61431_length_630_cov_32.755877_g33282_i0;NODE_8124_length_5088_cov_14.039314_g2098_i0;NODE_22723_length_2388…
cellular_component	organelle	GO:0043226	1883	1883/ 13355	NODE_13916_length_3443_cov_49.480392_g4256_i0;NODE_32870_length_1738_cov_95.590006_g12430_i1;NODE_52412_length_914_cov_82.749104_g26042_i0;NODE_62460_length_601_cov_75.200382_g34247_i0;NODE_28092_length_2002_cov_95.575065_g10962_i1;NODE_35106_length_1624_cov_99.331610_g14590_i1;NODE_28887_length_1957_cov_80.963830_g12042_i0;NODE_60026_length_669_cov_49.805743_g32012_i0;NODE_34326_length_1663_cov_…
h_1284_cov_101.584093_g19901_i0;NODE_15215_length_3230_cov_82.952743_g3713_i1;NODE_37909_length_1489_cov_77.938385_g17165_i1;NODE_33963_length_1681_cov_75.342893_g14949_i0;NODE_21118_length_2526_cov_39.497346_g7425_i1;NODE_25113_length_2203_cov_68.081373_g9942_i0;NODE_19106_length_2721_cov_23.788956_g6782_i0;NODE_44652_length_1205_cov_82.708333_g21092_i0;NODE_36818_length_1541_cov_43.029372_g1621…
.525485_g5643_i1;NODE_8035_length_5134_cov_25.849911_g2072_i0;NODE_21825_length_2464_cov_96.589024_g8183_i0;NODE_32289_length_1767_cov_73.084615_g5618_i2;NODE_40754_length_1362_cov_44.971206_g18833_i0;NODE_53257_length_884_cov_67.923172_g26646_i0;NODE_15870_length_3133_cov_69.590969_g5181_i0;NODE_40990_length_1353_cov_77.275078_g18983_i0;NODE_11684_length_3908_cov_68.343513_g3298_i0;NODE_57166_le…
cellular_component	membrane	GO:0016020	760	760/ 13355	NODE_44229_length_1221_cov_62.927448_g20844_i0;NODE_24239_length_2269_cov_89.455292_g9480_i0;NODE_29307_length_1931_cov_63.775081_g12289_i0;NODE_62460_length_601_cov_75.200382_g34247_i0;NODE_51038_length_963_cov_113.340858_g12168_i1;NODE_28434_length_1984_cov_83.564237_g8456_i1;NODE_45687_length_1164_cov_84.515179_g17366_i1;NODE_28887_length_1957_cov_80.963830_g12042_i0;NODE_22771_length_2385_cov…
2169_cov_58.054971_g10205_i0;NODE_30071_length_1886_cov_34.971808_g12726_i0;NODE_34169_length_1671_cov_74.831870_g15078_i0;NODE_17535_length_2910_cov_54.656548_g3598_i2;NODE_21530_length_2490_cov_79.103191_g7896_i1;NODE_47615_length_1091_cov_64.702170_g22908_i0;NODE_44986_length_1192_cov_61.417937_g21305_i0;NODE_9515_length_4535_cov_75.417227_g2392_i1;NODE_28024_length_2007_cov_81.377720_g7808_i2…
cellular_component	extracellular region	GO:0005576	91	91/ 13355	NODE_25655_length_2166_cov_64.417903_g10233_i0;NODE_50396_length_987_cov_61.971429_g24706_i0;NODE_48838_length_1044_cov_76.385729_g20804_i1;NODE_21211_length_2517_cov_100.921311_g7361_i1;NODE_4298_length_7651_cov_26.294956_g1167_i1;NODE_14462_length_3350_cov_104.297281_g4508_i0;NODE_32347_length_1764_cov_92.448133_g14044_i0;NODE_13245_length_3567_cov_98.566189_g3942_i0;NODE_36637_length_1549_cov_…
cellular_component	nucleoid	GO:0009295	16	16/ 13355	NODE_22723_length_2388_cov_83.564258_g7714_i1;NODE_27302_length_2052_cov_105.225823_g11153_i0;NODE_25522_length_2173_cov_100.519561_g10159_i0;NODE_25240_length_2193_cov_104.411153_g6872_i2;NODE_12487_length_3729_cov_42.366101_g3616_i0;NODE_30584_length_1856_cov_89.089938_g10438_i1;NODE_49647_length_1015_cov_83.122601_g24218_i0;NODE_33488_length_1705_cov_99.487101_g14677_i0;NODE_31418_length_1811_…
cellular_component	other organism part	GO:0044217	1	1/ 13355	NODE_43290_length_1256_cov_118.762511_g20290_i0
cellular_component	cell part	GO:0044464	3725	3725/ 13355	NODE_13916_length_3443_cov_49.480392_g4256_i0;NODE_31289_length_1818_cov_86.045376_g13437_i0;NODE_52412_length_914_cov_82.749104_g26042_i0;NODE_8827_length_4799_cov_75.673655_g2282_i0;NODE_7472_length_5406_cov_73.834678_g1947_i0;NODE_62460_length_601_cov_75.200382_g34247_i0;NODE_28092_length_2002_cov_95.575065_g10962_i1;NODE_45687_length_1164_cov_84.515179_g17366_i1;NODE_28887_length_1957_cov_80.…
0;NODE_38685_length_1454_cov_68.124909_g16730_i1;NODE_29522_length_1919_cov_89.384365_g6426_i1;NODE_37735_length_1497_cov_74.919014_g3536_i2;NODE_26328_length_2118_cov_94.666340_g10620_i0;NODE_20792_length_2554_cov_45.335890_g7658_i0;NODE_37730_length_1497_cov_105.738028_g7950_i2;NODE_26446_length_2111_cov_109.459194_g10687_i0;NODE_30584_length_1856_cov_89.089938_g10438_i1;NODE_56204_length_786_c…
gth_3230_cov_82.952743_g3713_i1;NODE_26128_length_2131_cov_94.722006_g10511_i0;NODE_37909_length_1489_cov_77.938385_g17165_i1;NODE_33963_length_1681_cov_75.342893_g14949_i0;NODE_21118_length_2526_cov_39.497346_g7425_i1;NODE_14555_length_3335_cov_92.099448_g4553_i0;NODE_22827_length_2379_cov_95.336229_g8730_i0;NODE_25113_length_2203_cov_68.081373_g9942_i0;NODE_19106_length_2721_cov_23.788956_g6782…
67.128851_g4219_i0;NODE_3086_length_9109_cov_58.370461_g904_i1;NODE_30136_length_1882_cov_77.877562_g12765_i0;NODE_49967_length_1003_cov_14.287257_g24427_i0;NODE_23621_length_2314_cov_73.617345_g8267_i1;NODE_16503_length_3042_cov_34.757167_g5495_i0;NODE_20115_length_2621_cov_60.435535_g7318_i0;NODE_11284_length_4003_cov_47.726184_g2549_i1;NODE_40328_length_1382_cov_79.781609_g15871_i1;NODE_27746_…
590969_g5181_i0;NODE_14545_length_3337_cov_41.676687_g4547_i0;NODE_40990_length_1353_cov_77.275078_g18983_i0;NODE_11684_length_3908_cov_68.343513_g3298_i0;NODE_5447_length_6635_cov_42.093931_g1447_i0;NODE_25590_length_2170_cov_95.091734_g10198_i0;NODE_26129_length_2131_cov_86.924051_g10512_i0;NODE_46577_length_1130_cov_91.296296_g22274_i0;NODE_54911_length_827_cov_84.862667_g27850_i0;NODE_44627_l…
th_1590_cov_64.879048_g15236_i1;NODE_26419_length_2113_cov_44.974460_g10670_i0;NODE_22482_length_2409_cov_47.992710_g8537_i0;NODE_19344_length_2697_cov_68.320611_g6916_i0;NODE_12856_length_3652_cov_31.413986_g3417_i1;NODE_55615_length_805_cov_74.166209_g26583_i1;NODE_36964_length_1534_cov_83.811256_g16681_i0;NODE_18787_length_2758_cov_94.229765_g5944_i1;NODE_21464_length_2495_cov_94.358561_g7996_…
cellular_component	supramolecular complex	GO:0099080	127	127/ 13355	NODE_22433_length_2413_cov_49.048801_g1858_i8;NODE_13012_length_3616_cov_48.627861_g3845_i0;NODE_35220_length_1618_cov_101.523686_g14351_i1;NODE_17244_length_2943_cov_61.489184_g5722_i1;NODE_10698_length_4148_cov_17.206829_g2930_i0;NODE_15695_length_3159_cov_97.330954_g5093_i0;NODE_13359_length_3543_cov_75.406232_g3987_i0;NODE_16835_length_2996_cov_57.282631_g5658_i0;NODE_36683_length_1547_cov_91…
molecular_function	translation regulator activity	GO:0045182	137	137/ 13355	NODE_40879_length_1357_cov_77.749219_g18906_i0;NODE_31289_length_1818_cov_86.045376_g13437_i0;NODE_19242_length_2707_cov_101.231939_g6862_i0;NODE_33726_length_1693_cov_101.746906_g13885_i1;NODE_21339_length_2507_cov_83.430041_g7933_i0;NODE_57141_length_757_cov_56.861765_g22401_i1;NODE_20458_length_2588_cov_74.465153_g7486_i0;NODE_25265_length_2191_cov_103.084674_g10019_i0;NODE_58231_length_722_co…
molecular_function	transcription regulator activity	GO:0140110	161	161/ 13355	NODE_31350_length_1815_cov_63.357883_g13476_i0;NODE_37432_length_1512_cov_54.288502_g16955_i0;NODE_737_length_16075_cov_87.012689_g255_i2;NODE_25851_length_2152_cov_72.985542_g10361_i0;NODE_24683_length_2235_cov_65.169601_g9718_i0;NODE_19479_length_2685_cov_31.801380_g6983_i0;NODE_39112_length_1435_cov_92.179676_g15429_i1;NODE_16330_length_3064_cov_43.864078_g5403_i0;NODE_37234_length_1521_cov_76…
molecular_function	structural molecule activity	GO:0005198	305	305/ 13355	NODE_53772_length_867_cov_81.337975_g27007_i0;NODE_49752_length_1011_cov_53.001071_g24287_i0;NODE_50377_length_988_cov_59.634468_g3040_i2;NODE_46502_length_1133_cov_85.352273_g22230_i0;NODE_67374_length_486_cov_4.303178_g38996_i0;NODE_40389_length_1379_cov_99.690476_g4682_i2;NODE_34409_length_1659_cov_80.197219_g11231_i2;NODE_46482_length_1134_cov_96.711447_g22216_i0;NODE_42443_length_1292_cov_52…
molecular_function	protein folding chaperone	GO:0044183	5	5/ 13355	NODE_22476_length_2409_cov_105.546312_g8534_i0;NODE_17990_length_2854_cov_91.772416_g6229_i0;NODE_22453_length_2411_cov_113.002999_g8520_i0;NODE_60237_length_662_cov_90.646154_g32203_i0;NODE_20638_length_2570_cov_108.924990_g7577_i0
molecular_function	molecular carrier activity	GO:0140104	9	9/ 13355	NODE_33018_length_1730_cov_93.267393_g14419_i0;NODE_26438_length_2112_cov_40.687961_g10682_i0;NODE_35684_length_1596_cov_98.653061_g13806_i1;NODE_40747_length_1362_cov_73.508949_g18830_i0;NODE_26019_length_2139_cov_90.853055_g10451_i0;NODE_60021_length_669_cov_89.959459_g32007_i0;NODE_42902_length_1272_cov_94.720502_g20068_i0;NODE_31173_length_1824_cov_85.523755_g13380_i0;NODE_46855_length_1118_c…
molecular_function	antioxidant activity	GO:0016209	65	65/ 13355	NODE_53162_length_887_cov_86.725926_g26579_i0;NODE_38870_length_1446_cov_67.969321_g17768_i0;NODE_48992_length_1038_cov_99.308012_g23811_i0;NODE_23936_length_2291_cov_80.668473_g9316_i0;NODE_41528_length_1330_cov_83.745411_g16219_i2;NODE_38966_length_1442_cov_90.416850_g17813_i0;NODE_28623_length_1974_cov_28.865577_g10030_i1;NODE_27367_length_2048_cov_85.482496_g11184_i0;NODE_58076_length_727_cov…
molecular_function	cargo adaptor activity	GO:0140312	3	3/ 13355	NODE_11594_length_3928_cov_76.996884_g3259_i0;NODE_11251_length_4012_cov_78.453875_g3125_i0;NODE_47673_length_1089_cov_79.060277_g22943_i0
molecular_function	transporter activity	GO:0005215	501	501/ 13355	NODE_25428_length_2180_cov_53.289586_g6698_i2;NODE_7658_length_5317_cov_31.737786_g1993_i0;NODE_29307_length_1931_cov_63.775081_g12289_i0;NODE_14693_length_3314_cov_65.190609_g4619_i0;NODE_32100_length_1777_cov_91.391176_g9962_i2;NODE_8083_length_5108_cov_37.840787_g2084_i0;NODE_12531_length_3721_cov_26.100439_g3639_i0;NODE_29555_length_1917_cov_66.835870_g12424_i0;NODE_50872_length_969_cov_87.11…
molecular_function	molecular function regulator	GO:0098772	224	224/ 13355	NODE_39851_length_1402_cov_76.375849_g5916_i2;NODE_37887_length_1490_cov_67.352442_g17216_i0;NODE_40879_length_1357_cov_77.749219_g18906_i0;NODE_25705_length_2162_cov_87.504556_g9579_i1;NODE_8894_length_4775_cov_34.190719_g2301_i0;NODE_8827_length_4799_cov_75.673655_g2282_i0;NODE_12045_length_3826_cov_97.899173_g988_i8;NODE_7472_length_5406_cov_73.834678_g1947_i0;NODE_19007_length_2733_cov_60.830…
molecular_function	small molecule sensor activity	GO:0140299	26	26/ 13355	NODE_13616_length_3497_cov_33.545029_g4119_i0;NODE_8100_length_5100_cov_33.333665_g2092_i0;NODE_15304_length_3217_cov_89.708917_g4856_i1;NODE_15862_length_3134_cov_44.210991_g5174_i0;NODE_10795_length_4126_cov_46.263522_g2961_i0;NODE_10599_length_4179_cov_86.562409_g2890_i0;NODE_9757_length_4449_cov_44.535453_g2572_i0;NODE_18972_length_2736_cov_66.393757_g6060_i1;NODE_21641_length_2480_cov_63.451…
molecular_function	binding	GO:0005488	4572	4572/ 13355	NODE_13916_length_3443_cov_49.480392_g4256_i0;NODE_31289_length_1818_cov_86.045376_g13437_i0;NODE_7658_length_5317_cov_31.737786_g1993_i0;NODE_33839_length_1686_cov_108.193288_g14880_i0;NODE_7472_length_5406_cov_73.834678_g1947_i0;NODE_24042_length_2284_cov_95.390575_g9372_i0;NODE_25513_length_2174_cov_51.259895_g2864_i1;NODE_41450_length_1334_cov_75.190135_g18906_i1;NODE_22117_length_2438_cov_57…
144_g12714_i0;NODE_51786_length_936_cov_100.054715_g22540_i1;NODE_34438_length_1657_cov_96.043038_g15230_i0;NODE_10309_length_4258_cov_108.010045_g2765_i0;NODE_34388_length_1660_cov_95.760581_g15203_i0;NODE_18638_length_2773_cov_55.949926_g6178_i1;NODE_16755_length_3006_cov_95.428132_g1902_i4;NODE_25165_length_2199_cov_80.840245_g9966_i0;NODE_25331_length_2187_cov_75.381991_g9871_i1;NODE_16315_le…
length_871_cov_71.877834_g24820_i1;NODE_24546_length_2246_cov_66.718303_g9648_i0;NODE_38548_length_1460_cov_89.880694_g17586_i0;NODE_21298_length_2511_cov_65.521364_g7916_i0;NODE_13553_length_3511_cov_23.884683_g4087_i0;NODE_7230_length_5532_cov_17.721173_g1817_i1;NODE_24913_length_2218_cov_56.995796_g7215_i1;NODE_8076_length_5111_cov_55.251093_g476_i3;NODE_15474_length_3190_cov_30.066495_g4981_i…
60335_g21930_i0;NODE_19221_length_2709_cov_72.009119_g6850_i0;NODE_33170_length_1723_cov_46.349332_g14508_i0;NODE_39713_length_1408_cov_78.072878_g18257_i0;NODE_34099_length_1675_cov_82.349186_g15035_i0;NODE_24924_length_2217_cov_73.137383_g9846_i0;NODE_32628_length_1750_cov_86.957561_g14186_i0;NODE_33251_length_1719_cov_58.524970_g14474_i2;NODE_24763_length_2229_cov_56.168680_g9763_i0;NODE_13924…
256811_g9150_i0;NODE_46272_length_1142_cov_74.978404_g22087_i0;NODE_12435_length_3740_cov_81.605242_g3597_i0;NODE_48377_length_1061_cov_80.093496_g23407_i0;NODE_10798_length_4125_cov_17.382411_g2963_i0;NODE_9194_length_4652_cov_62.438470_g2383_i0;NODE_13576_length_3505_cov_92.043466_g4097_i0;NODE_24273_length_2266_cov_95.471448_g9502_i0;NODE_30284_length_1873_cov_58.454900_g12860_i0;NODE_28099_le…
cov_53.033878_g14427_i0;NODE_59951_length_671_cov_89.309764_g31943_i0;NODE_8198_length_5057_cov_92.360241_g2113_i0;NODE_2660_length_9758_cov_89.922012_g22_i18;NODE_42505_length_1289_cov_67.007426_g12690_i1;NODE_29821_length_1899_cov_94.441273_g12575_i0;NODE_33825_length_1687_cov_75.396273_g14869_i0;NODE_26510_length_2107_cov_72.097044_g10723_i0;NODE_32671_length_1748_cov_91.512867_g9967_i2;NODE_2…
34_cov_65.765741_g5900_i1;NODE_14208_length_3394_cov_19.177872_g4386_i0;NODE_6757_length_5793_cov_62.642407_g1757_i0;NODE_19424_length_2690_cov_33.265978_g6961_i0;NODE_7430_length_5434_cov_30.831809_g1941_i0;NODE_19194_length_2712_cov_69.417837_g6829_i0;NODE_28568_length_1976_cov_91.056872_g11874_i0;NODE_53770_length_867_cov_115.778481_g27005_i0;NODE_19409_length_2691_cov_61.729916_g6952_i0;NODE_…
molecular_function	protein tag	GO:0031386	1	1/ 13355	NODE_60021_length_669_cov_89.959459_g32007_i0
molecular_function	molecular transducer activity	GO:0060089	50	50/ 13355	NODE_9861_length_4414_cov_23.320498_g2612_i0;NODE_32538_length_1756_cov_36.380584_g14143_i0;NODE_9428_length_4565_cov_56.461453_g2464_i0;NODE_10795_length_4126_cov_46.263522_g2961_i0;NODE_10599_length_4179_cov_86.562409_g2890_i0;NODE_13870_length_3451_cov_49.556017_g4232_i0;NODE_16631_length_3025_cov_43.927748_g5562_i0;NODE_9757_length_4449_cov_44.535453_g2572_i0;NODE_13651_length_3489_cov_36.676…
molecular_function	catalytic activity	GO:0003824	4894	4894/ 13355	NODE_48430_length_1059_cov_75.693483_g23447_i0;NODE_31289_length_1818_cov_86.045376_g13437_i0;NODE_23172_length_2351_cov_100.565963_g8737_i1;NODE_52412_length_914_cov_82.749104_g26042_i0;NODE_33839_length_1686_cov_108.193288_g14880_i0;NODE_40272_length_1384_cov_81.856159_g18286_i1;NODE_15719_length_3154_cov_39.841729_g4852_i1;NODE_24042_length_2284_cov_95.390575_g9372_i0;NODE_31765_length_1794_co…
;NODE_34077_length_1676_cov_78.560350_g15017_i0;NODE_34830_length_1637_cov_82.162821_g11596_i2;NODE_43691_length_1242_cov_56.793133_g20517_i0;NODE_42730_length_1279_cov_77.538270_g19975_i0;NODE_28329_length_1990_cov_67.032933_g11732_i0;NODE_18311_length_2811_cov_93.832480_g5472_i1;NODE_19620_length_2672_cov_29.045472_g7062_i0;NODE_20086_length_2623_cov_88.212490_g7302_i0;NODE_30354_length_1868_co…
th_790_cov_49.338008_g18442_i1;NODE_32237_length_1769_cov_98.497636_g13979_i0;NODE_22781_length_2384_cov_75.549198_g8700_i0;NODE_21520_length_2491_cov_70.705882_g8031_i0;NODE_14252_length_3384_cov_59.146961_g4405_i0;NODE_5806_length_6391_cov_86.826576_g1536_i0;NODE_18922_length_2742_cov_28.187242_g6694_i0;NODE_37627_length_1502_cov_93.309474_g17060_i0;NODE_12377_length_3752_cov_78.541769_g3567_i0…
th_5234_cov_64.285631_g2025_i0;NODE_8412_length_4965_cov_28.952741_g2171_i0;NODE_20288_length_2606_cov_75.001977_g5820_i1;NODE_29489_length_1921_cov_92.135033_g12395_i0;NODE_44688_length_1204_cov_78.072760_g21116_i0;NODE_36114_length_1574_cov_87.701403_g16197_i0;NODE_39766_length_1406_cov_83.373213_g18286_i0;NODE_2645_length_9796_cov_29.278732_g805_i0;NODE_15225_length_3228_cov_54.939384_g4864_i0…
v_50.981370_g11793_i1;NODE_16913_length_2985_cov_34.589065_g5700_i0;NODE_23048_length_2362_cov_73.424508_g8848_i0;NODE_15275_length_3221_cov_37.603690_g4888_i0;NODE_38096_length_1481_cov_81.784900_g17325_i0;NODE_28135_length_2000_cov_78.614145_g10750_i1;NODE_13296_length_3557_cov_39.217816_g3961_i0;NODE_19138_length_2718_cov_51.760318_g6639_i1;NODE_55956_length_794_cov_83.934449_g28642_i0;NODE_56…
DE_32555_length_1754_cov_103.808587_g11811_i1;NODE_45325_length_1178_cov_100.771117_g1522_i11;NODE_19684_length_2664_cov_83.562041_g4411_i2;NODE_32874_length_1738_cov_37.866948_g14331_i0;NODE_11382_length_3979_cov_52.165044_g3179_i0;NODE_41288_length_1340_cov_84.713381_g19150_i0;NODE_12545_length_3718_cov_49.427904_g3648_i0;NODE_31012_length_1833_cov_94.459567_g2368_i1;NODE_18655_length_2771_cov_…
4_i0;NODE_33207_length_1721_cov_61.077251_g14533_i0;NODE_41391_length_1336_cov_100.335187_g19208_i0;NODE_56725_length_770_cov_75.620491_g29242_i0;NODE_41831_length_1318_cov_68.037873_g17851_i1;NODE_43488_length_1249_cov_94.465017_g20409_i0;NODE_24164_length_2276_cov_26.467940_g9437_i0;NODE_10297_length_4263_cov_89.681558_g2759_i0;NODE_54320_length_847_cov_90.277922_g27404_i0;NODE_26773_length_208…
