# Supplementary material for: De novo assembly and characterization of the transcriptome of Morchella esculenta growth with selenium supplementation
Source: PeerJ. 2024 May 31;12:e17426. doi: 10.7717/peerj.17426 (PMC11146319; doi:10.7717/peerj.17426)
Supplement: Supplemental Information 1 [file peerj-12-17426-s001.zip › Attachment materials/Statistical table S3 GO functional annotation of MSe10 vs_CK_up_DEGs.csv]

Term Type	Term description	GO ID	MSe10_vs_CK_up_DEG num	MSe10_vs_CK_up_DEG percent	MSe10_vs_CK_up_DEG_Gene_ids
biological_process	carbon utilization	GO:0015976	1	1/ 800	NODE_37648_length_1501_cov_98.809691_g789_i29
biological_process	biological regulation	GO:0065007	38	38/ 800	NODE_5318_length_6742_cov_99.605851_g37_i7;NODE_4383_length_7574_cov_100.611311_g401_i8;NODE_5139_length_6886_cov_93.541342_g533_i2;NODE_11525_length_3944_cov_88.987329_g645_i7;NODE_15606_length_3171_cov_98.501293_g1827_i7;NODE_15856_length_3135_cov_108.048071_g905_i23;NODE_10391_length_4235_cov_82.223906_g500_i21;NODE_3560_length_8462_cov_59.960525_g137_i5;NODE_5351_length_6714_cov_71.189995_g57…
biological_process	metabolic process	GO:0008152	163	163/ 800	NODE_2628_length_9824_cov_62.992100_g578_i4;NODE_8893_length_4775_cov_65.182631_g822_i4;NODE_4383_length_7574_cov_100.611311_g401_i8;NODE_14487_length_3346_cov_103.233711_g151_i21;NODE_11288_length_4002_cov_99.351847_g149_i29;NODE_17939_length_2860_cov_78.246856_g7_i23;NODE_21266_length_2513_cov_66.523399_g374_i21;NODE_45917_length_1155_cov_84.795918_g21854_i0;NODE_4915_length_7083_cov_67.558379_…
biological_process	reproductive process	GO:0022414	4	4/ 800	NODE_22973_length_2367_cov_102.729694_g2126_i3;NODE_1011_length_14377_cov_39.624476_g180_i1;NODE_28661_length_1971_cov_55.243400_g34_i78;NODE_2604_length_9868_cov_75.598407_g402_i1
biological_process	cellular component organization or biogenesis	GO:0071840	33	33/ 800	NODE_13112_length_3595_cov_35.679932_g2356_i2;NODE_36192_length_1571_cov_33.036814_g318_i34;NODE_8828_length_4799_cov_53.560568_g1997_i1;NODE_14487_length_3346_cov_103.233711_g151_i21;NODE_21683_length_2476_cov_75.218841_g262_i18;NODE_21266_length_2513_cov_66.523399_g374_i21;NODE_4915_length_7083_cov_67.558379_g810_i1;NODE_22973_length_2367_cov_102.729694_g2126_i3;NODE_4866_length_7120_cov_80.269…
biological_process	cellular process	GO:0009987	168	168/ 800	NODE_2628_length_9824_cov_62.992100_g578_i4;NODE_4383_length_7574_cov_100.611311_g401_i8;NODE_14487_length_3346_cov_103.233711_g151_i21;NODE_11288_length_4002_cov_99.351847_g149_i29;NODE_17939_length_2860_cov_78.246856_g7_i23;NODE_21266_length_2513_cov_66.523399_g374_i21;NODE_45917_length_1155_cov_84.795918_g21854_i0;NODE_4915_length_7083_cov_67.558379_g810_i1;NODE_15129_length_3243_cov_55.159507…
biological_process	developmental process	GO:0032502	1	1/ 800	NODE_22973_length_2367_cov_102.729694_g2126_i3
biological_process	localization	GO:0051179	33	33/ 800	NODE_15263_length_3222_cov_75.149126_g180_i31;NODE_22291_length_2424_cov_86.943758_g1173_i8;NODE_17232_length_2945_cov_68.898884_g386_i18;NODE_8571_length_4901_cov_90.891791_g188_i49;NODE_2735_length_9646_cov_85.974187_g827_i0;NODE_6250_length_6078_cov_42.869022_g1179_i3;NODE_3720_length_8249_cov_96.004650_g193_i5;NODE_11865_length_3869_cov_76.094937_g188_i57;NODE_7726_length_5282_cov_79.555620_g…
biological_process	detoxification	GO:0098754	1	1/ 800	NODE_1507_length_12525_cov_64.066918_g410_i5
biological_process	response to stimulus	GO:0050896	23	23/ 800	NODE_36192_length_1571_cov_33.036814_g318_i34;NODE_7106_length_5591_cov_97.338230_g993_i7;NODE_1911_length_11431_cov_51.400652_g149_i7;NODE_11418_length_3970_cov_26.031595_g874_i6;NODE_11288_length_4002_cov_99.351847_g149_i29;NODE_21266_length_2513_cov_66.523399_g374_i21;NODE_11411_length_3971_cov_48.976374_g91_i3;NODE_14177_length_3399_cov_97.270018_g3716_i2;NODE_63416_length_575_cov_99.381526_g…
cellular_component	membrane-enclosed lumen	GO:0031974	6	6/ 800	NODE_4012_length_7961_cov_51.522831_g580_i4;NODE_21683_length_2476_cov_75.218841_g262_i18;NODE_3758_length_8203_cov_49.934285_g580_i3;NODE_22479_length_2409_cov_76.634648_g262_i19;NODE_32933_length_1734_cov_92.616174_g1812_i3;NODE_3625_length_8373_cov_48.735535_g580_i2
cellular_component	protein-containing complex	GO:0032991	43	43/ 800	NODE_15263_length_3222_cov_75.149126_g180_i31;NODE_7519_length_5380_cov_44.420140_g430_i7;NODE_4383_length_7574_cov_100.611311_g401_i8;NODE_13724_length_3475_cov_59.748676_g540_i17;NODE_11965_length_3848_cov_64.044285_g343_i3;NODE_15129_length_3243_cov_55.159507_g632_i7;NODE_5207_length_6822_cov_85.769755_g500_i14;NODE_114_length_25289_cov_84.812708_g42_i1;NODE_46698_length_1125_cov_91.008588_g23…
cellular_component	membrane part	GO:0044425	191	191/ 800	NODE_7820_length_5232_cov_59.511736_g2007_i1;NODE_15742_length_3150_cov_96.000976_g4792_i1;NODE_15271_length_3221_cov_88.961514_g15_i22;NODE_7470_length_5407_cov_46.498874_g200_i18;NODE_10674_length_4157_cov_17.723039_g2916_i0;NODE_15720_length_3153_cov_88.707412_g15_i23;NODE_3645_length_8345_cov_92.616110_g204_i9;NODE_6478_length_5950_cov_80.108292_g307_i16;NODE_7068_length_5607_cov_92.575588_g3…
cellular_component	organelle part	GO:0044422	59	59/ 800	NODE_2628_length_9824_cov_62.992100_g578_i4;NODE_1011_length_14377_cov_39.624476_g180_i1;NODE_7519_length_5380_cov_44.420140_g430_i7;NODE_31211_length_1822_cov_89.438968_g1154_i6;NODE_13724_length_3475_cov_59.748676_g540_i17;NODE_21683_length_2476_cov_75.218841_g262_i18;NODE_21266_length_2513_cov_66.523399_g374_i21;NODE_8735_length_4829_cov_86.204756_g357_i2;NODE_2093_length_10932_cov_51.926670_g…
cellular_component	organelle	GO:0043226	87	87/ 800	NODE_3805_length_8155_cov_95.305026_g31_i11;NODE_15699_length_3158_cov_90.118143_g4576_i2;NODE_21266_length_2513_cov_66.523399_g374_i21;NODE_45917_length_1155_cov_84.795918_g21854_i0;NODE_15129_length_3243_cov_55.159507_g632_i7;NODE_15055_length_3253_cov_81.078086_g90_i11;NODE_6478_length_5950_cov_80.108292_g307_i16;NODE_3560_length_8462_cov_59.960525_g137_i5;NODE_11411_length_3971_cov_48.976374_…
cellular_component	membrane	GO:0016020	35	35/ 800	NODE_2628_length_9824_cov_62.992100_g578_i4;NODE_7106_length_5591_cov_97.338230_g993_i7;NODE_31211_length_1822_cov_89.438968_g1154_i6;NODE_17232_length_2945_cov_68.898884_g386_i18;NODE_4915_length_7083_cov_67.558379_g810_i1;NODE_4866_length_7120_cov_80.269913_g15_i14;NODE_2093_length_10932_cov_51.926670_g335_i4;NODE_18206_length_2826_cov_94.913787_g905_i28;NODE_36963_length_1534_cov_89.187371_g57…
cellular_component	extracellular region	GO:0005576	10	10/ 800	NODE_4946_length_7053_cov_23.434060_g121_i10;NODE_11128_length_4042_cov_93.836318_g151_i15;NODE_1507_length_12525_cov_64.066918_g410_i5;NODE_14487_length_3346_cov_103.233711_g151_i21;NODE_208_length_22218_cov_86.861659_g90_i0;NODE_15362_length_3209_cov_102.765006_g151_i26;NODE_14886_length_3283_cov_101.838116_g151_i23;NODE_8672_length_4860_cov_38.075057_g1540_i2;NODE_6799_length_5770_cov_97.14386…
cellular_component	nucleoid	GO:0009295	1	1/ 800	NODE_5590_length_6533_cov_71.640180_g1291_i1
cellular_component	cell part	GO:0044464	156	156/ 800	NODE_3805_length_8155_cov_95.305026_g31_i11;NODE_31211_length_1822_cov_89.438968_g1154_i6;NODE_15699_length_3158_cov_90.118143_g4576_i2;NODE_21266_length_2513_cov_66.523399_g374_i21;NODE_45917_length_1155_cov_84.795918_g21854_i0;NODE_4915_length_7083_cov_67.558379_g810_i1;NODE_15129_length_3243_cov_55.159507_g632_i7;NODE_15055_length_3253_cov_81.078086_g90_i11;NODE_6478_length_5950_cov_80.108292_…
cellular_component	supramolecular complex	GO:0099080	4	4/ 800	NODE_2745_length_9636_cov_47.790773_g214_i3;NODE_18973_length_2736_cov_66.276044_g1518_i3;NODE_35417_length_1609_cov_72.017624_g1099_i10;NODE_2052_length_11051_cov_76.744031_g301_i2
molecular_function	translation regulator activity	GO:0045182	5	5/ 800	NODE_13112_length_3595_cov_35.679932_g2356_i2;NODE_44687_length_1204_cov_84.890861_g113_i9;NODE_21041_length_2531_cov_96.436838_g1048_i21;NODE_2682_length_9723_cov_99.642546_g233_i2;NODE_9109_length_4692_cov_35.847454_g2356_i0
molecular_function	transcription regulator activity	GO:0140110	9	9/ 800	NODE_1011_length_14377_cov_39.624476_g180_i1;NODE_612_length_16997_cov_60.256856_g242_i0;NODE_21368_length_2504_cov_95.096003_g320_i120;NODE_1488_length_12569_cov_43.805876_g517_i0;NODE_15699_length_3158_cov_90.118143_g4576_i2;NODE_20020_length_2629_cov_99.698276_g2617_i7;NODE_8496_length_4928_cov_73.202226_g541_i9;NODE_1506_length_12527_cov_43.993092_g517_i1;NODE_17680_length_2891_cov_93.198650_…
molecular_function	structural molecule activity	GO:0005198	10	10/ 800	NODE_425_length_18615_cov_78.422160_g179_i0;NODE_5207_length_6822_cov_85.769755_g500_i14;NODE_25285_length_2190_cov_94.214387_g144_i37;NODE_4791_length_7181_cov_76.419764_g125_i1;NODE_26327_length_2118_cov_95.575208_g144_i38;NODE_7374_length_5463_cov_100.195878_g726_i2;NODE_5291_length_6764_cov_86.512337_g500_i15;NODE_12361_length_3757_cov_77.199457_g877_i8;NODE_7523_length_5378_cov_100.789662_g7…
molecular_function	antioxidant activity	GO:0016209	1	1/ 800	NODE_1507_length_12525_cov_64.066918_g410_i5
molecular_function	transporter activity	GO:0005215	46	46/ 800	NODE_2628_length_9824_cov_62.992100_g578_i4;NODE_14919_length_3277_cov_22.754687_g320_i98;NODE_17003_length_2974_cov_75.304798_g335_i8;NODE_13724_length_3475_cov_59.748676_g540_i17;NODE_15742_length_3150_cov_96.000976_g4792_i1;NODE_15271_length_3221_cov_88.961514_g15_i22;NODE_15606_length_3171_cov_98.501293_g1827_i7;NODE_15720_length_3153_cov_88.707412_g15_i23;NODE_208_length_22218_cov_86.861659_…
molecular_function	molecular function regulator	GO:0098772	2	2/ 800	NODE_2301_length_10489_cov_88.075970_g131_i9;NODE_8095_length_5101_cov_70.271099_g2088_i0
molecular_function	small molecule sensor activity	GO:0140299	1	1/ 800	NODE_9881_length_4407_cov_23.803464_g1068_i6
molecular_function	binding	GO:0005488	214	214/ 800	NODE_2628_length_9824_cov_62.992100_g578_i4;NODE_3805_length_8155_cov_95.305026_g31_i11;NODE_12950_length_3630_cov_80.695187_g28_i16;NODE_14562_length_3334_cov_96.524409_g1441_i8;NODE_11288_length_4002_cov_99.351847_g149_i29;NODE_3973_length_7994_cov_96.072376_g31_i12;NODE_9971_length_4372_cov_80.676368_g374_i10;NODE_7470_length_5407_cov_46.498874_g200_i18;NODE_6026_length_6236_cov_89.780321_g881…
molecular_function	molecular transducer activity	GO:0060089	1	1/ 800	NODE_20020_length_2629_cov_99.698276_g2617_i7
molecular_function	catalytic activity	GO:0003824	269	269/ 800	NODE_2628_length_9824_cov_62.992100_g578_i4;NODE_11003_length_4078_cov_63.199200_g628_i19;NODE_3805_length_8155_cov_95.305026_g31_i11;NODE_31211_length_1822_cov_89.438968_g1154_i6;NODE_3178_length_8965_cov_60.490437_g929_i0;NODE_11288_length_4002_cov_99.351847_g149_i29;NODE_15699_length_3158_cov_90.118143_g4576_i2;NODE_9971_length_4372_cov_80.676368_g374_i10;NODE_45917_length_1155_cov_84.795918_g…
