# Supplementary material for: De novo assembly and characterization of the transcriptome of Morchella esculenta growth with selenium supplementation
Source: PeerJ. 2024 May 31;12:e17426. doi: 10.7717/peerj.17426 (PMC11146319; doi:10.7717/peerj.17426)
Supplement: Supplemental Information 1 [file peerj-12-17426-s001.zip › Attachment materials/Statistical table S2 GO functional annotation of MSe5_vs_CK_down_DEGs.csv]

Term Type	Term description	GO ID	MSe5_vs_CK_down_DEG num	MSe5_vs_CK_down_DEG percent	MSe5_vs_CK_down_DEG_Gene_ids
biological_process	immune system process	GO:0002376	2	2/ 15609	NODE_40107_length_1391_cov_92.656773_g4477_i1;NODE_30196_length_1878_cov_107.027762_g12803_i0
biological_process	carbon utilization	GO:0015976	3	3/ 15609	NODE_35458_length_1607_cov_72.021569_g10202_i1;NODE_35392_length_1610_cov_67.942596_g15779_i0;NODE_44780_length_1200_cov_95.853072_g21174_i0
biological_process	biological regulation	GO:0065007	1314	1314/ 15609	NODE_33302_length_1715_cov_45.357143_g14582_i0;NODE_31866_length_1789_cov_35.611565_g13080_i1;NODE_29005_length_1950_cov_29.523225_g12112_i0;NODE_31204_length_1823_cov_22.573883_g13397_i0;NODE_8894_length_4775_cov_34.190719_g2301_i0;NODE_11002_length_4079_cov_46.967516_g1961_i1;NODE_8827_length_4799_cov_75.673655_g2282_i0;NODE_7472_length_5406_cov_73.834678_g1947_i0;NODE_18522_length_2787_cov_98.…
5657_i0;NODE_19798_length_2652_cov_27.545243_g7157_i0;NODE_22146_length_2436_cov_20.963544_g8350_i0;NODE_32462_length_1759_cov_96.868609_g5088_i2;NODE_11232_length_4017_cov_48.035533_g3119_i0;NODE_26850_length_2084_cov_79.607374_g9897_i1;NODE_25568_length_2171_cov_90.000478_g10184_i0;NODE_12125_length_3807_cov_35.300000_g3465_i0;NODE_5140_length_6886_cov_64.305625_g1380_i0;NODE_31073_length_1830_…
biological_process	metabolic process	GO:0008152	3548	3548/ 15609	NODE_12346_length_3760_cov_101.860440_g3463_i1;NODE_48430_length_1059_cov_75.693483_g23447_i0;NODE_32870_length_1738_cov_95.590006_g12430_i1;NODE_52412_length_914_cov_82.749104_g26042_i0;NODE_7472_length_5406_cov_73.834678_g1947_i0;NODE_24042_length_2284_cov_95.390575_g9372_i0;NODE_49845_length_1007_cov_105.778495_g20695_i1;NODE_12448_length_3737_cov_43.585792_g3602_i0;NODE_28092_length_2002_cov_…
51256_g16135_i1;NODE_39499_length_1418_cov_86.688292_g18126_i0;NODE_49312_length_1027_cov_48.382105_g24006_i0;NODE_17327_length_2933_cov_88.457283_g5905_i0;NODE_18336_length_2808_cov_99.580007_g6015_i1;NODE_17668_length_2893_cov_20.977273_g6076_i0;NODE_32656_length_1749_cov_73.154904_g14198_i1;NODE_42587_length_1285_cov_89.399007_g19887_i0;NODE_6766_length_5789_cov_18.189251_g1759_i0;NODE_50767_l…
_length_1045_cov_61.538223_g23692_i0;NODE_45480_length_1172_cov_77.742466_g21592_i0;NODE_23508_length_2324_cov_44.960837_g9098_i0;NODE_18874_length_2747_cov_46.342322_g6665_i0;NODE_14395_length_3361_cov_91.438185_g3954_i1;NODE_23984_length_2288_cov_90.561737_g9346_i0;NODE_33823_length_1687_cov_91.136025_g13281_i1;NODE_42055_length_1308_cov_90.740861_g15849_i1;NODE_36945_length_1535_cov_36.923868_…
length_3849_cov_14.296394_g3403_i0;NODE_48302_length_1064_cov_56.065856_g10030_i3;NODE_27283_length_2053_cov_107.871457_g8876_i2;NODE_27578_length_2035_cov_74.586313_g11307_i0;NODE_40883_length_1357_cov_69.402344_g18910_i0;NODE_13858_length_3452_cov_73.996148_g4072_i1;NODE_41061_length_1350_cov_80.150039_g19019_i0;NODE_19619_length_2672_cov_37.580347_g7061_i0;NODE_47562_length_1093_cov_50.397638_…
length_1282_cov_86.357676_g17912_i1;NODE_31606_length_1803_cov_41.524334_g11482_i1;NODE_35107_length_1624_cov_86.551390_g15621_i0;NODE_38775_length_1450_cov_50.199563_g17714_i0;NODE_15255_length_3223_cov_97.208837_g4879_i0;NODE_15183_length_3236_cov_80.173473_g4517_i1;NODE_35942_length_1583_cov_95.976096_g15058_i1;NODE_24009_length_2286_cov_105.635582_g8489_i1;NODE_15723_length_3153_cov_53.679779…
_length_1118_cov_91.552354_g22446_i0;NODE_15236_length_3226_cov_108.494443_g4869_i0;NODE_18669_length_2770_cov_28.548088_g6564_i0;NODE_16135_length_3090_cov_75.488882_g5305_i0;NODE_37111_length_1527_cov_105.479310_g16338_i1;NODE_15785_length_3145_cov_64.409387_g5136_i0;NODE_25965_length_2143_cov_85.632623_g10420_i0;NODE_38265_length_1473_cov_38.636819_g17428_i0;NODE_16460_length_3048_cov_52.52911…
biological_process	multi-organism process	GO:0051704	22	22/ 15609	NODE_40107_length_1391_cov_92.656773_g4477_i1;NODE_26949_length_2077_cov_77.345500_g10963_i0;NODE_47937_length_1078_cov_97.354645_g23114_i0;NODE_37487_length_1509_cov_92.042598_g16986_i0;NODE_25038_length_2209_cov_96.628518_g9902_i0;NODE_32924_length_1735_cov_48.838359_g8500_i2;NODE_32147_length_1774_cov_68.252799_g13929_i0;NODE_32524_length_1756_cov_97.446694_g14136_i0;NODE_27114_length_2066_cov…
biological_process	locomotion	GO:0040011	1	1/ 15609	NODE_57166_length_756_cov_75.418262_g29596_i0
biological_process	reproductive process	GO:0022414	105	105/ 15609	NODE_24395_length_2257_cov_53.853211_g4334_i2;NODE_16702_length_3015_cov_20.666099_g5597_i0;NODE_14104_length_3411_cov_65.108578_g4337_i0;NODE_35106_length_1624_cov_99.331610_g14590_i1;NODE_36222_length_1569_cov_86.546247_g16256_i0;NODE_22009_length_2447_cov_75.097468_g1447_i2;NODE_18568_length_2781_cov_99.558062_g6521_i0;NODE_23491_length_2326_cov_26.895509_g9091_i0;NODE_22293_length_2424_cov_71…
biological_process	reproduction	GO:0000003	3	3/ 15609	NODE_41973_length_1312_cov_63.412955_g19546_i0;NODE_60021_length_669_cov_89.959459_g32007_i0;NODE_30137_length_1882_cov_74.778947_g12766_i0
biological_process	cellular component organization or biogenesis	GO:0071840	925	925/ 15609	NODE_13916_length_3443_cov_49.480392_g4256_i0;NODE_33302_length_1715_cov_45.357143_g14582_i0;NODE_37177_length_1524_cov_87.029026_g16809_i0;NODE_31289_length_1818_cov_86.045376_g13437_i0;NODE_52412_length_914_cov_82.749104_g26042_i0;NODE_18652_length_2771_cov_96.001856_g3475_i1;NODE_62460_length_601_cov_75.200382_g34247_i0;NODE_28092_length_2002_cov_95.575065_g10962_i1;NODE_35660_length_1598_cov_…
_cov_128.164944_g3882_i5;NODE_40103_length_1391_cov_96.378995_g14100_i3;NODE_4298_length_7651_cov_26.294956_g1167_i1;NODE_27073_length_2069_cov_74.314759_g10233_i1;NODE_33318_length_1714_cov_76.547954_g4742_i2;NODE_27262_length_2054_cov_97.711684_g11130_i0;NODE_53742_length_868_cov_84.859671_g26981_i0;NODE_12397_length_3749_cov_47.601852_g3578_i0;NODE_10746_length_4138_cov_27.727900_g2942_i0;NODE…
biological_process	cellular process	GO:0009987	4252	4252/ 15609	NODE_13916_length_3443_cov_49.480392_g4256_i0;NODE_12346_length_3760_cov_101.860440_g3463_i1;NODE_31866_length_1789_cov_35.611565_g13080_i1;NODE_31289_length_1818_cov_86.045376_g13437_i0;NODE_52412_length_914_cov_82.749104_g26042_i0;NODE_7472_length_5406_cov_73.834678_g1947_i0;NODE_62460_length_601_cov_75.200382_g34247_i0;NODE_43232_length_1259_cov_81.503384_g19105_i1;NODE_12448_length_3737_cov_4…
_g12224_i1;NODE_52795_length_900_cov_74.939247_g26320_i0;NODE_29990_length_1890_cov_69.500276_g12680_i0;NODE_15501_length_3186_cov_57.702155_g4241_i1;NODE_52733_length_903_cov_76.256659_g26272_i0;NODE_11464_length_3958_cov_52.235506_g3202_i0;NODE_30806_length_1844_cov_79.431239_g13170_i0;NODE_38469_length_1464_cov_86.530642_g13282_i1;NODE_14569_length_3332_cov_88.871275_g4559_i0;NODE_17293_length…
cov_52.800189_g20273_i1;NODE_20608_length_2573_cov_93.084936_g7561_i0;NODE_32934_length_1734_cov_84.520821_g14369_i0;NODE_54542_length_839_cov_79.274278_g24483_i1;NODE_46100_length_1148_cov_103.818861_g21977_i0;NODE_23379_length_2334_cov_52.696057_g8476_i1;NODE_35822_length_1589_cov_71.841270_g16024_i0;NODE_33292_length_1716_cov_40.032337_g14576_i0;NODE_24470_length_2252_cov_83.965977_g9599_i0;NO…
861765_g22401_i1;NODE_51038_length_963_cov_113.340858_g12168_i1;NODE_21769_length_2468_cov_84.857382_g8156_i0;NODE_14518_length_3342_cov_36.540888_g4531_i0;NODE_25854_length_2152_cov_36.937349_g10363_i0;NODE_49199_length_1031_cov_74.220126_g22775_i2;NODE_43217_length_1260_cov_45.714286_g20246_i0;NODE_21211_length_2517_cov_100.921311_g7361_i1;NODE_22771_length_2385_cov_66.740901_g8695_i0;NODE_2370…
7_cov_88.702247_g25073_i0;NODE_38289_length_1472_cov_66.886738_g17446_i0;NODE_66026_length_514_cov_83.583524_g37663_i0;NODE_41290_length_1340_cov_79.919240_g19151_i0;NODE_8038_length_5132_cov_25.205737_g2073_i0;NODE_42905_length_1272_cov_85.924686_g20070_i0;NODE_51765_length_937_cov_89.317442_g6611_i4;NODE_39115_length_1435_cov_81.905744_g17104_i1;NODE_36824_length_1540_cov_102.002051_g16601_i0;N…
6;NODE_47583_length_1092_cov_85.866010_g22889_i0;NODE_46861_length_1118_cov_73.505283_g22067_i1;NODE_31520_length_1806_cov_81.844997_g12981_i1;NODE_18300_length_2812_cov_101.442048_g6381_i0;NODE_21385_length_2502_cov_83.103505_g6966_i1;NODE_34250_length_1667_cov_97.469182_g15130_i0;NODE_18671_length_2769_cov_100.717682_g6144_i1;NODE_34783_length_1640_cov_41.919386_g15432_i0;NODE_33782_length_1689…
87_length_1737_cov_86.973494_g9881_i1;NODE_18556_length_2782_cov_88.386322_g6511_i0;NODE_24390_length_2257_cov_109.280275_g6022_i3;NODE_47407_length_1098_cov_91.815867_g22771_i0;NODE_25639_length_2167_cov_20.058852_g10227_i0;NODE_26951_length_2077_cov_64.126500_g6178_i2;NODE_42209_length_1302_cov_69.272653_g19686_i0;NODE_24087_length_2281_cov_83.237296_g9394_i0;NODE_39003_length_1440_cov_62.95964…
biological_process	developmental process	GO:0032502	60	60/ 15609	NODE_41945_length_1313_cov_66.268608_g15946_i1;NODE_46979_length_1114_cov_76.077146_g22518_i0;NODE_14104_length_3411_cov_65.108578_g4337_i0;NODE_42865_length_1274_cov_45.574770_g20046_i0;NODE_12093_length_3816_cov_32.894624_g3455_i0;NODE_11853_length_3873_cov_25.959431_g3359_i0;NODE_36334_length_1564_cov_79.543376_g16313_i0;NODE_5836_length_6368_cov_34.146718_g1541_i0;NODE_5447_length_6635_cov_42…
biological_process	multicellular organismal process	GO:0032501	15	15/ 15609	NODE_37650_length_1501_cov_82.767556_g17075_i0;NODE_41945_length_1313_cov_66.268608_g15946_i1;NODE_18748_length_2762_cov_74.967225_g6608_i0;NODE_46979_length_1114_cov_76.077146_g22518_i0;NODE_36936_length_1535_cov_89.109739_g15494_i1;NODE_41859_length_1317_cov_54.432258_g19475_i0;NODE_27913_length_2014_cov_42.660299_g11071_i1;NODE_42682_length_1281_cov_66.844684_g19946_i0;NODE_19182_length_2713_c…
biological_process	growth	GO:0040007	27	27/ 15609	NODE_26949_length_2077_cov_77.345500_g10963_i0;NODE_30137_length_1882_cov_74.778947_g12766_i0;NODE_22993_length_2366_cov_34.557886_g8820_i0;NODE_32924_length_1735_cov_48.838359_g8500_i2;NODE_32147_length_1774_cov_68.252799_g13929_i0;NODE_60021_length_669_cov_89.959459_g32007_i0;NODE_22293_length_2424_cov_71.742650_g5915_i1;NODE_32779_length_1743_cov_91.677071_g14275_i0;NODE_32524_length_1756_cov_…
biological_process	rhythmic process	GO:0048511	1	1/ 15609	NODE_27699_length_2028_cov_48.178370_g11378_i0
biological_process	localization	GO:0051179	978	978/ 15609	NODE_25428_length_2180_cov_53.289586_g6698_i2;NODE_38282_length_1472_cov_95.324731_g9106_i1;NODE_44229_length_1221_cov_62.927448_g20844_i0;NODE_32870_length_1738_cov_95.590006_g12430_i1;NODE_26615_length_2100_cov_73.850222_g10779_i0;NODE_32983_length_1732_cov_95.007251_g12585_i1;NODE_49024_length_1037_cov_55.044792_g23834_i0;NODE_45687_length_1164_cov_84.515179_g17366_i1;NODE_28887_length_1957_co…
2178_cov_70.511185_g10128_i0;NODE_6184_length_6124_cov_91.059368_g1633_i0;NODE_19138_length_2718_cov_51.760318_g6639_i1;NODE_12266_length_3775_cov_34.435100_g3518_i0;NODE_26752_length_2091_cov_22.507944_g10853_i0;NODE_15803_length_3143_cov_23.409980_g5145_i0;NODE_24834_length_2224_cov_21.775035_g9082_i1;NODE_25096_length_2205_cov_34.416823_g9929_i0;NODE_32053_length_1780_cov_66.881386_g8703_i1;NO…
biological_process	biological adhesion	GO:0022610	19	19/ 15609	NODE_27114_length_2066_cov_100.046254_g10313_i1;NODE_28628_length_1973_cov_98.029536_g11906_i0;NODE_25732_length_2160_cov_46.966395_g10285_i0;NODE_32053_length_1780_cov_66.881386_g8703_i1;NODE_27115_length_2066_cov_91.811463_g10313_i2;NODE_29047_length_1947_cov_99.039037_g12138_i0;NODE_25038_length_2209_cov_96.628518_g9902_i0;NODE_32924_length_1735_cov_48.838359_g8500_i2;NODE_24776_length_2228_co…
biological_process	detoxification	GO:0098754	25	25/ 15609	NODE_44515_length_1210_cov_90.559576_g19646_i1;NODE_27367_length_2048_cov_85.482496_g11184_i0;NODE_8625_length_4881_cov_18.610117_g2236_i0;NODE_6995_length_5653_cov_29.753407_g1816_i0;NODE_35587_length_1601_cov_94.616798_g15891_i0;NODE_35610_length_1600_cov_87.464215_g9066_i1;NODE_22829_length_2379_cov_58.450478_g8732_i0;NODE_23455_length_2329_cov_38.913854_g3371_i2;NODE_25856_length_2152_cov_26.…
biological_process	signaling	GO:0023052	2	2/ 15609	NODE_37650_length_1501_cov_82.767556_g17075_i0;NODE_56675_length_772_cov_78.861871_g29201_i0
biological_process	nitrogen utilization	GO:0019740	5	5/ 15609	NODE_7264_length_5517_cov_66.049081_g1896_i0;NODE_26021_length_2139_cov_83.266731_g10453_i0;NODE_39136_length_1434_cov_103.740604_g17908_i0;NODE_31116_length_1827_cov_97.718286_g10453_i1;NODE_38547_length_1460_cov_98.676067_g17585_i0
biological_process	response to stimulus	GO:0050896	503	503/ 15609	NODE_31384_length_1813_cov_79.129608_g12983_i1;NODE_32870_length_1738_cov_95.590006_g12430_i1;NODE_28092_length_2002_cov_95.575065_g10962_i1;NODE_35106_length_1624_cov_99.331610_g14590_i1;NODE_42652_length_1283_cov_37.971808_g19928_i0;NODE_21211_length_2517_cov_100.921311_g7361_i1;NODE_19034_length_2730_cov_82.323031_g6745_i0;NODE_20547_length_2580_cov_25.243308_g5534_i1;NODE_8910_length_4770_cov…
cellular_component	membrane-enclosed lumen	GO:0031974	139	139/ 15609	NODE_15612_length_3170_cov_80.842548_g5048_i0;NODE_51768_length_937_cov_57.470930_g25626_i0;NODE_36394_length_1561_cov_86.748652_g16340_i0;NODE_41514_length_1331_cov_88.034290_g19281_i0;NODE_43363_length_1254_cov_55.527613_g5069_i2;NODE_60237_length_662_cov_90.646154_g32203_i0;NODE_44658_length_1205_cov_61.323582_g21095_i0;NODE_32147_length_1774_cov_68.252799_g13929_i0;NODE_25876_length_2150_cov_…
cellular_component	protein-containing complex	GO:0032991	1755	1755/ 15609	NODE_13916_length_3443_cov_49.480392_g4256_i0;NODE_31289_length_1818_cov_86.045376_g13437_i0;NODE_52412_length_914_cov_82.749104_g26042_i0;NODE_8827_length_4799_cov_75.673655_g2282_i0;NODE_7472_length_5406_cov_73.834678_g1947_i0;NODE_41450_length_1334_cov_75.190135_g18906_i1;NODE_60026_length_669_cov_49.805743_g32012_i0;NODE_50608_length_979_cov_78.644124_g24853_i0;NODE_45924_length_1155_cov_70.1…
3_cov_76.964265_g4188_i0;NODE_48237_length_1066_cov_80.170880_g22570_i2;NODE_50157_length_996_cov_48.169750_g24556_i0;NODE_16604_length_3030_cov_18.037250_g5552_i0;NODE_16190_length_3083_cov_57.008317_g5334_i0;NODE_33465_length_1707_cov_67.960736_g14663_i0;NODE_18649_length_2772_cov_31.394805_g6556_i0;NODE_16732_length_3010_cov_85.279236_g5159_i1;NODE_55043_length_823_cov_70.457105_g27953_i0;NODE…
0;NODE_24776_length_2228_cov_93.658763_g9771_i0;NODE_23553_length_2320_cov_91.444940_g9124_i0;NODE_49370_length_1025_cov_97.906118_g23115_i1;NODE_21294_length_2511_cov_79.282662_g7914_i0;NODE_17322_length_2934_cov_55.737837_g5901_i0;NODE_68872_length_458_cov_2.333333_g40491_i0;NODE_36868_length_1539_cov_49.722298_g14611_i1;NODE_34128_length_1673_cov_92.934211_g15049_i0;NODE_27083_length_2069_cov_…
cellular_component	membrane part	GO:0044425	2517	2517/ 15609	NODE_38282_length_1472_cov_95.324731_g9106_i1;NODE_23172_length_2351_cov_100.565963_g8737_i1;NODE_52412_length_914_cov_82.749104_g26042_i0;NODE_33839_length_1686_cov_108.193288_g14880_i0;NODE_23593_length_2317_cov_33.233929_g9144_i0;NODE_62460_length_601_cov_75.200382_g34247_i0;NODE_45687_length_1164_cov_84.515179_g17366_i1;NODE_28887_length_1957_cov_80.963830_g12042_i0;NODE_21241_length_2515_cov…
.708042_g8210_i1;NODE_21238_length_2515_cov_69.925759_g7885_i0;NODE_39380_length_1423_cov_80.459881_g18053_i0;NODE_35460_length_1607_cov_47.507190_g15827_i0;NODE_21641_length_2480_cov_63.451935_g8093_i0;NODE_34627_length_1647_cov_133.380892_g14378_i1;NODE_40350_length_1381_cov_51.958589_g15237_i1;NODE_33124_length_1725_cov_98.598301_g2630_i2;NODE_5806_length_6391_cov_86.826576_g1536_i0;NODE_14629…
54179_length_853_cov_81.728093_g27308_i0;NODE_43916_length_1233_cov_92.241349_g20658_i0;NODE_12800_length_3665_cov_61.333612_g3753_i0;NODE_9345_length_4597_cov_48.587389_g2433_i1;NODE_28568_length_1976_cov_91.056872_g11874_i0;NODE_36401_length_1561_cov_39.320755_g16343_i0;NODE_45278_length_1180_cov_91.589302_g21470_i0;NODE_46834_length_1119_cov_90.998081_g22429_i0;NODE_42593_length_1285_cov_44.08…
ODE_10542_length_4195_cov_17.789461_g2862_i0;NODE_32038_length_1781_cov_62.282277_g11900_i1;NODE_20733_length_2560_cov_87.631091_g7629_i0;NODE_22078_length_2441_cov_84.024958_g8310_i0;NODE_26216_length_2125_cov_85.889160_g10560_i0;NODE_16790_length_3002_cov_44.348718_g5639_i0;NODE_34061_length_1677_cov_66.216250_g15006_i0;NODE_39763_length_1406_cov_87.821670_g17180_i2;NODE_37363_length_1515_cov_5…
cellular_component	extracellular region part	GO:0044421	10	10/ 15609	NODE_30555_length_1858_cov_59.059517_g13030_i0;NODE_45528_length_1170_cov_77.606587_g21627_i0;NODE_45750_length_1162_cov_39.211982_g21755_i0;NODE_43436_length_1251_cov_87.386712_g20377_i0;NODE_39846_length_1402_cov_98.001509_g18332_i0;NODE_38613_length_1457_cov_95.952174_g3956_i2;NODE_37870_length_1491_cov_55.297030_g16532_i1;NODE_46240_length_1143_cov_99.173546_g22065_i0;NODE_44333_length_1217_c…
cellular_component	organelle part	GO:0044422	2003	2003/ 15609	NODE_13916_length_3443_cov_49.480392_g4256_i0;NODE_52412_length_914_cov_82.749104_g26042_i0;NODE_7472_length_5406_cov_73.834678_g1947_i0;NODE_24042_length_2284_cov_95.390575_g9372_i0;NODE_13174_length_3581_cov_96.249144_g3911_i0;NODE_45687_length_1164_cov_84.515179_g17366_i1;NODE_28887_length_1957_cov_80.963830_g12042_i0;NODE_34326_length_1663_cov_99.877049_g15170_i0;NODE_50608_length_979_cov_78.…
23_g17679_i1;NODE_34465_length_1656_cov_31.634579_g11034_i1;NODE_47954_length_1077_cov_89.374000_g23127_i0;NODE_20457_length_2588_cov_89.359618_g7485_i0;NODE_30180_length_1879_cov_92.299112_g12792_i0;NODE_9810_length_4430_cov_15.537560_g2592_i0;NODE_42995_length_1268_cov_76.539043_g20128_i0;NODE_54397_length_844_cov_88.071708_g27461_i0;NODE_51489_length_947_cov_85.412644_g25443_i0;NODE_49541_leng…
46855_length_1118_cov_97.369837_g22445_i0;NODE_26314_length_2119_cov_66.544564_g5585_i1;NODE_19961_length_2635_cov_60.951916_g5638_i1;NODE_30378_length_1867_cov_97.751397_g12917_i0;NODE_42712_length_1280_cov_54.353283_g19961_i0;NODE_5049_length_6962_cov_86.896877_g1359_i0;NODE_20194_length_2614_cov_97.265274_g7352_i0;NODE_23229_length_2347_cov_73.444934_g8948_i0;NODE_43339_length_1255_cov_36.7207…
cellular_component	organelle	GO:0043226	2077	2077/ 15609	NODE_13916_length_3443_cov_49.480392_g4256_i0;NODE_32870_length_1738_cov_95.590006_g12430_i1;NODE_52412_length_914_cov_82.749104_g26042_i0;NODE_62460_length_601_cov_75.200382_g34247_i0;NODE_28092_length_2002_cov_95.575065_g10962_i1;NODE_35106_length_1624_cov_99.331610_g14590_i1;NODE_28887_length_1957_cov_80.963830_g12042_i0;NODE_60026_length_669_cov_49.805743_g32012_i0;NODE_34326_length_1663_cov_…
ov_98.451363_g4622_i1;NODE_42637_length_1283_cov_80.045605_g19918_i0;NODE_8708_length_4839_cov_42.211886_g2254_i0;NODE_49679_length_1014_cov_69.089648_g24237_i0;NODE_35945_length_1583_cov_81.360558_g16090_i0;NODE_8191_length_5060_cov_13.562513_g2109_i0;NODE_26543_length_2105_cov_36.899408_g9913_i1;NODE_38860_length_1446_cov_103.611395_g13847_i2;NODE_30155_length_1881_cov_68.461752_g12777_i0;NODE_…
_cov_107.483532_g9520_i0;NODE_18638_length_2773_cov_55.949926_g6178_i1;NODE_20401_length_2594_cov_95.758443_g7460_i0;NODE_27437_length_2044_cov_86.468226_g11229_i0;NODE_35804_length_1590_cov_64.879048_g15236_i1;NODE_37589_length_1504_cov_48.991591_g17041_i0;NODE_55379_length_813_cov_89.239130_g28199_i0;NODE_40807_length_1360_cov_72.770850_g18865_i0;NODE_26725_length_2092_cov_98.243672_g4668_i1;NO…
cellular_component	membrane	GO:0016020	848	848/ 15609	NODE_44229_length_1221_cov_62.927448_g20844_i0;NODE_24239_length_2269_cov_89.455292_g9480_i0;NODE_29307_length_1931_cov_63.775081_g12289_i0;NODE_62460_length_601_cov_75.200382_g34247_i0;NODE_51038_length_963_cov_113.340858_g12168_i1;NODE_49024_length_1037_cov_55.044792_g23834_i0;NODE_28434_length_1984_cov_83.564237_g8456_i1;NODE_45687_length_1164_cov_84.515179_g17366_i1;NODE_28887_length_1957_cov…
_54220_length_851_cov_93.232558_g18173_i3;NODE_14962_length_3269_cov_46.089286_g3675_i1;NODE_22751_length_2386_cov_95.362495_g8681_i0;NODE_37686_length_1499_cov_98.016878_g17097_i0;NODE_11413_length_3971_cov_31.287365_g3188_i0;NODE_26109_length_2132_cov_108.229684_g10500_i0;NODE_47582_length_1092_cov_86.004926_g22888_i0;NODE_55868_length_797_cov_122.995833_g28567_i0;NODE_34252_length_1667_cov_85.…
cellular_component	extracellular region	GO:0005576	101	101/ 15609	NODE_25655_length_2166_cov_64.417903_g10233_i0;NODE_50396_length_987_cov_61.971429_g24706_i0;NODE_48838_length_1044_cov_76.385729_g20804_i1;NODE_21211_length_2517_cov_100.921311_g7361_i1;NODE_43003_length_1268_cov_47.193955_g20130_i0;NODE_39717_length_1408_cov_66.030053_g11636_i1;NODE_4298_length_7651_cov_26.294956_g1167_i1;NODE_14462_length_3350_cov_104.297281_g4508_i0;NODE_32347_length_1764_cov…
cellular_component	nucleoid	GO:0009295	16	16/ 15609	NODE_22723_length_2388_cov_83.564258_g7714_i1;NODE_27302_length_2052_cov_105.225823_g11153_i0;NODE_25522_length_2173_cov_100.519561_g10159_i0;NODE_25240_length_2193_cov_104.411153_g6872_i2;NODE_12487_length_3729_cov_42.366101_g3616_i0;NODE_30584_length_1856_cov_89.089938_g10438_i1;NODE_49647_length_1015_cov_83.122601_g24218_i0;NODE_33488_length_1705_cov_99.487101_g14677_i0;NODE_31418_length_1811_…
cellular_component	other organism part	GO:0044217	1	1/ 15609	NODE_43290_length_1256_cov_118.762511_g20290_i0
cellular_component	cell part	GO:0044464	4106	4106/ 15609	NODE_13916_length_3443_cov_49.480392_g4256_i0;NODE_31289_length_1818_cov_86.045376_g13437_i0;NODE_52412_length_914_cov_82.749104_g26042_i0;NODE_8827_length_4799_cov_75.673655_g2282_i0;NODE_7472_length_5406_cov_73.834678_g1947_i0;NODE_62460_length_601_cov_75.200382_g34247_i0;NODE_28092_length_2002_cov_95.575065_g10962_i1;NODE_45687_length_1164_cov_84.515179_g17366_i1;NODE_28887_length_1957_cov_80.…
ov_75.620491_g29242_i0;NODE_13476_length_3522_cov_71.343106_g4042_i0;NODE_27550_length_2037_cov_92.899490_g11290_i0;NODE_37105_length_1528_cov_42.614748_g16769_i0;NODE_45117_length_1186_cov_99.350766_g19596_i1;NODE_38899_length_1445_cov_49.534357_g17778_i0;NODE_16379_length_3058_cov_21.114056_g4703_i1;NODE_14587_length_3330_cov_64.868737_g3378_i1;NODE_14367_length_3365_cov_64.315998_g4456_i0;NODE…
56_length_1572_cov_87.483612_g16216_i0;NODE_27252_length_2055_cov_94.218908_g6122_i2;NODE_39409_length_1422_cov_53.382156_g18072_i0;NODE_30196_length_1878_cov_107.027762_g12803_i0;NODE_12850_length_3654_cov_12.692480_g3772_i0;NODE_16540_length_3038_cov_31.015198_g5516_i0;NODE_38394_length_1467_cov_98.500000_g9456_i2;NODE_22038_length_2445_cov_32.451014_g8295_i0;NODE_37666_length_1500_cov_106.2993…
366733_g1641_i0;NODE_30876_length_1841_cov_96.435941_g12259_i1;NODE_45749_length_1162_cov_42.175115_g21754_i0;NODE_46768_length_1122_cov_93.736842_g22385_i0;NODE_12536_length_3720_cov_19.700796_g3642_i0;NODE_60237_length_662_cov_90.646154_g32203_i0;NODE_35225_length_1618_cov_72.667099_g8454_i2;NODE_11571_length_3933_cov_47.303683_g3249_i0;NODE_14073_length_3415_cov_101.804973_g4319_i0;NODE_36194_…
9_length_1003_cov_91.221382_g24420_i0;NODE_26725_length_2092_cov_98.243672_g4668_i1;NODE_21469_length_2495_cov_58.117866_g7999_i0;NODE_44392_length_1215_cov_44.032513_g20937_i0;NODE_33668_length_1696_cov_77.982088_g12417_i1;NODE_19849_length_2646_cov_88.701440_g7180_i0;NODE_31612_length_1802_cov_101.495652_g13619_i0;NODE_23652_length_2311_cov_92.404655_g9167_i0;NODE_46456_length_1135_cov_97.51984…
667_i0;NODE_55018_length_824_cov_67.413655_g24337_i1;NODE_43633_length_1244_cov_64.817481_g20489_i0;NODE_5605_length_6522_cov_82.457409_g1491_i0;NODE_31383_length_1813_cov_85.537442_g13496_i0;NODE_25089_length_2205_cov_128.164944_g3882_i5;NODE_24382_length_2258_cov_69.002293_g9558_i0;NODE_53742_length_868_cov_84.859671_g26981_i0;NODE_37428_length_1512_cov_68.634843_g15586_i2;NODE_34034_length_167…
cellular_component	supramolecular complex	GO:0099080	139	139/ 15609	NODE_22433_length_2413_cov_49.048801_g1858_i8;NODE_13012_length_3616_cov_48.627861_g3845_i0;NODE_35220_length_1618_cov_101.523686_g14351_i1;NODE_17244_length_2943_cov_61.489184_g5722_i1;NODE_10698_length_4148_cov_17.206829_g2930_i0;NODE_15695_length_3159_cov_97.330954_g5093_i0;NODE_13359_length_3543_cov_75.406232_g3987_i0;NODE_16835_length_2996_cov_57.282631_g5658_i0;NODE_36683_length_1547_cov_91…
molecular_function	translation regulator activity	GO:0045182	147	147/ 15609	NODE_40879_length_1357_cov_77.749219_g18906_i0;NODE_32065_length_1779_cov_91.374853_g13885_i0;NODE_31289_length_1818_cov_86.045376_g13437_i0;NODE_19242_length_2707_cov_101.231939_g6862_i0;NODE_33726_length_1693_cov_101.746906_g13885_i1;NODE_21339_length_2507_cov_83.430041_g7933_i0;NODE_57141_length_757_cov_56.861765_g22401_i1;NODE_20458_length_2588_cov_74.465153_g7486_i0;NODE_25265_length_2191_co…
molecular_function	transcription regulator activity	GO:0140110	179	179/ 15609	NODE_31350_length_1815_cov_63.357883_g13476_i0;NODE_57475_length_746_cov_85.082212_g29845_i0;NODE_1112_length_13954_cov_62.514809_g400_i1;NODE_37432_length_1512_cov_54.288502_g16955_i0;NODE_737_length_16075_cov_87.012689_g255_i2;NODE_25851_length_2152_cov_72.985542_g10361_i0;NODE_24683_length_2235_cov_65.169601_g9718_i0;NODE_44026_length_1229_cov_34.433160_g20721_i0;NODE_19479_length_2685_cov_31.…
molecular_function	structural molecule activity	GO:0005198	324	324/ 15609	NODE_53772_length_867_cov_81.337975_g27007_i0;NODE_49752_length_1011_cov_53.001071_g24287_i0;NODE_50377_length_988_cov_59.634468_g3040_i2;NODE_46502_length_1133_cov_85.352273_g22230_i0;NODE_67374_length_486_cov_4.303178_g38996_i0;NODE_40389_length_1379_cov_99.690476_g4682_i2;NODE_34409_length_1659_cov_80.197219_g11231_i2;NODE_46482_length_1134_cov_96.711447_g22216_i0;NODE_41910_length_1314_cov_89…
molecular_function	protein folding chaperone	GO:0044183	5	5/ 15609	NODE_22476_length_2409_cov_105.546312_g8534_i0;NODE_17990_length_2854_cov_91.772416_g6229_i0;NODE_22453_length_2411_cov_113.002999_g8520_i0;NODE_60237_length_662_cov_90.646154_g32203_i0;NODE_20638_length_2570_cov_108.924990_g7577_i0
molecular_function	molecular carrier activity	GO:0140104	10	10/ 15609	NODE_33018_length_1730_cov_93.267393_g14419_i0;NODE_32876_length_1738_cov_28.679109_g11973_i1;NODE_26438_length_2112_cov_40.687961_g10682_i0;NODE_35684_length_1596_cov_98.653061_g13806_i1;NODE_40747_length_1362_cov_73.508949_g18830_i0;NODE_26019_length_2139_cov_90.853055_g10451_i0;NODE_60021_length_669_cov_89.959459_g32007_i0;NODE_42902_length_1272_cov_94.720502_g20068_i0;NODE_31173_length_1824_c…
molecular_function	antioxidant activity	GO:0016209	72	72/ 15609	NODE_53162_length_887_cov_86.725926_g26579_i0;NODE_38870_length_1446_cov_67.969321_g17768_i0;NODE_48992_length_1038_cov_99.308012_g23811_i0;NODE_23936_length_2291_cov_80.668473_g9316_i0;NODE_41528_length_1330_cov_83.745411_g16219_i2;NODE_38966_length_1442_cov_90.416850_g17813_i0;NODE_28623_length_1974_cov_28.865577_g10030_i1;NODE_27367_length_2048_cov_85.482496_g11184_i0;NODE_58076_length_727_cov…
molecular_function	cargo adaptor activity	GO:0140312	4	4/ 15609	NODE_12544_length_3719_cov_16.277046_g3647_i0;NODE_11594_length_3928_cov_76.996884_g3259_i0;NODE_11251_length_4012_cov_78.453875_g3125_i0;NODE_47673_length_1089_cov_79.060277_g22943_i0
molecular_function	transporter activity	GO:0005215	575	575/ 15609	NODE_25428_length_2180_cov_53.289586_g6698_i2;NODE_7658_length_5317_cov_31.737786_g1993_i0;NODE_29307_length_1931_cov_63.775081_g12289_i0;NODE_23593_length_2317_cov_33.233929_g9144_i0;NODE_25577_length_2171_cov_58.093123_g8563_i1;NODE_14693_length_3314_cov_65.190609_g4619_i0;NODE_32100_length_1777_cov_91.391176_g9962_i2;NODE_8083_length_5108_cov_37.840787_g2084_i0;NODE_12531_length_3721_cov_26.10…
molecular_function	molecular function regulator	GO:0098772	241	241/ 15609	NODE_39851_length_1402_cov_76.375849_g5916_i2;NODE_37887_length_1490_cov_67.352442_g17216_i0;NODE_40879_length_1357_cov_77.749219_g18906_i0;NODE_25705_length_2162_cov_87.504556_g9579_i1;NODE_8894_length_4775_cov_34.190719_g2301_i0;NODE_8827_length_4799_cov_75.673655_g2282_i0;NODE_7472_length_5406_cov_73.834678_g1947_i0;NODE_19007_length_2733_cov_60.830196_g6733_i0;NODE_36394_length_1561_cov_86.74…
molecular_function	small molecule sensor activity	GO:0140299	28	28/ 15609	NODE_13616_length_3497_cov_33.545029_g4119_i0;NODE_8100_length_5100_cov_33.333665_g2092_i0;NODE_15304_length_3217_cov_89.708917_g4856_i1;NODE_13315_length_3552_cov_15.299568_g3970_i0;NODE_10795_length_4126_cov_46.263522_g2961_i0;NODE_10599_length_4179_cov_86.562409_g2890_i0;NODE_9757_length_4449_cov_44.535453_g2572_i0;NODE_18972_length_2736_cov_66.393757_g6060_i1;NODE_21641_length_2480_cov_63.451…
molecular_function	binding	GO:0005488	5145	5145/ 15609	NODE_13916_length_3443_cov_49.480392_g4256_i0;NODE_13371_length_3542_cov_30.742280_g3697_i1;NODE_31866_length_1789_cov_35.611565_g13080_i1;NODE_43384_length_1253_cov_37.416667_g20346_i0;NODE_31289_length_1818_cov_86.045376_g13437_i0;NODE_7658_length_5317_cov_31.737786_g1993_i0;NODE_33839_length_1686_cov_108.193288_g14880_i0;NODE_12809_length_3662_cov_87.483682_g3758_i0;NODE_7472_length_5406_cov_7…
_29812_length_1900_cov_78.081733_g12566_i0;NODE_13644_length_3490_cov_95.403750_g4130_i0;NODE_28501_length_1980_cov_83.313190_g11837_i0;NODE_16188_length_3083_cov_61.130073_g4965_i1;NODE_11783_length_3885_cov_90.081408_g3134_i1;NODE_17295_length_2936_cov_93.780693_g5881_i0;NODE_45031_length_1190_cov_82.759209_g16852_i1;NODE_36460_length_1558_cov_93.536124_g16383_i0;NODE_34389_length_1660_cov_94.2…
ngth_1897_cov_26.345604_g12602_i0;NODE_32374_length_1763_cov_85.720047_g13149_i1;NODE_44714_length_1203_cov_81.896092_g17479_i1;NODE_38777_length_1450_cov_39.161690_g17716_i0;NODE_32726_length_1745_cov_101.263189_g10106_i1;NODE_8794_length_4809_cov_8.558115_g2273_i0;NODE_12431_length_3741_cov_53.225710_g3595_i0;NODE_34299_length_1665_cov_58.491184_g15158_i0;NODE_12679_length_3689_cov_29.719546_g3…
64_i0;NODE_33465_length_1707_cov_67.960736_g14663_i0;NODE_14546_length_3337_cov_38.464417_g3983_i1;NODE_41564_length_1329_cov_83.861022_g14851_i1;NODE_14472_length_3349_cov_57.889670_g4512_i0;NODE_12091_length_3816_cov_92.440225_g3453_i0;NODE_16001_length_3114_cov_54.618703_g5239_i0;NODE_41940_length_1313_cov_81.828479_g16796_i1;NODE_26378_length_2115_cov_71.477920_g6367_i1;NODE_24311_length_2264…
9_length_16947_cov_40.216005_g245_i0;NODE_18524_length_2787_cov_79.685609_g3134_i2;NODE_37075_length_1529_cov_81.670110_g16751_i0;NODE_34791_length_1639_cov_75.434699_g15437_i0;NODE_49285_length_1028_cov_89.861199_g22465_i2;NODE_21200_length_2518_cov_80.884064_g7863_i0;NODE_19925_length_2638_cov_74.306521_g2284_i1;NODE_46271_length_1142_cov_79.904225_g22086_i0;NODE_35331_length_1613_cov_62.328776…
4527_g2950_i0;NODE_27101_length_2067_cov_87.177889_g10136_i1;NODE_24395_length_2257_cov_53.853211_g4334_i2;NODE_34421_length_1658_cov_99.044276_g15220_i0;NODE_30894_length_1840_cov_92.448100_g13218_i0;NODE_36027_length_1579_cov_34.821571_g16142_i0;NODE_12090_length_3816_cov_107.899438_g2826_i1;NODE_51201_length_958_cov_77.448354_g25254_i0;NODE_24600_length_2242_cov_40.404619_g5448_i1;NODE_15887_l…
NODE_7668_length_5312_cov_48.688061_g1994_i0;NODE_41850_length_1317_cov_83.418548_g19469_i0;NODE_12917_length_3638_cov_74.458017_g3800_i0;NODE_19406_length_2691_cov_77.630834_g6949_i0;NODE_29427_length_1925_cov_43.056277_g12361_i0;NODE_28417_length_1985_cov_61.629455_g11789_i0;NODE_18938_length_2740_cov_26.693203_g6701_i0;NODE_9731_length_4459_cov_52.468964_g2566_i0;NODE_13715_length_3477_cov_96.…
1342_i0;NODE_38710_length_1453_cov_84.208576_g6331_i3;NODE_37175_length_1524_cov_89.541811_g15057_i3;NODE_53317_length_882_cov_63.224845_g26686_i0;NODE_21828_length_2464_cov_70.635945_g8185_i0;NODE_25130_length_2201_cov_97.165725_g7799_i1;NODE_17901_length_2865_cov_50.352941_g6181_i0;NODE_27227_length_2057_cov_61.338889_g11107_i0;NODE_13966_length_3435_cov_47.017570_g4279_i0;NODE_22189_length_243…
molecular_function	protein tag	GO:0031386	1	1/ 15609	NODE_60021_length_669_cov_89.959459_g32007_i0
molecular_function	molecular transducer activity	GO:0060089	55	55/ 15609	NODE_9861_length_4414_cov_23.320498_g2612_i0;NODE_32538_length_1756_cov_36.380584_g14143_i0;NODE_9428_length_4565_cov_56.461453_g2464_i0;NODE_10795_length_4126_cov_46.263522_g2961_i0;NODE_10599_length_4179_cov_86.562409_g2890_i0;NODE_13870_length_3451_cov_49.556017_g4232_i0;NODE_16631_length_3025_cov_43.927748_g5562_i0;NODE_9757_length_4449_cov_44.535453_g2572_i0;NODE_13651_length_3489_cov_36.676…
molecular_function	catalytic activity	GO:0003824	5538	5538/ 15609	NODE_48430_length_1059_cov_75.693483_g23447_i0;NODE_31289_length_1818_cov_86.045376_g13437_i0;NODE_52412_length_914_cov_82.749104_g26042_i0;NODE_17687_length_2891_cov_16.009240_g6084_i0;NODE_23612_length_2315_cov_71.292672_g9152_i0;NODE_34695_length_1644_cov_85.894703_g15379_i0;NODE_11687_length_3907_cov_11.914621_g3289_i1;NODE_15243_length_3225_cov_27.389771_g4871_i0;NODE_11553_length_3936_cov_8…
013_length_1833_cov_89.562073_g13288_i0;NODE_17550_length_2908_cov_82.315436_g6022_i0;NODE_41562_length_1329_cov_86.048722_g19310_i0;NODE_21842_length_2463_cov_51.817267_g8193_i0;NODE_37342_length_1516_cov_61.132036_g16902_i0;NODE_42089_length_1307_cov_64.516260_g19618_i0;NODE_46275_length_1142_cov_59.940845_g6506_i3;NODE_36332_length_1564_cov_85.848016_g16311_i0;NODE_29992_length_1890_cov_59.578…
2_cov_72.948287_g14931_i0;NODE_24014_length_2286_cov_65.871435_g9356_i0;NODE_28153_length_1999_cov_49.106139_g11634_i0;NODE_10635_length_4167_cov_71.538142_g2898_i0;NODE_37723_length_1498_cov_30.693174_g17116_i0;NODE_39192_length_1432_cov_64.279705_g17944_i0;NODE_39484_length_1419_cov_40.471684_g18116_i0;NODE_20411_length_2593_cov_69.897854_g7032_i1;NODE_29562_length_1917_cov_33.758696_g12427_i0;…
;NODE_23759_length_2304_cov_38.383026_g9220_i0;NODE_17717_length_2887_cov_77.539502_g6104_i0;NODE_36634_length_1549_cov_94.501359_g16490_i0;NODE_20592_length_2575_cov_93.787030_g7020_i2;NODE_25591_length_2170_cov_94.386527_g10199_i0;NODE_14045_length_3421_cov_55.186005_g4303_i0;NODE_11722_length_3900_cov_48.431075_g3313_i0;NODE_25214_length_2195_cov_85.518414_g9993_i0;NODE_37430_length_1512_cov_6…
22_i2;NODE_48958_length_1039_cov_95.298337_g22505_i1;NODE_17369_length_2929_cov_38.061010_g5925_i0;NODE_16824_length_2998_cov_28.172201_g5652_i0;NODE_29253_length_1934_cov_60.420032_g11912_i1;NODE_15809_length_3142_cov_51.704731_g5150_i0;NODE_31633_length_1802_cov_9.993043_g13635_i0;NODE_19408_length_2691_cov_62.563887_g6951_i0;NODE_31409_length_1812_cov_42.559654_g13505_i0;NODE_32248_length_1769…
E_37735_length_1497_cov_74.919014_g3536_i2;NODE_10125_length_4321_cov_26.761781_g2697_i0;NODE_28772_length_1964_cov_74.003710_g11984_i0;NODE_14420_length_3358_cov_29.059738_g4483_i0;NODE_36825_length_1540_cov_96.328776_g16602_i0;NODE_28478_length_1981_cov_106.186450_g11826_i0;NODE_15313_length_3216_cov_94.455559_g4904_i0;NODE_5014_length_6991_cov_23.271623_g1349_i0;NODE_54675_length_835_cov_66.65…
0;NODE_43706_length_1241_cov_92.775773_g19406_i1;NODE_29038_length_1948_cov_71.917157_g12133_i0;NODE_24115_length_2279_cov_35.178474_g5062_i1;NODE_31616_length_1802_cov_88.215072_g13623_i0;NODE_48511_length_1056_cov_66.847804_g23496_i0;NODE_44224_length_1221_cov_106.119755_g20840_i0;NODE_18943_length_2739_cov_74.374155_g6705_i0;NODE_36327_length_1564_cov_98.669132_g16308_i0;NODE_30128_length_1882…
9.684615_g6412_i0;NODE_43133_length_1263_cov_86.057336_g20207_i0;NODE_8696_length_4851_cov_24.624633_g2251_i0;NODE_47758_length_1086_cov_73.828543_g20491_i1;NODE_21495_length_2493_cov_78.271109_g6498_i1;NODE_16540_length_3038_cov_31.015198_g5516_i0;NODE_37406_length_1513_cov_81.134401_g16938_i0;NODE_35331_length_1613_cov_62.328776_g15524_i1;NODE_40209_length_1387_cov_71.428244_g18532_i0;NODE_5888…
