# Supplementary material for: De novo assembly and characterization of the transcriptome of Morchella esculenta growth with selenium supplementation
Source: PeerJ. 2024 May 31;12:e17426. doi: 10.7717/peerj.17426 (PMC11146319; doi:10.7717/peerj.17426)
Supplement: Supplemental Information 1 [file peerj-12-17426-s001.zip › Attachment materials/Statistical table S6 Differentially expressed statistics in MSe10 vs. CK group..csv]

Gene_id	NR description	FC(high/CK)	Log2FC(high/CK)	Pvalue	Padjust	Significant	Regulate	MSe10_1	MSe10_2	MSe10_3	ck1	ck2	ck3	high	CK
NODE_10006_length_4362_cov_87.140023_g2657_i0	kinase-like protein, partial [Linnemannia elongata AG-77])	0.001	-9.494121705	0.015105092	0.046088688	yes	down	0	0	0	2.53	4.58	0	0	2.37
NODE_10011_length_4359_cov_64.349837_g2659_i0	CPSF A subunit region-domain-containing protein [Gigaspora rosea])	0	-11.74599853	0.002642785	0.030726987	yes	down	0	0	0	20.7	14.47	0	0	11.72333333
NODE_10012_length_4359_cov_54.840729_g2660_i0	transcription elongation factor Spt6 [Basidiobolus meristosporus CBS 931.73])	0	-11.26543793	0.003933338	0.031498905	yes	down	0	0	0	14.3	10.83	0	0	8.376666667
NODE_10019_length_4357_cov_65.103271_g2663_i0	P-loop containing nucleoside triphosphate hydrolase protein, partial [Neocallimastix californiae])	0	-11.70025628	0.002746392	0.030778524	yes	down	0	0	0	18.11	15.7	0	0	11.27
NODE_10020_length_4357_cov_33.151168_g2518_i1	hypothetical protein C1645_686507 [Glomus cerebriforme])	0.001	-10.32444312	0.008229399	0.036189262	yes	down	0	0	0	7.2	5.85	0	0	4.35
NODE_10032_length_4351_cov_35.751521_g2666_i0		0.001	-10.63806208	0.00647273	0.033989048	yes	down	0	0	0	9.18	7.11	0	0	5.43
NODE_10043_length_4346_cov_20.866948_g2669_i0	hypothetical protein BGZ67_007503 [Mortierella alpina])	0.001	-9.84346765	0.01175781	0.041211937	yes	down	0	0	0	5.33	4.07	0	0	3.133333333
NODE_10045_length_4345_cov_69.167526_g2624_i1	hypothetical protein C1646_666890 [Rhizophagus diaphanus] [Rhizophagus sp. MUCL 43196])	0.001	-10.19657839	0.009060434	0.037509783	yes	down	0	0	0	7.14	4.92	0	0	4.02
NODE_10047_length_4345_cov_45.082006_g2670_i0		0	-10.98376002	0.004933592	0.032339403	yes	down	0	0	0	10.05	10.44	0	0	6.83
NODE_10051_length_4343_cov_46.553680_g2582_i1	unnamed protein product [Fusarium acuminatum CS5907])	0.001	-10.78147838	0.005788219	0.033333793	yes	down	0	0	0	11.57	6.67	0	0	6.08
NODE_10055_length_4342_cov_48.166940_g2673_i0		0.001	-9.535686741	0.014667082	0.045450729	yes	down	0	0	0	3.11	4.31	0	0	2.473333333
NODE_10058_length_4340_cov_106.159981_g2219_i1		0	-13.81426391	0.000406293	0.026042609	yes	down	0	0	0	88.9	59.52	0	0	49.47333333
NODE_10062_length_4340_cov_60.076941_g2675_i0	kinase-like protein [Gonapodya prolifera JEL478])	0	-11.53603566	0.003149671	0.031210875	yes	down	0	0	0	16.15	14.15	0	0	10.1
NODE_10063_length_4340_cov_55.743139_g120_i7	hypothetical protein P167DRAFT_559675 [Morchella conica CCBAS932])	393.756	8.621156641	0.004659251	0.032087128	yes	up	2.25	7.44	3.45	0	0	0	4.38	0
NODE_10074_length_4337_cov_28.618779_g435_i8	hypothetical protein P167DRAFT_573100 [Morchella conica CCBAS932])	374.528	8.548930885	0.005463497	0.032849529	yes	up	0.82	6.27	5.52	0	0	0	4.203333333	0
NODE_10078_length_4335_cov_66.706435_g108_i11	hypothetical protein P167DRAFT_504192 [Morchella conica CCBAS932])	52.923	5.725824666	0.008101235	0.036011521	yes	up	41.64	48.52	46.93	0.21	0.16	1.27	45.69666667	0.546666667
NODE_10080_length_4335_cov_39.586895_g2593_i1	hypothetical protein T552_00761 [Pneumocystis carinii B80])	0.001	-10.82908789	0.005575856	0.032962177	yes	down	0	0	0	9.71	8.84	0	0	6.183333333
NODE_10082_length_4335_cov_18.519258_g2680_i0		0.001	-9.680149197	0.013230639	0.043320647	yes	down	0	0	0	4.2	4.14	0	0	2.78
NODE_10086_length_4334_cov_17.885835_g2562_i1	metal resistance protein YCF1 [Basidiobolus meristosporus CBS 931.73])	0.001	-9.517466636	0.014857686	0.045772896	yes	down	0	0	0	1.93	5.25	0	0	2.393333333
NODE_10089_length_4333_cov_80.060855_g2682_i0		0	-11.19988306	0.000920079	0.029208653	yes	down	0	0.08	0	26.33	20.67	0	0.026666667	15.66666667
NODE_10096_length_4332_cov_19.355112_g2684_i0	hypothetical protein BGZ96_008177 [Linnemannia gamsii])	0.001	-9.749202305	0.012589077	0.042396533	yes	down	0	0	0	5.83	3.12	0	0	2.983333333
NODE_10099_length_4331_cov_47.599201_g2686_i0	hypothetical protein DL763_011509 [Monosporascus cannonballus])	0	-11.13146423	0.004383528	0.031815554	yes	down	0	0	0	1.98	19.48	0	0	7.153333333
NODE_100_length_25949_cov_71.931702_g45_i0	hypothetical protein P167DRAFT_603733 [Morchella conica CCBAS932])	12693.323	13.63178213	7.70E-06	0.001016242	yes	up	7.4	23.42	37.25	0	0	0	22.69	0
NODE_10100_length_4331_cov_21.502821_g2687_i0		0.002	-9.320094313	0.017066617	0.049070693	yes	down	0	0	0	2.64	3.76	0	0	2.133333333
NODE_10106_length_4329_cov_48.428975_g2689_i0	hypothetical protein SpCBS45565_g00144 [Spizellomyces sp. 'palustris'])	0.001	-10.86882979	0.005403999	0.032806345	yes	down	0	0	0	10.91	8.33	0	0	6.413333333
NODE_10108_length_4329_cov_15.731421_g2691_i0		0.001	-9.462255857	0.015448658	0.046699966	yes	down	0	0	0	4.37	2.92	0	0	2.43
NODE_10110_length_4328_cov_49.266761_g2692_i0		0	-11.12039465	0.004422738	0.031853959	yes	down	0	0	0	12.8	10.07	0	0	7.623333333
NODE_10111_length_4328_cov_15.046577_g2693_i0		0.002	-9.37924056	0.016376219	0.048033954	yes	down	0	0	0	3.68	3.14	0	0	2.273333333
NODE_10112_length_4326_cov_50.098376_g2694_i0	hypothetical protein C1645_832115 [Glomus cerebriforme])	0	-11.15852169	0.004289009	0.031682955	yes	down	0	0	0	11.9	11.41	0	0	7.77
NODE_1011_length_14377_cov_39.624476_g180_i1	hypothetical protein P167DRAFT_484302 [Morchella conica CCBAS932])	39.698	5.310986578	0.013539454	0.043829187	yes	up	729.53	846.04	1219.59	5.49	4.37	36.93	931.72	15.59666667
NODE_10120_length_4322_cov_55.954535_g2695_i0	hypothetical protein RclHR1_05420006 [Rhizophagus clarus])	0.001	-10.94096217	0.005104252	0.032386512	yes	down	0	0	0	12.42	7.95	0	0	6.79
NODE_10124_length_4321_cov_40.571631_g2374_i1	hypothetical protein AMAG_18930 [Allomyces macrogynus ATCC 38327])	0.001	-10.28433074	0.008482443	0.036594083	yes	down	0	0	0	5.76	6.86	0	0	4.206666667
NODE_10125_length_4321_cov_26.761781_g2697_i0	hypothetical protein CcCBS67573_g06386 [Chytriomyces confervae])	0.001	-10.14471216	0.009418366	0.037949744	yes	down	0	0	0	6.34	5.27	0	0	3.87
NODE_10135_length_4318_cov_33.943410_g2506_i1	hypothetical protein ID866_569 [Astraeus odoratus])	0.001	-10.03845995	0.010191265	0.039118045	yes	down	0	0	0	5.18	5.53	0	0	3.57
NODE_10136_length_4318_cov_27.318793_g2406_i4	hypothetical protein B0H34DRAFT_334467 [Crassisporium funariophilum])	0.001	-9.760979122	0.012482456	0.042226357	yes	down	0	0	0	4.64	4.25	0	0	2.963333333
NODE_10139_length_4317_cov_34.058255_g2702_i0	hypothetical protein PHYBLDRAFT_143653 [Phycomyces blakesleeanus NRRL 1555(-)])	0.001	-10.62853856	0.006520665	0.034017286	yes	down	0	0	0	9.69	6.69	0	0	5.46
NODE_10143_length_4314_cov_93.840217_g2705_i0	hypothetical protein BC938DRAFT_482931 [Jimgerdemannia flammicorona])	0	-13.19744074	0.000729978	0.028700828	yes	down	0	0	0	52.91	43.72	0	0	32.21
NODE_10146_length_4314_cov_52.413264_g2488_i2		0.001	-10.14115236	0.009443389	0.037989436	yes	down	0	0	0	5.5	5.99	0	0	3.83
NODE_10150_length_4312_cov_71.830697_g2707_i0		0	-11.19389394	0.004168233	0.031574657	yes	down	0	0	0	12.91	11.16	0	0	8.023333333
NODE_10153_length_4312_cov_44.846045_g2708_i0	hypothetical protein BGW41_002836 [Actinomortierella wolfii])	0.001	-10.96163798	0.00502115	0.032339403	yes	down	0	0	0	12.83	7.92	0	0	6.916666667
NODE_10156_length_4311_cov_56.772556_g2709_i0		0.001	-10.59524154	0.006690781	0.034239246	yes	down	0	0	0	8.32	7.55	0	0	5.29
NODE_10158_length_4311_cov_23.346009_g2710_i0		0.001	-10.02645276	0.010282067	0.039231502	yes	down	0	0	0	6	4.75	0	0	3.583333333
NODE_10162_length_4309_cov_43.592155_g2568_i1	WD40 repeat-like protein [Basidiobolus meristosporus CBS 931.73])	0.001	-10.74480344	0.005956753	0.033564202	yes	down	0	0	0	9.31	8.3	0	0	5.87
NODE_10169_length_4306_cov_81.894301_g374_i11	PLP-dependent transferase [Morchella conica CCBAS932])	153.627	7.263290247	0.017318601	0.049497057	yes	up	1.15	2.62	1.33	0	0	0	1.7	0
NODE_10173_length_4304_cov_72.942512_g2715_i0	nucleotide-diphospho-sugar transferase [Jimgerdemannia flammicorona])	0	-11.74775764	0.002638872	0.030726987	yes	down	0	0	0	21.44	14.31	0	0	11.91666667
NODE_10177_length_4302_cov_90.537751_g1627_i4		461.562	8.85038173	0.001845468	0.030147658	yes	up	114.27	251.92	134.64	0	0	1.35	166.9433333	0.45
NODE_10193_length_4299_cov_40.076267_g2721_i0	hypothetical protein G6F22_010602 [Rhizopus oryzae])	0.001	-10.79798429	0.005713782	0.033208476	yes	down	0	0	0	7.53	10.49	0	0	6.006666667
NODE_10194_length_4298_cov_55.749585_g2722_i0	hypothetical protein PENDEC_c041G02868 [Penicillium decumbens])	0.001	-9.931231543	0.011028045	0.040115516	yes	down	0	0	0	5.83	4.31	0	0	3.38
NODE_10196_length_4298_cov_30.095949_g2723_i0	unnamed protein product [Fusarium acuminatum CS5907])	0.001	-9.411640747	0.004771206	0.032186581	yes	down	0	0	0.07	9.02	4.9	0	0.023333333	4.64
NODE_10198_length_4297_cov_17.569431_g2724_i0	hypothetical protein SPPG_02047 [Spizellomyces punctatus DAOM BR117])	0.001	-9.512187091	0.014913323	0.045839296	yes	down	0	0	0	4.02	3.51	0	0	2.51
NODE_101_length_25881_cov_72.202139_g45_i1	hypothetical protein P167DRAFT_603733 [Morchella conica CCBAS932])	73.3	6.195734529	0.003912413	0.031456961	yes	up	71.93	88.37	99.77	0.33	0.24	1.48	86.69	0.683333333
NODE_10209_length_4292_cov_62.996916_g2731_i0	kinase-like domain-containing protein, partial [Thamnocephalis sphaerospora])	0	-11.50355488	0.003235563	0.03123433	yes	down	0	0	0	15	14.82	0	0	9.94
NODE_10212_length_4291_cov_76.116991_g2734_i0		0	-11.69827342	0.002750966	0.030778524	yes	down	0	0	0	15.89	18.07	0	0	11.32
NODE_10215_length_4290_cov_66.376691_g2736_i0	omega-3 fatty acid desaturase [Glomus cerebriforme])	0	-11.9309808	0.002259226	0.030341321	yes	down	0	0	0	22.35	18.08	0	0	13.47666667
NODE_10223_length_4285_cov_41.156369_g2542_i1	ARM repeat-containing protein [Basidiobolus meristosporus CBS 931.73])	0.001	-10.7622008	0.005876263	0.03345174	yes	down	0	0	0	10.62	7.48	0	0	6.033333333
NODE_10229_length_4282_cov_89.513436_g2495_i1		0	-12.37694963	0.001534788	0.030147658	yes	down	0	0	0	25.2	29.24	0	0	18.14666667
NODE_10231_length_4282_cov_38.409275_g1042_i2		602.152	9.233983923	0.00229833	0.030356922	yes	up	5.2	9.26	5.95	0	0	0	6.803333333	0
NODE_10239_length_4279_cov_25.980248_g2740_i0	hypothetical protein SPPG_07434 [Spizellomyces punctatus DAOM BR117])	0.001	-10.1939718	0.009078128	0.037533847	yes	down	0	0	0	7.35	4.9	0	0	4.083333333
NODE_10248_length_4275_cov_85.952358_g210_i13	SPX-domain-containing protein [Morchella conica CCBAS932])	41.459	5.373610247	0.016896521	0.04885264	yes	up	11.89	26.35	40.96	0.07	0.06	1.67	26.4	0.6
NODE_10249_length_4275_cov_52.921868_g2745_i0	hypothetical protein FA09DRAFT_312763 [Tilletiopsis washingtonensis])	0	-11.36951049	0.003613073	0.031283514	yes	down	0	0	0	14.7	12.73	0	0	9.143333333
NODE_10258_length_4273_cov_21.558627_g2748_i0	putative PHD finger domain protein [Aspergillus taichungensis])	0.001	-9.907459068	0.01122163	0.040438804	yes	down	0	0	0	6.03	4.03	0	0	3.353333333
NODE_10263_length_4271_cov_80.775870_g1679_i2	PLAC8-domain-containing protein [Morchella conica CCBAS932])	0.018	-5.788906434	0.007140371	0.034729576	yes	down	6.03	9.4	10.68	105.85	118.11	623.82	8.703333333	282.5933333
NODE_10264_length_4271_cov_53.777301_g2751_i0	hypothetical protein BGX27_010702 [Mortierella sp. AM989])	0	-11.22718214	0.004057401	0.031511868	yes	down	0	0	0	13.25	11.61	0	0	8.286666667
NODE_10268_length_4269_cov_39.542700_g2752_i0	hypothetical protein B0A53_03637 [Rhodotorula sp. CCFEE 5036])	0.001	-9.728328184	0.012780046	0.04268933	yes	down	0	0	0	4.51	4.27	0	0	2.926666667
NODE_10278_length_4267_cov_86.032220_g165_i7	PLU-1-domain-containing protein [Morchella conica CCBAS932])	0.009	-6.861439688	0.007214146	0.034812617	yes	down	0	0.26	0.17	4.53	5.28	3.05	0.143333333	4.286666667
NODE_1027_length_14294_cov_50.702891_g52_i16	Endopolyphosphatase [Morchella conica CCBAS932])	0.002	-8.781103935	0.000490864	0.026928089	yes	down	0.67	0.44	0.88	97.96	109.71	0.22	0.663333333	69.29666667
NODE_10284_length_4266_cov_29.012175_g2754_i0		0.001	-10.27378586	0.008550109	0.036670618	yes	down	0	0	0	7.36	5.57	0	0	4.31
NODE_10286_length_4265_cov_29.891834_g2755_i0	hypothetical protein P167DRAFT_192534 [Morchella conica CCBAS932])	41.083	5.360467326	0.014658308	0.045441095	yes	up	20.17	26.85	30.44	0.22	0.06	1	25.82	0.426666667
NODE_10290_length_4264_cov_83.535467_g2172_i1	hypothetical protein THASP1DRAFT_29557 [Thamnocephalis sphaerospora])	0.001	-10.44643696	0.007500824	0.035183688	yes	down	0	0	0	6.62	7.72	0	0	4.78
NODE_10291_length_4264_cov_56.287318_g2645_i1	hypothetical protein SPPG_04292 [Spizellomyces punctatus DAOM BR117])	0	-11.21294222	0.004104481	0.031511868	yes	down	0	0	0	13.26	11.41	0	0	8.223333333
NODE_10297_length_4263_cov_89.681558_g2759_i0	ubiquitin carboxyl-terminal hydrolase 5 [Gigaspora rosea])	0	-12.40103021	0.001502559	0.030147658	yes	down	0	0	0	31.37	25.05	0	0	18.80666667
NODE_10298_length_4263_cov_58.616340_g2760_i0	hypothetical protein DFQ28_004805 [Apophysomyces sp. BC1034])	0.001	-9.97203922	0.010702653	0.039700651	yes	down	0	0	0	5.46	4.97	0	0	3.476666667
NODE_10301_length_4262_cov_84.476225_g2761_i0	tRNA synthetases class I-domain-containing protein [Glomus cerebriforme])	0.001	-9.602047653	0.013990977	0.044406994	yes	down	0	0	0	6.46	1.93	0	0	2.796666667
NODE_10305_length_4261_cov_19.815010_g2763_i0	hypothetical protein BCR36DRAFT_365405 [Piromyces finnis])	0.001	-9.734562541	0.012722744	0.042591455	yes	down	0	0	0	4.84	4.03	0	0	2.956666667
NODE_10309_length_4258_cov_108.010045_g2765_i0	hypothetical protein G9A89_005672 [Geosiphon pyriformis])	0	-13.62107553	0.000489369	0.026928089	yes	down	0	0	0	79.27	53.19	0	0	44.15333333
NODE_10310_length_4258_cov_74.149964_g1479_i10flavon	MATE efflux family protein [Morchella conica CCBAS932])	519.473	9.020905895	0.002892407	0.030897218	yes	up	5.38	4.58	7.66	0	0	0	5.873333333	0
NODE_10314_length_4257_cov_39.890909_g2690_i1	hypothetical protein G9A89_005672 [Geosiphon pyriformis])	0.001	-10.65663699	0.006380147	0.033958471	yes	down	0	0	0	10.04	6.92	0	0	5.653333333
NODE_10316_length_4257_cov_12.134689_g2768_i0		0.002	-9.314405626	0.017134348	0.049166826	yes	down	0	0	0	2.42	4.05	0	0	2.156666667
NODE_10319_length_4255_cov_57.544998_g616_i3	hypothetical protein P167DRAFT_541386 [Morchella conica CCBAS932])	42.493	5.40916073	0.017149335	0.049181193	yes	up	8.92	17.38	12.49	0.07	0.02	0.68	12.93	0.256666667
NODE_10328_length_4253_cov_90.507184_g2771_i0		0	-12.58873291	0.001271923	0.029659345	yes	down	0	0	0	30.94	32.78	0	0	21.24
NODE_10330_length_4253_cov_64.527538_g2772_i0	hypothetical protein C1646_748743 [Rhizophagus diaphanus] [Rhizophagus sp. MUCL 43196])	0	-11.64872685	0.000590147	0.027749177	yes	down	0.08	0	0	38.8	26.94	0	0.026666667	21.91333333
NODE_10334_length_4252_cov_58.140838_g2630_i1	hypothetical protein BSLG_00550 [Batrachochytrium salamandrivorans])	0.001	-10.57278245	0.00680777	0.034356226	yes	down	0	0	0	8.92	7.04	0	0	5.32
NODE_10337_length_4251_cov_80.526114_g2775_i0	hypothetical protein G9A89_005672 [Geosiphon pyriformis])	0	-12.13406657	0.001897361	0.030228129	yes	down	0	0	0	21.45	24.91	0	0	15.45333333
NODE_10338_length_4251_cov_27.268328_g2776_i0	hypothetical protein BCR43DRAFT_485374 [Syncephalastrum racemosum])	0.001	-10.22716644	0.008855086	0.037167264	yes	down	0	0	0	7.09	5.47	0	0	4.186666667
NODE_1033_length_14246_cov_78.032606_g377_i0	MFS general substrate transporter [Morchella conica CCBAS932])	50.532	5.659121123	0.008748864	0.037019749	yes	up	534.31	420.36	381.17	1.68	1.5	16.77	445.28	6.65
NODE_10340_length_4250_cov_81.982267_g2777_i0		0	-12.21175408	0.001773622	0.030147658	yes	down	0	0	0	24.18	24.97	0	0	16.38333333
NODE_10341_length_4250_cov_72.863647_g2778_i0	hypothetical protein TRICI_003768 [Trichomonascus ciferrii])	0.002	-9.31040154	0.017182163	0.049231202	yes	down	0	0	0	3.53	3.1	0	0	2.21
NODE_10348_length_4249_cov_67.426414_g2782_i0	uncharacterized protein SmJEL517_g03531 [Synchytrium microbalum])	0	-11.59327931	0.003003341	0.031035939	yes	down	0	0	0	17.51	14.77	0	0	10.76
NODE_10357_length_4246_cov_75.923243_g2504_i1	hypothetical protein PIROE2DRAFT_17198 [Piromyces sp. E2])	0	-12.05036455	0.002039517	0.030341321	yes	down	0	0	0	23.7	20.59	0	0	14.76333333
NODE_10359_length_4245_cov_95.531670_g2785_i0	hypothetical protein CPC16_006348 [Podila verticillata])	0	-12.6178909	0.001239181	0.029659345	yes	down	0	0	0	36.76	29.12	0	0	21.96
NODE_1035_length_14235_cov_62.341150_g335_i2	N-oxide-forming dimethylaniline monooxygenase [Morchella conica CCBAS932])	358.508	8.485861889	0.000793215	0.028952381	yes	up	25.54	33.48	34.71	0.01	0	0.28	31.24333333	0.096666667
NODE_10362_length_4245_cov_55.639875_g2787_i0		0	-11.35434067	0.003658229	0.0312907	yes	down	0	0	0	13.46	13.71	0	0	9.056666667
NODE_10366_length_4244_cov_33.026638_g2790_i0	hypothetical protein SYNPS1DRAFT_14049 [Syncephalis pseudoplumigaleata])	0.001	-10.50605783	0.007166258	0.034748394	yes	down	0	0	0	8.83	6.46	0	0	5.096666667
NODE_10369_length_4243_cov_94.822852_g2674_i1		0	-12.82485694	0.001028227	0.029418955	yes	down	0	0	0	42.36	33.71	0	0	25.35666667
NODE_10372_length_4242_cov_64.809364_g2791_i0	kinesin-domain-containing protein [Neocallimastix californiae])	0	-11.47709749	0.003307098	0.03123433	yes	down	0	0	0	16.19	13.64	0	0	9.943333333
NODE_10378_length_4240_cov_47.608696_g2795_i0		0	-11.06431906	0.004626294	0.032063672	yes	down	0	0	0	12.74	9.76	0	0	7.5
NODE_10382_length_4238_cov_90.863975_g2657_i1	kinase-like domain-containing protein, partial [Lobosporangium transversale])	0	-12.15869772	0.001857296	0.03022306	yes	down	0	0	0	24.44	23.24	0	0	15.89333333
NODE_10387_length_4237_cov_17.757933_g2799_i0	PhoX domain-containing protein [Hymenopellis radicata])	0.001	-9.609911818	0.013912708	0.044287643	yes	down	0	0	0	4.59	3.61	0	0	2.733333333
NODE_1038_length_14225_cov_75.351569_g89_i1		2210.666	11.1102651	1.20E-05	0.001514498	yes	up	30.96	40.52	48.41	0	0.01	0.03	39.96333333	0.013333333
NODE_10390_length_4235_cov_103.652477_g2801_i0	hypothetical protein BGZ54_007578, partial [Gamsiella multidivaricata])	0	-13.07658515	0.000136846	0.012072581	yes	down	0	0.08	0	98.31	78.44	0	0.026666667	58.91666667
NODE_10391_length_4235_cov_82.223906_g500_i21	hypothetical protein P167DRAFT_609490 [Morchella conica CCBAS932])	167.655	7.389354747	0.007607785	0.035355125	yes	up	11.76	16.95	14.44	0	0.06	0	14.38333333	0.02
NODE_10406_length_4232_cov_22.093863_g2806_i0		0.001	-9.935750873	0.010991581	0.040077948	yes	down	0	0	0	5.9	4.42	0	0	3.44
NODE_10413_length_4230_cov_64.114375_g2808_i0	T-complex protein 11-domain-containing protein [Endogone sp. FLAS-F59071])	0	-11.4758096	0.003310616	0.03123433	yes	down	0	0	0	13.39	16.1	0	0	9.83
NODE_10418_length_4228_cov_60.927487_g2505_i1	P-loop containing nucleoside triphosphate hydrolase protein, partial [Rhizophagus irregularis DAOM 181602=DAOM 197198])	0	-11.38403731	0.003570308	0.031244541	yes	down	0	0	0	15.48	12.61	0	0	9.363333333
NODE_10424_length_4226_cov_56.595324_g2812_i0	nuclear pore protein 84/107 [Protomyces lactucae-debilis])	0	-11.2871208	0.00386456	0.031377046	yes	down	0	0	0	16.24	10.3	0	0	8.846666667
NODE_10435_length_4223_cov_46.452484_g2817_i0	hypothetical protein M427DRAFT_434882 [Gonapodya prolifera JEL478])	0	-10.9954706	0.004887803	0.032330688	yes	down	0	0	0	11.4	10.03	0	0	7.143333333
NODE_10438_length_4223_cov_18.471539_g2818_i0	hypothetical protein G9A89_005672 [Geosiphon pyriformis])	0.001	-9.393762259	0.016210512	0.047789077	yes	down	0	0	0	4.08	3.02	0	0	2.366666667
NODE_10443_length_4221_cov_24.636824_g2820_i0		0.001	-10.06397001	0.010000717	0.038808366	yes	down	0	0	0	5.79	5.42	0	0	3.736666667
NODE_10444_length_4220_cov_84.624909_g1747_i1	hypothetical protein G6F42_008624 [Rhizopus oryzae])	0	-11.18601759	0.004194856	0.031594396	yes	down	0	0	0	8.39	15.42	0	0	7.936666667
NODE_10446_length_4220_cov_51.597635_g2821_i0	cysteine proteinase [Dendrothele bispora CBS 962.96])	0	-11.13223665	0.004380803	0.031815554	yes	down	0	0	0	13.49	10.23	0	0	7.906666667
NODE_10448_length_4219_cov_65.334380_g2822_i0	Pkinase-domain-containing protein [Fistulina hepatica ATCC 64428])	0.001	-10.25107234	0.008697504	0.036911469	yes	down	0	0	0	9.18	3.96	0	0	4.38
NODE_10449_length_4219_cov_62.770401_g2823_i0	Structural maintenance of chromosomes protein 2 [Linnemannia gamsii])	0	-11.52165167	0.003187448	0.03123433	yes	down	0	0	0	19.63	11.72	0	0	10.45
NODE_10450_length_4219_cov_20.020039_g2824_i0	hypothetical protein BSLG_08295, partial [Batrachochytrium salamandrivorans])	0.001	-9.817992818	0.011977512	0.041573906	yes	down	0	0	0	4.4	4.99	0	0	3.13
NODE_10451_length_4218_cov_98.426467_g2825_i0	unnamed protein product [Fusarium acuminatum CS5907])	0	-28.14032146	5.89E-13	2.09E-10	yes	down	0	0	0	132.33	128.45	0	0	86.92666667
NODE_10452_length_4218_cov_96.884569_g2826_i0	hypothetical protein SPPG_02047 [Spizellomyces punctatus DAOM BR117])	0.002	-9.305757146	0.017237771	0.049342784	yes	down	0	0	0	4.08	2.66	0	0	2.246666667
NODE_10457_length_4217_cov_24.525604_g2828_i0	unnamed protein product [Rhizophagus irregularis])	0.001	-10.03034842	0.010252529	0.039178433	yes	down	0	0	0	6.59	4.51	0	0	3.7
NODE_10461_length_4215_cov_26.727888_g2830_i0	hypothetical protein BGX20_001122 [Mortierella sp. AD010])	0.001	-10.25418725	0.008677156	0.036895394	yes	down	0	0	0	6.22	6.53	0	0	4.25
NODE_10462_length_4215_cov_22.610198_g2831_i0		0.001	-9.983116675	0.01061581	0.039627863	yes	down	0	0	0	5.04	5.51	0	0	3.516666667
NODE_10467_length_4214_cov_16.764322_g2834_i0	hypothetical protein P167DRAFT_539429, partial [Morchella conica CCBAS932])	638.82	9.319265371	0.002056327	0.030341321	yes	up	7.07	7.69	7.16	0	0	0	7.306666667	0
NODE_10470_length_4212_cov_62.087545_g2835_i0	glycosyltransferase family 20-domain-containing protein [Lobosporangium transversale])	0	-11.60214706	0.002981236	0.031035939	yes	down	0	0	0	17.05	15.62	0	0	10.89
NODE_10471_length_4212_cov_60.945828_g2836_i0	DNA-directed RNA polymerase I subunit rpa2 [Mortierella sp. GBA43])	0.001	-10.62279928	0.001595225	0.030147658	yes	down	0.09	0	0	17.81	14.6	0	0.03	10.80333333
NODE_10476_length_4211_cov_28.870585_g2839_i0		0.001	-10.30701941	0.008338472	0.036400829	yes	down	0	0	0	7.13	6.21	0	0	4.446666667
NODE_10484_length_4209_cov_66.695789_g2252_i1	hypothetical protein ID866_669 [Astraeus odoratus])	0	-12.10927033	0.001938495	0.030293328	yes	down	0	0	0	22.27	23.91	0	0	15.39333333
NODE_10487_length_4208_cov_85.770516_g2843_i0	Cullin-associated NEDD8-dissociated protein 1 [Basidiobolus meristosporus CBS 931.73])	0	-12.39523423	0.001510259	0.030147658	yes	down	0	0	0	30.87	25.98	0	0	18.95
NODE_10492_length_4206_cov_60.211916_g2586_i1	Kinesin-like protein kif21b, partial [Rhizopus stolonifer])	0	-11.26686658	0.003928772	0.031487493	yes	down	0	0	0	13.2	12.69	0	0	8.63
NODE_10505_length_4203_cov_28.508483_g2848_i0	hypothetical protein INT48_005867 [Thamnidium elegans])	0.001	-10.2858644	0.008472641	0.036584332	yes	down	0	0	0	6.6	6.51	0	0	4.37
NODE_10506_length_4202_cov_75.408242_g2849_i0		0	-11.83933919	0.002442368	0.030487178	yes	down	0	0	0	21.24	17.52	0	0	12.92
NODE_10508_length_4202_cov_34.355636_g2850_i0	hypothetical protein BGZ82_007915 [Podila clonocystis])	0.001	-10.55077464	0.006924187	0.034461967	yes	down	0	0	0	9.58	6.41	0	0	5.33
NODE_10511_length_4201_cov_88.189622_g2851_i0	hypothetical protein CJJ09_001817 [[Candida] auris])	0	-12.36391088	0.001552503	0.030147658	yes	down	0	0	0	29.05	26.52	0	0	18.52333333
NODE_10526_length_4198_cov_31.927687_g2855_i0	hypothetical protein P167DRAFT_544445 [Morchella conica CCBAS932])	66.693	6.059460523	0.006274271	0.033829129	yes	up	16.84	20.68	16.44	0.05	0.04	0.55	17.98666667	0.213333333
NODE_10531_length_4197_cov_57.916505_g2858_i0		0	-11.48397656	0.003288361	0.03123433	yes	down	0	0	0	14.82	15.26	0	0	10.02666667
NODE_10534_length_4197_cov_36.126456_g2859_i0	Phospholipase/carboxylesterase [Caulochytrium protostelioides])	0	-11.90838915	0.002303167	0.030384382	yes	down	0	0	0	20.72	19.76	0	0	13.49333333
NODE_10539_length_4195_cov_90.587178_g203_i21	hypothetical protein K440DRAFT_642062 [Wilcoxina mikolae CBS 423.85])	307.94	8.266503749	0.006668668	0.034235237	yes	up	1.51	4.08	5.12	0	0	0	3.57	0
NODE_10542_length_4195_cov_17.789461_g2862_i0	protein serine/threonine phosphatase 2C [Coemansia reversa NRRL 1564])	0.001	-9.596172551	0.014049704	0.044521442	yes	down	0	0	0	4.86	3.39	0	0	2.75
NODE_10544_length_4194_cov_78.085013_g2863_i0	kinase-like domain-containing protein, partial [Thamnocephalis sphaerospora])	0	-12.0671582	0.002010235	0.030341321	yes	down	0	0	0	29.51	16.63	0	0	15.38
NODE_10546_length_4194_cov_34.931504_g2864_i0	hypothetical protein INT43_008145 [Umbelopsis isabellina])	0.001	-9.779948267	0.012312399	0.042028888	yes	down	0	0	0	0.49	8.15	0	0	2.88
NODE_10547_length_4194_cov_21.313092_g2865_i0	unnamed protein product [Peniophora sp. CBMAI 1063])	0.001	-9.88207551	0.011431661	0.040757006	yes	down	0	0	0	5.57	4.45	0	0	3.34
NODE_1055_length_14156_cov_62.068968_g335_i3	N-oxide-forming dimethylaniline monooxygenase [Morchella conica CCBAS932])	104.476	6.707033728	0.007020877	0.034606275	yes	up	3.78	5.24	6.16	0	0.02	0.06	5.06	0.026666667
NODE_10563_length_4190_cov_52.118648_g2120_i3	hypothetical protein AMAG_11443 [Allomyces macrogynus ATCC 38327])	0	-11.10108703	0.00449189	0.031890113	yes	down	0	0	0	10.64	12.36	0	0	7.666666667
NODE_10564_length_4190_cov_18.618770_g2872_i0	hypothetical protein M427DRAFT_142851 [Gonapodya prolifera JEL478])	0.001	-9.669607951	0.013331079	0.043463371	yes	down	0	0	0	5.23	3.48	0	0	2.903333333
NODE_10565_length_4189_cov_86.357490_g2873_i0	Trehalose-6-P synthase/phosphatase complex synthase subunit [Actinomortierella wolfii])	0	-12.12707463	0.00036806	0.025564414	yes	down	0	0.08	0	54.15	38.82	0	0.026666667	30.99
NODE_10569_length_4188_cov_95.897592_g2875_i0		0	-12.58010309	0.001281766	0.029659345	yes	down	0	0	0	41.84	24.07	0	0	21.97
NODE_10592_length_4182_cov_50.546650_g2884_i0	Protein pim1 [Scedosporium apiospermum])	0	-11.11136948	0.004454941	0.031853959	yes	down	0	0	0	12.49	10.98	0	0	7.823333333
NODE_10593_length_4182_cov_38.774421_g2885_i0	polyprotein, partial [Mycena chlorophos])	0.001	-10.61769248	0.006575646	0.034109402	yes	down	0	0	0	8.94	7.73	0	0	5.556666667
NODE_10596_length_4181_cov_72.533869_g2887_i0		0.001	-10.59679001	0.006682783	0.034239246	yes	down	0	0	0	9.01	7.46	0	0	5.49
NODE_10599_length_4179_cov_86.562409_g2890_i0	hypothetical protein G6F22_010602 [Rhizopus oryzae])	0	-12.36355464	0.001552989	0.030147658	yes	down	0	0	0	35.7	21.09	0	0	18.93
NODE_105_length_25811_cov_76.069363_g44_i2	DUF726-domain-containing protein [Morchella conica CCBAS932])	0.002	-8.951369035	0.000313286	0.023484729	yes	down	0.08	0.34	0.74	62.49	71.38	0.77	0.386666667	44.88
NODE_10604_length_4178_cov_30.742014_g2891_i0		0.001	-10.39972704	0.007772657	0.035560391	yes	down	0	0	0	8.31	6.13	0	0	4.813333333
NODE_10606_length_4177_cov_47.824146_g2893_i0	hypothetical protein Glove_277g38 [Diversispora epigaea])	0.001	-10.84846379	0.005491461	0.032863245	yes	down	0	0	0	10.17	9.37	0	0	6.513333333
NODE_10611_length_4176_cov_35.053184_g2894_i0	protein kinase domain-containing protein [Encephalitozoon hellem])	0.001	-10.59799615	0.006676558	0.034238341	yes	down	0	0	0	8.61	7.83	0	0	5.48
NODE_10616_length_4173_cov_78.583496_g2727_i1		0	-12.00616911	0.002118459	0.030341321	yes	down	0	0	0	19.46	23.72	0	0	14.39333333
NODE_10626_length_4171_cov_84.362970_g1053_i11	FAD dependent oxidoreductase [Morchella conica CCBAS932])	118.551	6.88936004	0.001518884	0.030147658	yes	up	76.79	86.93	126	0.29	0.13	0.96	96.57333333	0.46
NODE_10631_length_4170_cov_59.157097_g2717_i1	hypothetical protein DM01DRAFT_1262660, partial [Hesseltinella vesiculosa])	0	-11.01814402	0.004800241	0.03222576	yes	down	0	0	0	12.66	9.53	0	0	7.396666667
NODE_10634_length_4168_cov_15.601564_g2897_i0		0.002	-9.318791426	0.017082109	0.049084903	yes	down	0	0	0	3.5	3.28	0	0	2.26
NODE_10635_length_4167_cov_71.538142_g2898_i0	AAA-domain-containing protein [Basidiobolus meristosporus CBS 931.73])	0	-11.65652841	0.002848893	0.030860422	yes	down	0	0	0	17.3	16.93	0	0	11.41
NODE_10636_length_4167_cov_60.127139_g2899_i0	60S ribosomal protein L16, partial [Olpidium bornovanus])	0.001	-10.95665722	0.005041057	0.032339403	yes	down	0	0	0	11.92	9.34	0	0	7.086666667
NODE_10642_length_4166_cov_17.752018_g2901_i0	kinase-like domain-containing protein [Thelephora terrestris])	0.001	-9.572976898	0.014283695	0.044844809	yes	down	0	0	0	4.76	3.42	0	0	2.726666667
NODE_10643_length_4165_cov_22.693738_g2902_i0	unnamed protein product [Rhizophagus irregularis])	0.001	-9.539064006	0.01463199	0.045401621	yes	down	0	0	0	4.09	3.82	0	0	2.636666667
NODE_10645_length_4164_cov_94.615855_g1099_i4	glycoside hydrolase [Morchella conica CCBAS932])	115.291	6.849139727	0.001995307	0.030341321	yes	up	70.98	70.45	93.14	0.05	0.18	1.36	78.19	0.53
NODE_10650_length_4163_cov_83.490210_g373_i6	hypothetical protein P167DRAFT_607564 [Morchella conica CCBAS932])	40.824	5.351341348	0.013123175	0.04315036	yes	up	2667.53	2820.29	2766.2	12.47	11.12	131.06	2751.34	51.55
NODE_10652_length_4163_cov_25.757954_g2906_i0		0.001	-10.05853735	0.010041028	0.038887626	yes	down	0	0	0	6.04	5.33	0	0	3.79
NODE_10653_length_4163_cov_17.606461_g2907_i0	hypothetical protein CcCBS67573_g06362 [Chytriomyces confervae])	0.001	-9.629334401	0.013721057	0.044021578	yes	down	0	0	0	4.21	4.19	0	0	2.8
NODE_10655_length_4162_cov_19.556916_g2909_i0	hypothetical protein ALECFALPRED_006028 [Alectoria fallacina])	0.001	-9.735575456	0.012713455	0.04257102	yes	down	0	0	0	7.06	2.34	0	0	3.133333333
NODE_10657_length_4161_cov_43.796768_g2173_i4	aromatic compound dioxygenase [Morchella conica CCBAS932])	0.002	-9.192021351	0.001247731	0.029659345	yes	down	0	0.5	0	34.41	29.56	11.26	0.166666667	25.07666667
NODE_10659_length_4160_cov_39.042126_g2766_i1		0.001	-9.582038672	0.014191876	0.044692987	yes	down	0	0	0	4.05	4.08	0	0	2.71
NODE_10661_length_4159_cov_99.592357_g2910_i0	protein transport protein S31 [Entomophthora muscae])	0	-12.97589248	0.000895828	0.029064516	yes	down	0	0	0	45.08	40.77	0	0	28.61666667
NODE_10664_length_4159_cov_53.795933_g2911_i0	Protein SMG7 [Gigaspora margarita])	0	-11.30638398	0.003804377	0.031332614	yes	down	0	0	0	7.18	18.81	0	0	8.663333333
NODE_10667_length_4159_cov_31.443900_g2912_i0		0.001	-10.40260631	0.007755648	0.03553382	yes	down	0	0	0	10.57	4.28	0	0	4.95
NODE_10668_length_4158_cov_84.740260_g2913_i0	hypothetical protein G6F54_013100 [Rhizopus delemar])	0	-13.5261302	0.000535769	0.027274953	yes	down	0	0	0	53.07	70.83	0	0	41.3
NODE_10669_length_4158_cov_53.133056_g2914_i0	pre-mRNA splicing factor syf-1, partial [Endogone sp. FLAS-F59071])	0	-11.11215426	0.004452133	0.031853959	yes	down	0	0	0	13.48	10.27	0	0	7.916666667
NODE_10673_length_4157_cov_35.877696_g2915_i0	Metallo-dependent phosphatase, partial [Basidiobolus meristosporus CBS 931.73])	0.001	-10.53062719	0.007032329	0.034616095	yes	down	0	0	0	8.18	7.58	0	0	5.253333333
NODE_10674_length_4157_cov_17.723039_g2916_i0	hypothetical protein P167DRAFT_550232 [Morchella conica CCBAS932])	66.049	6.045465292	0.006104388	0.033728532	yes	up	32.49	29.82	20.54	0.06	0.07	0.85	27.61666667	0.326666667
NODE_10680_length_4154_cov_45.368899_g2921_i0	DUF1479-domain-containing protein [Morchella conica CCBAS932])	587.459	9.198343848	0.002389069	0.030477648	yes	up	4.86	6.53	9.19	0	0	0	6.86	0
NODE_10682_length_4153_cov_97.247056_g263_i7	MFS general substrate transporter [Morchella conica CCBAS932])	1172.387	10.19523256	0.000746931	0.028774746	yes	up	11.87	11.52	17.59	0	0	0	13.66	0
NODE_10685_length_4153_cov_50.497056_g2924_i0	ARM repeat-containing protein [Basidiobolus meristosporus CBS 931.73])	0	-11.08751086	0.0045411	0.031966077	yes	down	0	0	0	12.04	11.16	0	0	7.733333333
NODE_10689_length_4152_cov_14.933252_g2926_i0	hypothetical protein SpCBS45565_g07639 [Spizellomyces sp. 'palustris'])	0.002	-9.314173972	0.017137111	0.049168969	yes	down	0	0	0	4.03	2.83	0	0	2.286666667
NODE_10691_length_4151_cov_6.568974_g2927_i0	hypothetical protein P167DRAFT_579464 [Morchella conica CCBAS932])	86.069	6.427427829	0.013572081	0.043877732	yes	up	2.25	4.11	4.64	0.02	0.01	0	3.666666667	0.01
NODE_10695_length_4149_cov_66.293713_g2822_i1	Pkinase-domain-containing protein [Fistulina hepatica ATCC 64428])	0.001	-10.76996509	0.005840658	0.033433729	yes	down	0	0	0	8.29	10.15	0	0	6.146666667
NODE_10698_length_4148_cov_17.206829_g2930_i0	Tubulin/FtsZ [Catenaria anguillulae PL171])	0.001	-9.543634693	0.014584615	0.045355379	yes	down	0	0	0	3.54	4.34	0	0	2.626666667
NODE_10701_length_4147_cov_83.922604_g2807_i1	hypothetical protein P167DRAFT_597045, partial [Morchella conica CCBAS932])	665.324	9.377913493	2.07E-05	0.002457639	yes	up	236.25	303.99	315.81	0.06	0.16	0.4	285.35	0.206666667
NODE_10705_length_4146_cov_82.719096_g2931_i0	hypothetical protein K493DRAFT_310267 [Basidiobolus meristosporus CBS 931.73])	0	-12.17142296	0.001836903	0.030147658	yes	down	0	0	0	24.05	25.01	0	0	16.35333333
NODE_10706_length_4146_cov_77.261489_g2815_i1	mannosyl-oligosaccharide glucosidase [Chytriomyces confervae])	0	-12.17930375	0.001824377	0.030147658	yes	down	0	0	0	25.12	24.34	0	0	16.48666667
NODE_10708_length_4146_cov_57.526419_g120_i8	hypothetical protein P167DRAFT_559675 [Morchella conica CCBAS932])	248.43	7.956698407	0.008780237	0.037093797	yes	up	2.09	2.82	3.78	0	0	0	2.896666667	0
NODE_10719_length_4144_cov_24.748463_g2935_i0	hypothetical protein RclHR1_05670003 [Rhizophagus clarus])	0.001	-10.01094038	0.010400443	0.039366774	yes	down	0	0	0	7.26	3.99	0	0	3.75
NODE_10721_length_4143_cov_85.461141_g1692_i1		0	-12.1696155	0.001839787	0.030147658	yes	down	0	0	0	23.61	25.36	0	0	16.32333333
NODE_10724_length_4143_cov_54.589769_g2936_i0	hypothetical protein BGX30_014687 [Mortierella sp. GBA39])	0	-11.22287413	0.004071592	0.031511868	yes	down	0	0	0	14.75	11.01	0	0	8.586666667
NODE_10737_length_4140_cov_29.483879_g2938_i0		0.001	-10.32988576	0.00819559	0.036164271	yes	down	0	0	0	7.77	6.09	0	0	4.62
NODE_10738_length_4140_cov_11.301009_g2939_i0	hypothetical protein P167DRAFT_579073 [Morchella conica CCBAS932])	344.43	8.428066518	0.005505492	0.032863245	yes	up	2.48	5.62	3.98	0	0	0	4.026666667	0
NODE_10739_length_4139_cov_60.562777_g2940_i0	Serine/threonine-protein kinase haspin [Gigaspora margarita])	0	-11.22740238	0.004056677	0.031511868	yes	down	0	0	0	13	12.61	0	0	8.536666667
NODE_10746_length_4138_cov_27.727900_g2942_i0	kinase-like protein, partial [Thelephora ganbajun])	0.001	-10.23543348	0.008800305	0.037103848	yes	down	0	0	0	6.93	6	0	0	4.31
NODE_10750_length_4136_cov_52.530673_g2943_i0	hypothetical protein BGZ82_007915 [Podila clonocystis])	0	-11.07222378	0.004597095	0.032019191	yes	down	0	0	0	13.97	9.38	0	0	7.783333333
NODE_10751_length_4136_cov_40.506282_g2944_i0		0	-11.11925895	0.004426779	0.031853959	yes	down	0	0	0	9.73	13.71	0	0	7.813333333
NODE_10754_length_4135_cov_97.168556_g2945_i0	AAA-domain-containing protein [Basidiobolus meristosporus CBS 931.73])	0	-12.73840493	0.00111194	0.029659345	yes	down	0	0	0	37.04	36.03	0	0	24.35666667
NODE_10759_length_4134_cov_95.615972_g2946_i0	unnamed protein product [Fusarium acuminatum CS5907])	0	-11.542574	0.003132634	0.031151576	yes	down	0	0	0	14.33	17.32	0	0	10.55
NODE_10765_length_4133_cov_79.444527_g2950_i0	isoleucyl-tRNA synthetase [Piromyces finnis])	0	-12.12174025	0.001917708	0.030293328	yes	down	0	0	0	26.91	21.16	0	0	16.02333333
NODE_10767_length_4133_cov_32.781805_g2951_i0	hypothetical protein INT43_007101 [Umbelopsis isabellina])	0.001	-9.381159973	0.016354231	0.048011583	yes	down	0	0	0	4.84	2.48	0	0	2.44
NODE_10768_length_4133_cov_30.213511_g2952_i0	hypothetical protein M378DRAFT_1020890 [Amanita muscaria Koide BX008])	0.001	-10.34160857	0.008123193	0.036016589	yes	down	0	0	0	8.64	5.47	0	0	4.703333333
NODE_10776_length_4131_cov_73.230143_g1842_i2		0.001	-10.83802835	0.00553677	0.032897026	yes	down	0	0	0	13.16	6.89	0	0	6.683333333
NODE_10777_length_4131_cov_55.773804_g2699_i2	FabD/lysophospholipase-like protein [Zopfia rhizophila CBS 207.26])	0	-11.19800869	0.004154386	0.031556924	yes	down	0	0	0	11.41	13.54	0	0	8.316666667
NODE_10780_length_4130_cov_26.268443_g2955_i0	hypothetical protein DFQ30_009640 [Apophysomyces sp. BC1015])	0.001	-10.13711814	0.009471819	0.038020948	yes	down	0	0	0	7.11	5.09	0	0	4.066666667
NODE_10781_length_4130_cov_23.314829_g2956_i0	uncharacterized protein DL89DRAFT_47974 [Linderina pennispora])	0.001	-9.974204063	0.010685632	0.039700651	yes	down	0	0	0	5.2	5.53	0	0	3.576666667
NODE_10785_length_4128_cov_49.883239_g2957_i0	hypothetical protein G6F42_014643 [Rhizopus oryzae])	0.001	-10.6520932	0.006402683	0.033974546	yes	down	0	0	0	5.84	10.99	0	0	5.61
NODE_10792_length_4127_cov_29.701975_g2796_i1		0.001	-10.0794369	0.009886739	0.038634675	yes	down	0	0	0	7.08	4.68	0	0	3.92
NODE_10795_length_4126_cov_46.263522_g2961_i0	hypothetical protein G6F22_010602 [Rhizopus oryzae])	0.001	-10.94750208	0.005077833	0.032360796	yes	down	0	0	0	12.16	9.21	0	0	7.123333333
NODE_10798_length_4125_cov_17.382411_g2963_i0	RCC1/BLIP-II protein [Anaeromyces robustus])	0.001	-9.448000634	0.015604569	0.046955374	yes	down	0	0	0	4.09	3.44	0	0	2.51
NODE_10806_length_4123_cov_40.995798_g2967_i0	hypothetical protein PFL1_02585 [Anthracocystis flocculosa PF-1])	0	-11.92458185	0.002271594	0.030341321	yes	down	0	0	0	21.26	20.45	0	0	13.90333333
NODE_10808_length_4122_cov_73.572311_g2969_i0	mRNA binding protein puf3, partial [Linnemannia elongata])	0	-11.83729204	0.00244661	0.030487178	yes	down	0	0	0	20.47	18.87	0	0	13.11333333
NODE_10814_length_4121_cov_99.198566_g2973_i0		0	-28.19957247	5.27E-13	2.01E-10	yes	down	0	0	0	116.23	126.16	0	0	80.79666667
NODE_10815_length_4121_cov_96.419387_g2619_i1	ubiquitin carboxyl-terminal hydrolase 5 [Gigaspora rosea])	0	-12.68131621	0.001170629	0.029659345	yes	down	0	0	0	40.12	30.99	0	0	23.70333333
NODE_10816_length_4121_cov_93.757666_g151_i14	carbohydrate esterase family 8 protein [Morchella conica CCBAS932])	120.979	6.918610182	0.013021252	0.042977313	yes	up	9.9	25.49	17.24	0.11	0	0	17.54333333	0.036666667
NODE_10821_length_4120_cov_52.990848_g2974_i0	ATPase AAA domain-containing protein 2B [Mortierella polycephala])	0	-11.22274534	0.004072017	0.031511868	yes	down	0	0	0	14.87	11.05	0	0	8.64
NODE_10826_length_4119_cov_71.866155_g2975_i0		0	-27.93812441	8.60E-13	2.13E-10	yes	down	0	0	0	89.53	110.63	0	0	66.72
NODE_10829_length_4119_cov_32.025730_g2976_i0	hypothetical protein SPPG_03148 [Spizellomyces punctatus DAOM BR117])	0.001	-10.37179066	0.007939424	0.035784568	yes	down	0	0	0	8.99	5.49	0	0	4.826666667
NODE_10830_length_4119_cov_23.218209_g2977_i0	Fip1-domain-containing protein [Anaeromyces robustus])	0.001	-9.948380682	0.010890245	0.039886234	yes	down	0	0	0	6.78	4.03	0	0	3.603333333
NODE_10837_length_4117_cov_98.907673_g2979_i0		0	-28.20453153	5.22E-13	2.01E-10	yes	down	0	0	0	127.95	117.17	0	0	81.70666667
NODE_10842_length_4116_cov_42.936123_g2981_i0	phospholipase d [Lichtheimia corymbifera JMRC:FSU:9682])	0.001	-10.86961729	0.005400643	0.032800456	yes	down	0	0	0	10.47	9.68	0	0	6.716666667
NODE_10843_length_4116_cov_38.901956_g788_i1	laccase [Paxillus ammoniavirescens])	0.001	-9.498661569	0.015056697	0.046017415	yes	down	0	0	0	3.46	4.24	0	0	2.566666667
NODE_10850_length_4113_cov_61.083746_g2982_i0	kinase-like domain-containing protein, partial [Lobosporangium transversale])	0	-11.44984775	0.003382279	0.03123433	yes	down	0	0	0	15.42	14.68	0	0	10.03333333
NODE_10852_length_4113_cov_48.845391_g2983_i0	arf-GAP with GTPase, ANK repeat and PH domain-containing protein 9 [Spizellomyces punctatus DAOM BR117])	0	-11.10877319	0.004464245	0.031872399	yes	down	0	0	0	13.75	10.24	0	0	7.996666667
NODE_10873_length_4107_cov_45.639454_g2989_i0	Fip1-domain-containing protein [Piromyces finnis])	0.001	-10.86868867	0.005404601	0.032806345	yes	down	0	0	0	11.11	9.15	0	0	6.753333333
NODE_10876_length_4105_cov_84.739076_g2990_i0	Trehalose-6-P synthase/phosphatase complex synthase subunit [Actinomortierella wolfii])	0.001	-10.93145804	0.005142868	0.032411554	yes	down	0	0	0	13.5	7.95	0	0	7.15
NODE_10877_length_4105_cov_60.236842_g2991_i0		0	-11.33949243	0.003702924	0.0312907	yes	down	0	0	0	16.86	11.45	0	0	9.436666667
NODE_10878_length_4105_cov_23.422790_g2992_i0	hypothetical protein BC937DRAFT_93029 [Endogone sp. FLAS-F59071])	0.001	-9.962265074	0.010779802	0.039765271	yes	down	0	0	0	6.03	4.8	0	0	3.61
NODE_10880_length_4104_cov_58.825428_g2993_i0		0	-11.31844346	0.003767134	0.0312907	yes	down	0	0	0	14.52	13.09	0	0	9.203333333
NODE_10881_length_4104_cov_51.768314_g2994_i0	hypothetical protein K493DRAFT_338370 [Basidiobolus meristosporus CBS 931.73])	0	-11.1308646	0.004385643	0.031817336	yes	down	0	0	0	14.21	10.24	0	0	8.15
NODE_10884_length_4103_cov_96.482861_g2867_i1	ARM repeat-containing protein [Basidiobolus meristosporus CBS 931.73])	0	-12.66896208	0.0011837	0.029659345	yes	down	0	0	0	40.95	30.03	0	0	23.66
NODE_10886_length_4103_cov_40.170889_g2995_i0		0.001	-10.74178901	0.0059708	0.033584417	yes	down	0	0	0	8.13	10.15	0	0	6.093333333
NODE_10887_length_4103_cov_31.971684_g2996_i0	hypothetical protein FOMPIDRAFT_54659 [Fomitopsis pinicola FP-58527 SS1])	0.001	-10.24238358	0.008754485	0.037027909	yes	down	0	0	0	6.78	6.3	0	0	4.36
NODE_10889_length_4102_cov_93.385839_g2880_i1	glycine dehydrogenase [Basidiobolus meristosporus CBS 931.73])	0	-27.59477604	1.63E-12	2.92E-10	yes	down	0	0	0	114.92	114.86	0	0	76.59333333
NODE_108_length_25715_cov_81.236017_g46_i1	chitin synthase 8 [Morchella conica CCBAS932])	0.004	-8.059388927	0.006689387	0.034239246	yes	down	0	0	0.81	22.64	23.97	16.85	0.27	21.15333333
NODE_10900_length_4100_cov_46.947800_g2998_i0	kinase-like domain-containing protein [Thelephora terrestris])	0	-11.04429248	0.004701023	0.032101914	yes	down	0	0	0	14.08	9.07	0	0	7.716666667
NODE_10907_length_4099_cov_37.233217_g2999_i0	hypothetical protein SPPG_03760 [Spizellomyces punctatus DAOM BR117])	0.001	-9.890857722	0.011358603	0.040705635	yes	down	0	0	0	6.39	4.02	0	0	3.47
NODE_10910_length_4098_cov_90.673216_g3001_i0	plasma membrane H+-ATPase [Mortierella sp. AD010])	0	-11.15768474	0.004291905	0.031682955	yes	down	0	0	0	11.9	12.66	0	0	8.186666667
NODE_10912_length_4098_cov_39.957473_g3002_i0	hypothetical protein SPPG_07517 [Spizellomyces punctatus DAOM BR117])	0.001	-10.70282553	0.006155076	0.033784264	yes	down	0	0	0	9.89	8.21	0	0	6.033333333
NODE_10921_length_4097_cov_45.810448_g2494_i1	Pkinase-domain-containing protein [Basidiobolus meristosporus CBS 931.73])	0.001	-10.42880842	0.007602396	0.035345281	yes	down	0	0	0	7.68	7.22	0	0	4.966666667
NODE_10922_length_4097_cov_20.929602_g3006_i0	Putative Two-component histidine kinase [Rhizopus microsporus])	0.001	-9.810253459	0.012044976	0.041649616	yes	down	0	0	0	5.71	4.1	0	0	3.27
NODE_10925_length_4096_cov_57.609356_g543_i4	hypothetical protein P167DRAFT_495410 [Morchella conica CCBAS932])	43.211	5.433313074	0.014931559	0.045847742	yes	up	15.33	16.26	21.88	0.1	0.17	0.19	17.82333333	0.153333333
NODE_10926_length_4096_cov_19.525504_g3009_i0	DEAD-box type RNA helicase [Podila epigama])	0.001	-9.689366988	0.013143358	0.043194336	yes	down	0	0	0	4.78	4.18	0	0	2.986666667
NODE_10931_length_4095_cov_36.031857_g2896_i1		0.001	-10.48703369	0.007271528	0.034868611	yes	down	0	0	0	8.26	7.3	0	0	5.186666667
NODE_10941_length_4092_cov_75.394271_g2932_i1	hypothetical protein CXG81DRAFT_4810, partial [Caulochytrium protostelioides])	0	-11.63559795	0.002899181	0.030897218	yes	down	0	0	0	16.61	17.67	0	0	11.42666667
NODE_10947_length_4091_cov_60.414051_g3017_i0	hypothetical protein DRE_01365 [Drechslerella stenobrocha 248])	0	-11.322895	0.003753471	0.0312907	yes	down	0	0	0	16.49	11.56	0	0	9.35
NODE_10952_length_4090_cov_25.850486_g3018_i0		0.001	-10.08464977	0.009848586	0.03856362	yes	down	0	0	0	7	4.89	0	0	3.963333333
NODE_10954_length_4089_cov_29.255982_g3019_i0		0.001	-10.27259498	0.008557781	0.036677046	yes	down	0	0	0	7.18	6.26	0	0	4.48
NODE_10958_length_4087_cov_79.609726_g2975_i1		0.001	-10.9486141	0.005073353	0.03235281	yes	down	0	0	0	13.17	8.57	0	0	7.246666667
NODE_10960_length_4087_cov_32.703990_g2951_i1	coatomer subunit alpha [Mortierella antarctica])	0.001	-9.467233723	0.015394539	0.046648885	yes	down	0	0	0	4.5	3.25	0	0	2.583333333
NODE_10964_length_4086_cov_77.708905_g192_i7	nucleic acid-binding protein [Morchella conica CCBAS932])	278.413	8.121083375	0.007470401	0.035123144	yes	up	2.19	4.2	3.55	0	0	0	3.313333333	0
NODE_10965_length_4086_cov_77.319032_g2920_i1	hypothetical protein P167DRAFT_573311 [Morchella conica CCBAS932])	332.395	8.376756815	0.002524655	0.030534168	yes	up	25.92	19.96	43.18	0	0.06	0	29.68666667	0.02
NODE_10969_length_4085_cov_95.909431_g2004_i1	hypothetical protein Glove_137g129 [Diversispora epigaea])	0	-12.45941537	0.00142699	0.029968029	yes	down	0	0	0	29.01	31.72	0	0	20.24333333
NODE_10973_length_4085_cov_59.518214_g3024_i0	mRNA binding protein puf3, partial [Linnemannia schmuckeri])	0	-11.26432187	0.003936908	0.031509099	yes	down	0	0	0	12.27	14.2	0	0	8.823333333
NODE_10975_length_4084_cov_91.644372_g3025_i0	ubiquitin-activating emzyme E1 [Basidiobolus meristosporus CBS 931.73])	0	-13.74524269	0.000434331	0.026624481	yes	down	0	0	0	84.42	65.66	0	0	50.02666667
NODE_10978_length_4083_cov_65.073140_g3026_i0	hypothetical protein SeLEV6574_g04894 [Synchytrium endobioticum])	0	-11.62721168	0.002919557	0.030897218	yes	down	0	0	0	17.65	16.67	0	0	11.44
NODE_10982_length_4082_cov_79.191261_g580_i8	hypothetical protein P167DRAFT_563910 [Morchella conica CCBAS932])	919.494	9.844696115	0.001126999	0.029659345	yes	up	9.11	12.11	11.49	0	0	0	10.90333333	0
NODE_10995_length_4080_cov_49.942043_g3032_i0	P-loop containing nucleoside triphosphate hydrolase protein, partial [Neocallimastix californiae])	0	-11.07293841	0.004594464	0.032017413	yes	down	0	0	0	14.01	9.66	0	0	7.89
NODE_10996_length_4080_cov_49.296777_g2711_i1	hypothetical protein M427DRAFT_69517 [Gonapodya prolifera JEL478])	0	-10.97731819	0.004958945	0.032339403	yes	down	0	0	0	11.44	10.48	0	0	7.306666667
NODE_10998_length_4080_cov_19.324007_g3033_i0	hypothetical protein ID866_992 [Astraeus odoratus])	0.001	-9.462752036	0.015443256	0.046693636	yes	down	0	0	0	4.16	3.53	0	0	2.563333333
NODE_10999_length_4079_cov_85.780110_g248_i7	hypothetical protein P167DRAFT_202884 [Morchella conica CCBAS932])	153.711	7.264073694	0.008825174	0.037103848	yes	up	12.66	7.99	8.57	0	0	0.22	9.74	0.073333333
NODE_11000_length_4079_cov_63.212644_g3034_i0	hypothetical protein SeLEV6574_g04745 [Synchytrium endobioticum])	0	-11.38683166	0.003562134	0.031244541	yes	down	0	0	0	15.98	13.25	0	0	9.743333333
NODE_11002_length_4079_cov_46.967516_g1961_i1	SIT4 phosphatase-associated protein-domain-containing protein [Thamnocephalis sphaerospora])	0.001	-10.8201166	0.005615327	0.033046303	yes	down	0	0	0	11.62	8.24	0	0	6.62
NODE_11003_length_4078_cov_63.199200_g628_i19	acyl-CoA synthetase/AMP-acid ligase-like protein II [Morchella conica CCBAS932])	184.105	7.524384508	0.013679571	0.04396746	yes	up	1.13	3.39	2.09	0	0	0	2.203333333	0
NODE_11005_length_4078_cov_39.029493_g3035_i0	hypothetical protein G6F31_014013 [Rhizopus oryzae])	0.001	-10.66876254	0.006320354	0.033851203	yes	down	0	0	0	10.46	7.42	0	0	5.96
NODE_11012_length_4075_cov_22.528764_g3038_i0	hypothetical protein FN846DRAFT_906662 [Sphaerosporella brunnea])	0.001	-9.782685686	0.012288029	0.042009698	yes	down	0	0	0	5.63	4.05	0	0	3.226666667
NODE_11015_length_4073_cov_97.398398_g3041_i0		0	-12.73941718	0.001110925	0.029659345	yes	down	0	0	0	41.61	33.27	0	0	24.96
NODE_11021_length_4071_cov_67.978718_g2579_i1	Patatin [Ceratocystis platani])	0.001	-10.33080697	0.00818988	0.036147985	yes	down	0	0	0	6.67	7.27	0	0	4.646666667
NODE_11023_length_4071_cov_37.747872_g3044_i0	uncharacterized protein K444DRAFT_589427 [Hyaloscypha bicolor E])	0.001	-10.63811704	0.006472454	0.033989048	yes	down	0	0	0	8.94	8.41	0	0	5.783333333
NODE_11039_length_4067_cov_82.847870_g462_i2	glucosamine-fructose-6-phosphate aminotransferase [Choiromyces venosus 120613-1])	0.014	-6.138112519	0.004524908	0.031966077	yes	down	5.26	7.18	3.3	105.03	96.36	347.62	5.246666667	183.0033333
NODE_11043_length_4067_cov_23.241855_g3047_i0	hypothetical protein DFQ30_009640 [Apophysomyces sp. BC1015])	0.001	-9.956103471	0.010828691	0.039833022	yes	down	0	0	0	6.51	4.45	0	0	3.653333333
NODE_11046_length_4066_cov_19.656054_g3049_i0		0.001	-9.697785332	0.013064092	0.043040779	yes	down	0	0	0	5.2	3.92	0	0	3.04
NODE_11049_length_4064_cov_52.576122_g3051_i0	subtilisin-like protease [Colletotrichum incanum])	0.001	-10.83915649	0.005531856	0.032886907	yes	down	0	0	0	10.93	9.14	0	0	6.69
NODE_11051_length_4064_cov_44.977928_g3052_i0	hypothetical protein RclHR1_03280007 [Rhizophagus clarus])	0.001	-10.89761697	0.005282518	0.032536973	yes	down	0	0	0	11.77	9.18	0	0	6.983333333
NODE_11054_length_4063_cov_98.735575_g2946_i1	unnamed protein product [Fusarium acuminatum CS5907])	0	-13.16237674	0.000754171	0.028855071	yes	down	0	0	0	67.5	34.79	0	0	34.09666667
NODE_11060_length_4061_cov_82.045181_g1808_i3	DNA ligase/mRNA capping enzyme [Morchella conica CCBAS932])	115.239	6.84849064	0.001673429	0.030147658	yes	up	199.03	204.1	157.95	0.32	0.2	3.45	187.0266667	1.323333333
NODE_11061_length_4061_cov_52.334086_g3055_i0	hypothetical protein BB559_000148 [Furculomyces boomerangus])	0	-11.17464759	0.00423356	0.031655735	yes	down	0	0	0	15.33	10.24	0	0	8.523333333
NODE_11064_length_4060_cov_68.316344_g3057_i0	UBA/TPR/DNAJ domain-containing protein Ucp7 [Schizosaccharomyces octosporus yFS286])	0	-11.67548563	0.002804034	0.030841414	yes	down	0	0	0	18.7	17.05	0	0	11.91666667
NODE_11065_length_4060_cov_25.678132_g3058_i0	hypothetical protein GSI_13566 [Ganoderma sinense ZZ0214-1])	0.001	-10.05942323	0.010034445	0.038886828	yes	down	0	0	0	5.88	5.75	0	0	3.876666667
NODE_11068_length_4059_cov_84.677800_g3059_i0	hypothetical protein G6F65_014039 [Rhizopus oryzae])	0	-12.20635699	0.001781972	0.030147658	yes	down	0	0	0	29.65	22.39	0	0	17.34666667
NODE_11070_length_4059_cov_76.481165_g1479_i11	MATE efflux family protein [Morchella conica CCBAS932])	787.211	9.620606611	0.001464914	0.030052115	yes	up	9.99	10.06	8.03	0	0	0	9.36	0
NODE_11071_length_4059_cov_50.494475_g3060_i0		0.001	-9.500727986	0.015034714	0.045985906	yes	down	0	0	0	3.81	4.06	0	0	2.623333333
NODE_11072_length_4059_cov_38.877700_g2631_i1		0.001	-10.37174026	0.007939727	0.035784568	yes	down	0	0	0	8.25	6.34	0	0	4.863333333
NODE_11075_length_4058_cov_70.858076_g3061_i0	hypothetical protein INT43_006585 [Umbelopsis isabellina])	0	-11.71944089	0.002702495	0.030763527	yes	down	0	0	0	21.3	15.87	0	0	12.39
NODE_11086_length_4054_cov_71.893387_g3064_i0	hypothetical protein BZG36_00272 [Bifiguratus adelaidae])	0	-11.67479914	0.002805647	0.030841414	yes	down	0	0	0	21.44	14.74	0	0	12.06
NODE_11097_length_4050_cov_69.164359_g3068_i0		0	-11.73669416	0.002663565	0.030737539	yes	down	0	0	0	19.45	17.94	0	0	12.46333333
NODE_11103_length_4049_cov_84.809919_g3072_i0	hypothetical protein PYCCODRAFT_1435161 [Trametes coccinea BRFM310])	0	-12.39641653	0.001508685	0.030147658	yes	down	0	0	0	35.54	24.22	0	0	19.92
NODE_11109_length_4048_cov_49.929992_g2696_i1	Pkinase-domain-containing protein [Basidiobolus meristosporus CBS 931.73])	0.001	-10.56141986	0.006867654	0.034414069	yes	down	0	0	0	8.06	8.43	0	0	5.496666667
NODE_11111_length_4047_cov_20.466247_g3074_i0	hypothetical protein DL93DRAFT_2222735 [Clavulina sp. PMI_390])	0.001	-9.717479563	0.012880305	0.042786766	yes	down	0	0	0	5.07	4.2	0	0	3.09
NODE_11112_length_4046_cov_71.543462_g2887_i1		0.001	-10.3266696	0.008215553	0.036189262	yes	down	0	0	0	6.6	7.37	0	0	4.656666667
NODE_11117_length_4045_cov_59.865171_g3076_i0	hypothetical protein SPPG_06237 [Spizellomyces punctatus DAOM BR117])	0	-11.27463511	0.00390403	0.031447347	yes	down	0	0	0	13.77	13.35	0	0	9.04
NODE_11118_length_4045_cov_52.487651_g2441_i1	predicted protein [Postia placenta Mad-698-R])	0	-11.07162109	0.004599315	0.032029093	yes	down	0	0	0	15.12	8.9	0	0	8.006666667
NODE_11126_length_4043_cov_21.290721_g3079_i0	dual specificity protein phosphatase 19 [Gigaspora margarita])	0.001	-9.787568728	0.012244663	0.041941934	yes	down	0	0	0	5.22	4.5	0	0	3.24
NODE_11128_length_4042_cov_93.836318_g151_i15	carbohydrate esterase family 8 protein [Morchella conica CCBAS932])	1533.518	10.58262944	0.000492041	0.026928089	yes	up	8.46	27.17	19.79	0	0	0	18.47333333	0
NODE_11132_length_4041_cov_59.087033_g3080_i0		0	-11.31268072	0.00378489	0.0312907	yes	down	0	0	0	15.41	12.65	0	0	9.353333333
NODE_11133_length_4041_cov_55.244702_g3081_i0	hypothetical protein CcCBS67573_g06362 [Chytriomyces confervae])	0	-11.17333441	0.004238051	0.031655735	yes	down	0	0	0	15.28	10.38	0	0	8.553333333
NODE_11134_length_4041_cov_46.287841_g3082_i0		0.001	-10.90988514	0.0052315	0.032436715	yes	down	0	0	0	11.39	9.79	0	0	7.06
NODE_11137_length_4039_cov_61.893488_g3083_i0		0	-11.41600345	0.00347782	0.03123433	yes	down	0	0	0	12.99	16.65	0	0	9.88
NODE_11141_length_4038_cov_93.303711_g2621_i1	hypothetical protein SPPG_02047 [Spizellomyces punctatus DAOM BR117])	0	-12.64901374	0.001205092	0.029659345	yes	down	0	0	0	43.12	28.38	0	0	23.83333333
NODE_11143_length_4038_cov_58.577632_g3085_i0	hypothetical protein BGZ58_007660 [Dissophora ornata])	0.002	-9.030307338	0.005528407	0.032885902	yes	down	0	0	0	0.26	5.05	0.24	0	1.85
NODE_1114_length_13942_cov_81.642265_g64_i3	ankyrin [Morchella conica CCBAS932])	51.899	5.697644083	0.010176952	0.039088106	yes	up	236.41	165.35	147.02	1.68	0.75	0.92	182.9266667	1.116666667
NODE_11154_length_4037_cov_38.822727_g2788_i1	Pkinase-domain-containing protein [Fistulina hepatica ATCC 64428])	0.001	-10.42223809	0.007640568	0.035383946	yes	down	0	0	0	8.3	6.84	0	0	5.046666667
NODE_11155_length_4037_cov_35.469949_g3089_i0		0.001	-10.52256339	0.007076035	0.034668618	yes	down	0	0	0	8.57	7.62	0	0	5.396666667
NODE_11160_length_4035_cov_24.532845_g3091_i0	hypothetical protein C1645_803591 [Glomus cerebriforme])	0.001	-10.0228633	0.010309352	0.039276422	yes	down	0	0	0	5.7	5.7	0	0	3.8
NODE_11163_length_4034_cov_34.686631_g3092_i0		0.001	-10.12667365	0.009545777	0.038093622	yes	down	0	0	0	7.17	5.23	0	0	4.133333333
NODE_11164_length_4034_cov_22.195097_g3093_i0	hypothetical protein G6F61_001951 [Rhizopus oryzae])	0.001	-9.852344187	0.011682101	0.041100958	yes	down	0	0	0	6.26	4.05	0	0	3.436666667
NODE_11175_length_4031_cov_23.078655_g3096_i0		0.001	-9.925546614	0.011074067	0.04017855	yes	down	0	0	0	6.82	4.07	0	0	3.63
NODE_11179_length_4030_cov_32.175057_g3097_i0	putative methylase/helicase [Syncephalis pseudoplumigaleata])	0.001	-10.37164055	0.007940328	0.035784568	yes	down	0	0	0	8.09	6.57	0	0	4.886666667
NODE_11180_length_4029_cov_68.966346_g3098_i0		0	-11.56213368	0.00308217	0.031130211	yes	down	0	0	0	18.44	15.02	0	0	11.15333333
NODE_11182_length_4029_cov_27.768472_g3100_i0		0.001	-9.767324585	0.012425339	0.042162469	yes	down	0	0	0	4.64	4.92	0	0	3.186666667
NODE_11188_length_4027_cov_47.239241_g3012_i1	unnamed protein product [Rhizophagus irregularis])	0.001	-10.96406148	0.00501149	0.032339403	yes	down	0	0	0	12.61	9.58	0	0	7.396666667
NODE_11190_length_4026_cov_75.692074_g3101_i0	hypothetical protein FRB90_006240 [Tulasnella sp. 427])	0	-11.71186543	0.002719751	0.030778524	yes	down	0	0	0	17.17	19.51	0	0	12.22666667
NODE_11191_length_4026_cov_50.205875_g3102_i0	hypothetical protein RclHR1_00310050 [Rhizophagus clarus])	0	-11.03650507	0.004730376	0.032135169	yes	down	0	0	0	12.25	10.93	0	0	7.726666667
NODE_11196_length_4024_cov_106.954142_g3103_i0	SERCA-type calcium-translocating P-type ATPase [Rhizophagus irregularis DAOM 181602=DAOM 197198])	0	-13.73236032	0.00043976	0.026641373	yes	down	0	0	0	76.6	73.3	0	0	49.96666667
NODE_11207_length_4023_cov_43.815003_g3107_i0	hypothetical protein BC937DRAFT_88583 [Endogone sp. FLAS-F59071])	0.001	-9.883050152	0.011423533	0.040757006	yes	down	0	0	0	4.14	6.1	0	0	3.413333333
NODE_11209_length_4022_cov_89.031432_g2172_i2	hypothetical protein CcCBS67573_g02105 [Chytriomyces confervae])	0	-11.75671313	0.002619038	0.030725041	yes	down	0	0	0	20.21	18.03	0	0	12.74666667
NODE_11210_length_4022_cov_74.713308_g3108_i0		0	-11.88700508	0.002345479	0.030389819	yes	down	0	0	0	24.23	17.92	0	0	14.05
NODE_11214_length_4021_cov_87.559331_g3111_i0	hypothetical protein K493DRAFT_242055 [Basidiobolus meristosporus CBS 931.73])	0	-12.17857304	0.001825535	0.030147658	yes	down	0	0	0	27.91	23.45	0	0	17.12
NODE_11224_length_4020_cov_23.883084_g3116_i0	Putative Phospholipase D p2 [Rhizopus microsporus])	0.001	-9.995189378	0.01052188	0.039510682	yes	down	0	0	0	6.04	5.26	0	0	3.766666667
NODE_11232_length_4017_cov_48.035533_g3119_i0	rRNA-processing arch domain-containing protein [Jimgerdemannia flammicorona])	0	-10.97901844	0.004952242	0.032339403	yes	down	0	0	0	12.4	10.02	0	0	7.473333333
NODE_11233_length_4017_cov_11.182995_g516_i7	hypothetical protein P167DRAFT_563155 [Morchella conica CCBAS932])	313.207	8.29097134	0.006270825	0.033829129	yes	up	3.03	3.16	5.09	0	0	0	3.76	0
NODE_11235_length_4016_cov_76.768469_g3120_i0	WD40 repeat-like protein [Anaeromyces robustus])	0	-11.86240381	0.002395037	0.030487178	yes	down	0	0	0	23.44	18.01	0	0	13.81666667
NODE_11238_length_4016_cov_18.484895_g3121_i0	hypothetical protein BGZ65_011122 [Modicella reniformis])	0.001	-9.576379034	0.014249161	0.044788339	yes	down	0	0	0	4.9	3.61	0	0	2.836666667
NODE_11239_length_4015_cov_99.174708_g188_i53		129.239	7.013897931	0.00127155	0.029659345	yes	up	60.28	72.95	77.87	0.18	0.1	0.57	70.36666667	0.283333333
NODE_11240_length_4015_cov_87.994159_g492_i10	hypothetical protein P167DRAFT_606857 [Morchella conica CCBAS932])	217.177	7.762729929	0.011466265	0.04080255	yes	up	0.68	3.95	3.31	0	0	0	2.646666667	0
NODE_11251_length_4012_cov_78.453875_g3125_i0	armadillo-type protein [Glomus cerebriforme])	0	-11.99008138	0.002147884	0.030341321	yes	down	0	0	0	25.04	20.21	0	0	15.08333333
NODE_11258_length_4010_cov_35.206458_g3128_i0		0.001	-9.627725467	0.013736844	0.0440312	yes	down	0	0	0	4.96	3.85	0	0	2.936666667
NODE_11261_length_4010_cov_11.317824_g3130_i0		584.778	9.191745361	0.003005374	0.031035939	yes	up	1.53	16.3	3.45	0	0	0	7.093333333	0
NODE_11265_length_4008_cov_21.661409_g2753_i1	hypothetical protein FRB96_003539 [Tulasnella sp. 330])	0.001	-9.615305865	0.013859247	0.044214159	yes	down	0	0	0	5.34	3.48	0	0	2.94
NODE_11268_length_4007_cov_51.991603_g3135_i0	Transducin (beta)-like 3 [Podila clonocystis])	0.001	-9.571242486	0.014301329	0.044868559	yes	down	0	0	0	4.41	4.01	0	0	2.806666667
NODE_11270_length_4007_cov_46.999237_g3136_i0		0.001	-10.96471082	0.005008905	0.032339403	yes	down	0	0	0	10.26	11.7	0	0	7.32
NODE_11272_length_4006_cov_45.317384_g3138_i0		0.001	-10.85647881	0.005456889	0.032829019	yes	down	0	0	0	14.98	6.19	0	0	7.056666667
NODE_11274_length_4005_cov_80.856415_g2564_i1	Protein SMG7 [Gigaspora margarita])	0	-11.50178153	0.003240313	0.03123433	yes	down	0	0	0	17.38	14.86	0	0	10.74666667
NODE_11277_length_4005_cov_49.909623_g3139_i0	hypothetical protein INT43_006585 [Umbelopsis isabellina])	0	-11.12683905	0.004399872	0.031819778	yes	down	0	0	0	14.87	10.21	0	0	8.36
NODE_11282_length_4003_cov_92.553744_g3142_i0	Glycogen phosphorylase [Beauveria bassiana D1-5])	0	-13.73564085	0.000438372	0.026624481	yes	down	0	0	0	76.36	74.6	0	0	50.32
NODE_11284_length_4003_cov_47.726184_g2549_i1	glycosyltransferase family 77 protein [Rhodotorula toruloides NP11])	0	-11.70724392	0.002730328	0.030778524	yes	down	0	0	0	16.64	20.06	0	0	12.23333333
NODE_11286_length_4003_cov_20.317626_g3144_i0	uncharacterized protein PHACADRAFT_168730 [Phanerochaete carnosa HHB-10118-sp])	0.001	-9.661292208	0.01341079	0.043607329	yes	down	0	0	0	4.39	4.55	0	0	2.98
NODE_11288_length_4002_cov_99.351847_g149_i29	aminotransferase class I and II [Morchella conica CCBAS932])	45.435	5.50573594	0.011479878	0.040822887	yes	up	61.45	28.9	49.63	0.3	0.27	0.84	46.66	0.47
NODE_11289_length_4002_cov_11.980892_g3146_i0		306.041	8.25757921	0.006751109	0.0342882	yes	up	1.57	4.87	4.8	0	0	0	3.746666667	0
NODE_11291_length_4001_cov_26.333588_g3148_i0	hypothetical protein SpCBS45565_g08024 [Spizellomyces sp. 'palustris'])	0.001	-10.12014884	0.009592241	0.038137883	yes	down	0	0	0	6.87	5.54	0	0	4.136666667
NODE_11296_length_4000_cov_66.051491_g3151_i0	hypothetical protein OBBRIDRAFT_769063 [Obba rivulosa])	0	-11.57008105	0.003061878	0.031095621	yes	down	0	0	0	18.29	15.56	0	0	11.28333333
NODE_11297_length_4000_cov_52.009686_g3152_i0	hypothetical protein D0Z00_000025 [Geotrichum candidum])	0	-11.10519441	0.004477098	0.031884097	yes	down	0	0	0	15.46	9.38	0	0	8.28
NODE_11298_length_4000_cov_29.876115_g3153_i0	hypothetical protein DL763_009381 [Monosporascus cannonballus])	0.001	-10.09014611	0.009808501	0.038508411	yes	down	0	0	0	6.76	5.4	0	0	4.053333333
NODE_11304_length_3999_cov_64.867925_g3156_i0	hypothetical protein G9A89_020169 [Geosiphon pyriformis])	0	-11.36291361	0.003632647	0.031283514	yes	down	0	0	0	17.87	11.76	0	0	9.876666667
NODE_11311_length_3997_cov_93.856122_g242_i3	FAD-binding domain-containing protein [Morchella conica CCBAS932])	70.024	6.129768584	0.01460375	0.045370159	yes	up	7.88	27.15	26.82	0	0.13	0.38	20.61666667	0.17
NODE_11315_length_3996_cov_29.447308_g3158_i0		0.001	-10.26527151	0.008605097	0.036737005	yes	down	0	0	0	7.87	5.91	0	0	4.593333333
NODE_11317_length_3995_cov_87.754467_g2480_i1	hypothetical protein BGZ97_007591 [Linnemannia gamsii])	0	-27.20053051	3.35E-12	5.80E-10	yes	down	0	0	0	127.82	133.18	0	0	87
NODE_1131_length_13885_cov_81.918091_g64_i4	ankyrin [Morchella conica CCBAS932])	5595.04	12.44993263	3.98E-05	0.004360441	yes	up	15.35	28.57	11.85	0	0	0	18.59	0
NODE_11323_length_3994_cov_17.974470_g3161_i0	hypothetical protein KI688_006593 [Linnemannia hyalina])	0.001	-9.562258857	0.014392973	0.045043322	yes	down	0	0	0	5.62	2.97	0	0	2.863333333
NODE_11326_length_3993_cov_16.288560_g3163_i0	hypothetical protein INT45_001701 [Mucor circinatus])	0.001	-9.427999578	0.015825656	0.047294184	yes	down	0	0	0	4.35	3.36	0	0	2.57
NODE_11336_length_3990_cov_73.996167_g3165_i0	hypothetical protein BSLG_00838 [Batrachochytrium salamandrivorans])	0	-11.65684101	0.002848148	0.030860422	yes	down	0	0	0	20.29	15.88	0	0	12.05666667
NODE_11337_length_3990_cov_69.609507_g3045_i1		0	-11.64281521	0.00288175	0.030897218	yes	down	0	0	0	16.88	18.47	0	0	11.78333333
NODE_11338_length_3990_cov_60.957833_g2728_i1	hypothetical protein LIPSTDRAFT_101603 [Lipomyces starkeyi NRRL Y-11557])	0	-11.38600229	0.003564558	0.031244541	yes	down	0	0	0	15.68	14.13	0	0	9.936666667
NODE_11340_length_3990_cov_23.811398_g3166_i0		0.001	-9.91104675	0.011192222	0.040370194	yes	down	0	0	0	5.43	5.27	0	0	3.566666667
NODE_11344_length_3989_cov_36.911299_g3167_i0		0.001	-10.55141922	0.006920752	0.034461967	yes	down	0	0	0	9.57	7.26	0	0	5.61
NODE_11349_length_3988_cov_26.040143_g3168_i0		0.001	-10.08040988	0.009879608	0.038614689	yes	down	0	0	0	5.86	6.14	0	0	4
NODE_1136_length_13878_cov_81.503514_g64_i5	ankyrin [Morchella conica CCBAS932])	48.376	5.59622857	0.01366315	0.043956874	yes	up	211.33	102.03	93.66	0.76	1.18	0.33	135.6733333	0.756666667
NODE_11371_length_3981_cov_24.241803_g3175_i0		0.001	-9.745029789	0.012627047	0.042474656	yes	down	0	0	0	5.62	4.04	0	0	3.22
NODE_11373_length_3981_cov_17.541752_g2672_i1		0.001	-9.857256143	0.011640393	0.041060826	yes	down	0	0	0	4.95	5.34	0	0	3.43
NODE_11375_length_3980_cov_35.146298_g3176_i0	RCC1/BLIP-II protein [Gonapodya prolifera JEL478])	0.001	-10.50628443	0.007165012	0.034748394	yes	down	0	0	0	9.19	7.14	0	0	5.443333333
NODE_11378_length_3979_cov_91.999487_g3178_i0		0	-12.64475072	0.001209709	0.029659345	yes	down	0	0	0	36.66	34.76	0	0	23.80666667
NODE_11382_length_3979_cov_52.165044_g3179_i0	hypothetical protein D9757_007159 [Gymnopus confluens])	0	-11.06744726	0.004614719	0.032041777	yes	down	0	0	0	13.6	10.52	0	0	8.04
NODE_11396_length_3976_cov_55.862272_g3182_i0	uncharacterized protein DL89DRAFT_47974 [Linderina pennispora])	0	-11.22236839	0.004073261	0.031511868	yes	down	0	0	0	13.71	12.96	0	0	8.89
NODE_11398_length_3975_cov_92.257568_g2771_i1		0	-11.22014855	0.004080594	0.031511868	yes	down	0	0	0	16.58	10.47	0	0	9.016666667
NODE_11399_length_3975_cov_63.017188_g3184_i0	hypothetical protein RclHR1_05420006 [Rhizophagus clarus])	0.001	-10.92999425	0.005148838	0.032411554	yes	down	0	0	0	12	9.91	0	0	7.303333333
NODE_11401_length_3975_cov_33.546691_g3185_i0	hypothetical protein K493DRAFT_204496 [Basidiobolus meristosporus CBS 931.73])	0.001	-10.38981355	0.007831473	0.035670125	yes	down	0	0	0	8.13	6.91	0	0	5.013333333
NODE_11407_length_3973_cov_28.074179_g3186_i0	hypothetical protein MUCCIDRAFT_136246 [Mucor lusitanicus CBS 277.49])	0.001	-10.1719356	0.009228952	0.037710353	yes	down	0	0	0	6.58	6.3	0	0	4.293333333
NODE_11408_length_3972_cov_83.960976_g3187_i0	hypothetical protein M407DRAFT_216139, partial [Tulasnella calospora MUT 4182])	0.003	-8.363833573	0.01142699	0.040757006	yes	down	0	0	0.08	4.59	2.71	0	0.026666667	2.433333333
NODE_11411_length_3971_cov_48.976374_g91_i3	kinase-like protein [Morchella conica CCBAS932])	319.869	8.321337134	0.006121443	0.033738518	yes	up	3.56	5.38	2.79	0	0	0	3.91	0
NODE_11413_length_3971_cov_31.287365_g3188_i0	P-loop containing nucleoside triphosphate hydrolase protein [Gigaspora rosea])	0.001	-10.36825054	0.007960784	0.035808392	yes	down	0	0	0	7.33	7.41	0	0	4.913333333
NODE_11418_length_3970_cov_26.031595_g874_i6	hypothetical protein P167DRAFT_572691 [Morchella conica CCBAS932])	206.432	7.68952343	0.007063201	0.034652734	yes	up	1.64	5.5	7.77	0	0.02	0	4.97	0.006666667
NODE_11421_length_3969_cov_85.676773_g3190_i0	hypothetical protein DFQ30_001008 [Apophysomyces sp. BC1015])	0	-12.3548772	0.001564887	0.030147658	yes	down	0	0	0	31.83	26.99	0	0	19.60666667
NODE_11422_length_3969_cov_75.999743_g3191_i0	hypothetical protein M407DRAFT_71596, partial [Tulasnella calospora MUT 4182])	0	-12.22253594	0.001757047	0.030147658	yes	down	0	0	0	27.6	25.86	0	0	17.82
NODE_11427_length_3967_cov_36.150643_g3192_i0	Protein of unknown function DUF2451 domain-containing protein [Rozella allomycis CSF55])	0.001	-10.53401222	0.007014055	0.034606275	yes	down	0	0	0	8.75	7.87	0	0	5.54
NODE_11429_length_3966_cov_67.574441_g3193_i0	kinase-like domain-containing protein, partial [Lobosporangium transversale])	0	-11.53175006	0.003160883	0.03123433	yes	down	0	0	0	16.83	16.27	0	0	11.03333333
NODE_11441_length_3963_cov_69.561760_g3095_i1	hypothetical protein FBU30_007833 [Linnemannia zychae])	0	-11.5928879	0.00300432	0.031035939	yes	down	0	0	0	18.76	15.98	0	0	11.58
NODE_11453_length_3962_cov_24.669241_g3198_i0		0.001	-9.99800903	0.010500049	0.039502736	yes	down	0	0	0	6.28	5.23	0	0	3.836666667
NODE_11456_length_3961_cov_33.353502_g3200_i0	hypothetical protein SpCBS45565_g04246 [Spizellomyces sp. 'palustris'])	0.001	-10.39493357	0.007801046	0.035600928	yes	down	0	0	0	7.88	7.23	0	0	5.036666667
NODE_11464_length_3958_cov_52.235506_g3202_i0	glycosyltransferase family 20-domain-containing protein [Lobosporangium transversale])	0	-11.2226812	0.004072229	0.031511868	yes	down	0	0	0	13.92	12.91	0	0	8.943333333
NODE_11471_length_3956_cov_89.235112_g3023_i1		0	-12.70492826	0.001146016	0.029659345	yes	down	0	0	0	39.53	35.54	0	0	25.02333333
NODE_11472_length_3956_cov_51.249807_g2747_i1	Transcription elongation factor 1 [Choanephora cucurbitarum])	0	-12.10314183	0.001948787	0.030304809	yes	down	0	0	0	22.81	26.2	0	0	16.33666667
NODE_11473_length_3955_cov_96.400206_g1378_i12	hypothetical protein P167DRAFT_274752 [Morchella conica CCBAS932])	52.408	5.711716196	0.011030659	0.040115516	yes	up	81.24	103.11	140.77	0.37	0.08	5.53	108.3733333	1.993333333
NODE_11476_length_3954_cov_21.095950_g3205_i0	hypothetical protein RO3G_03201 [Rhizopus delemar RA 99-880])	0.001	-9.687476289	0.013161219	0.043213448	yes	down	0	0	0	5.37	3.98	0	0	3.116666667
NODE_11482_length_3953_cov_33.472652_g643_i2	hypothetical protein P167DRAFT_591457 [Morchella conica CCBAS932])	168.377	7.395548255	0.007602794	0.035345281	yes	up	11.38	12.37	8.9	0.06	0	0	10.88333333	0.02
NODE_11489_length_3951_cov_21.060145_g3211_i0	kinase-like protein [Ceratobasidium sp. AG-I])	0.001	-9.614406294	0.01386815	0.04422474	yes	down	0	0	0	4.8	4.05	0	0	2.95
NODE_11493_length_3950_cov_92.867028_g2673_i1		0	-12.77031696	0.001080331	0.029659345	yes	down	0	0	0	39.73	38.71	0	0	26.14666667
NODE_11494_length_3950_cov_79.902918_g3150_i1	hypothetical protein P167DRAFT_571886 [Morchella conica CCBAS932])	529.512	9.04852086	0.001096723	0.029659345	yes	up	43.94	67.17	73.06	0	0.07	0	61.39	0.023333333
NODE_11495_length_3950_cov_49.748515_g3213_i0	hypothetical protein G9A89_012921 [Geosiphon pyriformis])	0	-11.00301089	0.004858525	0.032263426	yes	down	0	0	0	13.34	9.94	0	0	7.76
NODE_11498_length_3949_cov_93.311467_g1076_i4	hypothetical protein P167DRAFT_507068, partial [Morchella conica CCBAS932])	0.001	-10.24727204	0.000724884	0.028663049	yes	down	0	0	0	5.19	5.91	13.12	0	8.073333333
NODE_114_length_25289_cov_84.812708_g42_i1	hypothetical protein P167DRAFT_516437 [Morchella conica CCBAS932])	7715.143	12.91347711	1.99E-05	0.002388013	yes	up	14.73	8.37	18.87	0	0	0	13.99	0
NODE_11503_length_3949_cov_23.777118_g3216_i0		0.001	-9.902412796	0.011263109	0.040526375	yes	down	0	0	0	6.15	4.7	0	0	3.616666667
NODE_11507_length_3947_cov_97.200517_g3220_i0	phosphoenolpyruvate carboxylase [Spizellomyces sp. 'palustris'])	0.001	-10.27940656	0.008513981	0.036648408	yes	down	0	0	0	10.01	4.38	0	0	4.796666667
NODE_11508_length_3947_cov_93.241860_g3221_i0	nucleotide-diphospho-sugar transferase [Jimgerdemannia flammicorona])	0.001	-10.46472486	0.00739674	0.035032919	yes	down	0	0	0	7.87	7.98	0	0	5.283333333
NODE_11510_length_3947_cov_69.705685_g3131_i1		0	-11.46045876	0.00335282	0.03123433	yes	down	0	0	0	15.21	16.34	0	0	10.51666667
NODE_11512_length_3947_cov_50.288372_g3222_i0	hypothetical protein CXG81DRAFT_6275, partial [Caulochytrium protostelioides])	0	-11.04916695	0.004682734	0.032096981	yes	down	0	0	0	15.17	9.09	0	0	8.086666667
NODE_11520_length_3946_cov_21.972086_g3226_i0	uncharacterized protein SmJEL517_g03689 [Synchytrium microbalum])	0.001	-9.808538594	0.01205997	0.041673315	yes	down	0	0	0	6.11	4.11	0	0	3.406666667
NODE_11522_length_3945_cov_73.655895_g2579_i3	Patatin [Ceratocystis platani])	0.001	-9.52103797	0.014820155	0.045699085	yes	down	0	0	0	3.48	4.69	0	0	2.723333333
NODE_11525_length_3944_cov_88.987329_g645_i7	hypothetical protein P167DRAFT_574538 [Morchella conica CCBAS932])	88.688	6.47066021	0.003528212	0.03123433	yes	up	76.61	136.56	116.21	0.2	0.1	3.2	109.7933333	1.166666667
NODE_11526_length_3944_cov_78.021981_g2367_i3	hypothetical protein SeMB42_g06597 [Synchytrium endobioticum])	0.001	-10.67638643	0.006283019	0.033829129	yes	down	0	0	0	8.09	10.13	0	0	6.073333333
NODE_11527_length_3944_cov_73.488234_g3229_i0		0	-11.66318593	0.002833065	0.030841414	yes	down	0	0	0	20.86	15.95	0	0	12.27
NODE_11528_length_3944_cov_57.423584_g1475_i4	hypothetical protein P167DRAFT_544225 [Morchella conica CCBAS932])	329.1	8.362383429	0.005820127	0.033423753	yes	up	3.18	3.55	5.43	0	0	0	4.053333333	0
NODE_11532_length_3943_cov_106.927574_g303_i11	aspartate aminotransferase [Morchella conica CCBAS932])	0.001	-10.56000064	0.006875167	0.034414069	yes	down	0	0	0	2.78	0	76.38	0	26.38666667
NODE_11536_length_3942_cov_49.339457_g3233_i0	hypothetical protein BGZ51_005063 [Haplosporangium sp. Z 767])	0	-10.98686177	0.004921427	0.032339403	yes	down	0	0	0	12.31	10.63	0	0	7.646666667
NODE_11540_length_3941_cov_52.167702_g3235_i0	hypothetical protein P167DRAFT_146877 [Morchella conica CCBAS932])	57.119	5.835895852	0.010066076	0.038910117	yes	up	7.51	9.96	12.8	0.07	0.02	0.28	10.09	0.123333333
NODE_11546_length_3939_cov_74.907820_g188_i56	NMD3-domain-containing protein [Morchella conica CCBAS932])	188.484	7.558299237	0.013553362	0.043845896	yes	up	0.82	3.11	3.12	0	0	0	2.35	0
NODE_11553_length_3936_cov_83.471107_g3239_i0	Aminoacyl-tRNA synthetase, class Ia domain-containing protein [Rozella allomycis CSF55])	0	-12.0164783	0.002099798	0.030341321	yes	down	0	0	0	26.52	20.58	0	0	15.7
NODE_11562_length_3935_cov_35.816226_g3242_i1	hypothetical protein RclHR1_00700001 [Rhizophagus clarus])	0.001	-10.47555948	0.007335689	0.034948659	yes	down	0	0	0	8.09	7.96	0	0	5.35
NODE_11563_length_3935_cov_29.796267_g3243_i0	putative pre-mRNA-splicing factor ATP-dependent RNA helicase prp43 [Pseudocercospora fuligena])	0.001	-10.13208974	0.009507361	0.038037467	yes	down	0	0	0	6.01	6.58	0	0	4.196666667
NODE_11567_length_3934_cov_40.088411_g894_i2		0.001	-10.02445028	0.010297281	0.039267133	yes	down	0	0	0	7.76	4.23	0	0	3.996666667
NODE_11571_length_3933_cov_47.303683_g3249_i0	hypothetical protein CcCBS67573_g06386 [Chytriomyces confervae])	0.001	-10.91200913	0.005222713	0.032427776	yes	down	0	0	0	11.97	9.9	0	0	7.29
NODE_11577_length_3932_cov_57.258885_g3252_i0		0.001	-10.22021995	0.002312873	0.030389819	yes	down	0	0	0.08	14.26	12.09	0	0.026666667	8.783333333
NODE_11580_length_3931_cov_23.251946_g3254_i0	hypothetical protein FRB95_013848 [Tulasnella sp. JGI-2019a])	0.001	-9.924619091	0.011081591	0.040186927	yes	down	0	0	0	6.87	4.29	0	0	3.72
NODE_11585_length_3930_cov_31.616922_g3013_i1	unnamed protein product [Rhizophagus irregularis])	0.001	-10.13259956	0.009503752	0.038037467	yes	down	0	0	0	6.41	6.25	0	0	4.22
NODE_11587_length_3929_cov_77.973520_g3256_i0		0	-11.80355907	0.002517489	0.030534168	yes	down	0	0	0	21.36	19.13	0	0	13.49666667
NODE_11589_length_3929_cov_55.152388_g3257_i0	retroelement protein, partial [Polyporus grammocephalus])	0.001	-9.736878832	0.012701512	0.042555426	yes	down	0	0	0	3.68	5.79	0	0	3.156666667
NODE_11594_length_3928_cov_76.996884_g3259_i0	hypothetical protein BGZ81_003014 [Podila clonocystis])	0	-11.77961331	0.002568938	0.030660109	yes	down	0	0	0	21.78	18.16	0	0	13.31333333
NODE_11595_length_3928_cov_56.031680_g3099_i1	Peptidyl-prolyl cis-trans isomerase cyp6 [Apophysomyces ossiformis])	0	-10.98547423	0.004926865	0.032339403	yes	down	0	0	0	14.76	8.59	0	0	7.783333333
NODE_11596_length_3928_cov_20.915606_g3183_i1	P-loop containing nucleoside triphosphate hydrolase protein, partial [Neocallimastix californiae])	0.001	-9.512789977	0.01490696	0.045836361	yes	down	0	0	0	4.62	3.7	0	0	2.773333333
NODE_11599_length_3927_cov_104.660000_g2958_i1	phosphatidylserine decarboxylase [Allomyces macrogynus ATCC 38327])	0	-12.99041696	0.000883966	0.029064516	yes	down	0	0	0	47.89	44.23	0	0	30.70666667
NODE_11604_length_3927_cov_28.267273_g3263_i0		0.001	-9.415817757	0.015961659	0.047449583	yes	down	0	0	0	4.18	3.58	0	0	2.586666667
NODE_11610_length_3926_cov_30.092492_g3264_i0	hypothetical protein BC937DRAFT_89166 [Endogone sp. FLAS-F59071])	0.001	-10.24045877	0.008767154	0.037054136	yes	down	0	0	0	7.6	6.17	0	0	4.59
NODE_11611_length_3925_cov_70.363825_g3265_i0	general substrate transporter [Dimargaris cristalligena])	0	-11.32250921	0.003754653	0.0312907	yes	down	0	0	0	14.78	14.17	0	0	9.65
NODE_11615_length_3925_cov_29.638254_g897_i7	carbon-nitrogen hydrolase [Morchella conica CCBAS932])	184.737	7.529326314	0.013969692	0.044376487	yes	up	0.84	3.62	2.49	0	0	0	2.316666667	0
NODE_11621_length_3924_cov_37.726540_g3267_i0	antiviral helicase ski2 [Zygosaccharomyces mellis])	0.001	-10.57347523	0.006804134	0.034356226	yes	down	0	0	0	9.82	7.56	0	0	5.793333333
NODE_11628_length_3921_cov_99.222945_g3221_i1	nucleotide-diphospho-sugar transferase [Jimgerdemannia flammicorona])	0	-12.21604302	0.001767011	0.030147658	yes	down	0	0	0	31.57	22.89	0	0	18.15333333
NODE_11642_length_3917_cov_63.246875_g3275_i0		0	-11.34140001	0.003697154	0.0312907	yes	down	0	0	0	18.59	11.33	0	0	9.973333333
NODE_11643_length_3917_cov_26.583854_g3276_i0	FAS1 domain-containing protein [Morchella conica CCBAS932])	404.636	8.660482241	0.004263062	0.031672652	yes	up	5.13	3.66	6.16	0	0	0	4.983333333	0
NODE_11649_length_3915_cov_96.429651_g3279_i0	DNA-dependent RNA polymerase II second largest subunit [Basidiobolus meristosporus CBS 931.73])	0	-12.04871527	0.002042414	0.030341321	yes	down	0	0	0	25.67	22.54	0	0	16.07
NODE_11655_length_3914_cov_73.665103_g762_i17	thioredoxin-like protein [Morchella conica CCBAS932])	982.835	9.940805473	0.001004305	0.029418955	yes	up	10.57	12.88	13.13	0	0	0	12.19333333	0
NODE_11657_length_3913_cov_93.964807_g3282_i0	subtilisin-like protease [Colletotrichum tofieldiae])	0	-13.28793741	0.000670831	0.028501299	yes	down	0	0	0	58.38	55.17	0	0	37.85
NODE_11659_length_3913_cov_58.447080_g3283_i0		0.001	-10.08964088	0.009812179	0.038508411	yes	down	0	0	0	6.28	6.07	0	0	4.116666667
NODE_11662_length_3912_cov_84.046675_g3285_i0	ARM repeat-containing protein [Neocallimastix californiae])	0	-12.15858617	0.001857476	0.03022306	yes	down	0	0	0	30.4	22.06	0	0	17.48666667
NODE_11664_length_3912_cov_48.421904_g3286_i0	unnamed protein product [Rhizophagus irregularis])	0.001	-10.90633834	0.005246204	0.032468688	yes	down	0	0	0	13	9.05	0	0	7.35
NODE_11665_length_3912_cov_26.538722_g3287_i0		0.001	-10.1948894	0.009071895	0.037521762	yes	down	0	0	0	6.33	6.9	0	0	4.41
NODE_11666_length_3912_cov_21.209909_g3288_i0	JmjC-domain-containing protein, partial [Coemansia reversa NRRL 1564])	0.001	-9.72578643	0.012803474	0.042692705	yes	down	0	0	0	5.19	4.46	0	0	3.216666667
NODE_11669_length_3911_cov_75.428013_g2147_i3	hypothetical protein P167DRAFT_566992 [Morchella conica CCBAS932])	359.424	8.489541538	0.005734976	0.033231448	yes	up	1.36	9.03	3.08	0	0	0	4.49	0
NODE_11671_length_3911_cov_67.591810_g3291_i0		0	-11.34465907	0.003687316	0.0312907	yes	down	0	0	0	16.05	13.61	0	0	9.886666667
NODE_11672_length_3911_cov_54.935837_g3292_i0	ATP-dependent protease La [Spizellomyces punctatus DAOM BR117])	0	-11.18060867	0.004213228	0.031614508	yes	down	0	0	0	14.91	11.65	0	0	8.853333333
NODE_11684_length_3908_cov_68.343513_g3298_i0	ARM repeat-containing protein [Basidiobolus meristosporus CBS 931.73])	0	-11.51836527	0.003196137	0.03123433	yes	down	0	0	0	20.25	13.55	0	0	11.26666667
NODE_11691_length_3906_cov_57.370593_g3300_i0	phospholipid-translocating P-type ATPase [Basidiobolus meristosporus CBS 931.73])	0	-11.23338698	0.00403704	0.031511868	yes	down	0	0	0	14.81	12.68	0	0	9.163333333
NODE_11694_length_3905_cov_70.339864_g3301_i0	kinesin-domain-containing protein, partial [Anaeromyces robustus])	0	-11.68589963	0.002779667	0.030819652	yes	down	0	0	0	22.06	15.83	0	0	12.63
NODE_11696_length_3905_cov_61.282915_g3302_i0	TKL/LISK/LISK-DD1 protein kinase [Spizellomyces punctatus DAOM BR117])	0	-11.22442778	0.004066469	0.031511868	yes	down	0	0	0	16.7	10.91	0	0	9.203333333
NODE_11699_length_3905_cov_16.592738_g3305_i0		0.002	-9.367506053	0.016511207	0.048259939	yes	down	0	0	0	4.25	3.32	0	0	2.523333333
NODE_11700_length_3904_cov_75.723805_g3306_i0	exocyst complex component Sec5-domain-containing protein [Glomus cerebriforme])	0	-11.78298003	0.002561647	0.030639677	yes	down	0	0	0	22.27	18.08	0	0	13.45
NODE_11706_length_3903_cov_33.336905_g3309_i0	kinase-like protein [Rhizophagus irregularis])	0.001	-10.36271725	0.007994273	0.035884869	yes	down	0	0	0	7.33	7.6	0	0	4.976666667
NODE_11712_length_3902_cov_62.486013_g3310_i0	EPS15 repeat family actin cortical patch component [Schizosaccharomyces japonicus yFS275])	0	-11.3901042	0.003552584	0.031244541	yes	down	0	0	0	15.79	14.78	0	0	10.19
NODE_11714_length_3902_cov_52.370458_g1913_i2		0.002	-9.307391285	0.017218188	0.049306349	yes	down	0	0	0	4.78	2.58	0	0	2.453333333
NODE_11719_length_3901_cov_35.531381_g3312_i0	kinase-like protein, partial [Linnemannia elongata AG-77])	0.001	-10.4846727	0.007284689	0.034885113	yes	down	0	0	0	9.07	7.35	0	0	5.473333333
NODE_11722_length_3900_cov_48.431075_g3313_i0	hypothetical protein AMAG_16926 [Allomyces macrogynus ATCC 38327])	0.001	-10.92236724	0.00518005	0.032411554	yes	down	0	0	0	11.29	10.81	0	0	7.366666667
NODE_11724_length_3900_cov_17.335862_g3314_i0	kinase-like domain-containing protein, partial [Thamnocephalis sphaerospora])	0.001	-9.444502322	0.015643041	0.047013187	yes	down	0	0	0	4.38	3.6	0	0	2.66
NODE_11730_length_3897_cov_98.525916_g2642_i1	hypothetical protein SpCBS45565_g02905 [Spizellomyces sp. 'palustris'])	0	-12.89636583	0.000963433	0.029259897	yes	down	0	0	0	48.39	39.07	0	0	29.15333333
NODE_11741_length_3895_cov_17.255893_g3319_i0		0.002	-9.330829042	0.016939447	0.048909726	yes	down	0	0	0	4.32	3.11	0	0	2.476666667
NODE_11743_length_3894_cov_94.365470_g2324_i1	transcription elongation factor Spt5 [Basidiobolus meristosporus CBS 931.73])	0	-12.55211201	0.001314177	0.029659345	yes	down	0	0	0	39.25	29.86	0	0	23.03666667
NODE_11749_length_3894_cov_15.695048_g3322_i0	hypothetical protein BGZ65_009716 [Modicella reniformis])	0.002	-9.309222699	0.017196263	0.049255573	yes	down	0	0	0	3.72	3.52	0	0	2.413333333
NODE_11753_length_3893_cov_31.872904_g3324_i0	hypothetical protein CcCBS67573_g06362 [Chytriomyces confervae])	0.001	-10.29003346	0.008446048	0.036549163	yes	down	0	0	0	8.47	5.99	0	0	4.82
NODE_11759_length_3891_cov_60.928946_g3326_i0	hypothetical protein JCM24511_06921 [Saitozyma sp. JCM 24511])	0	-11.31529777	0.003776817	0.0312907	yes	down	0	0	0	14.84	14.25	0	0	9.696666667
NODE_11767_length_3889_cov_25.567156_g3327_i0	hypothetical protein BJ085DRAFT_12527, partial [Dimargaris cristalligena])	0.001	-9.977153436	0.010662481	0.039693568	yes	down	0	0	0	6.39	5.2	0	0	3.863333333
NODE_11768_length_3888_cov_62.431120_g3328_i0	DNA-directed DNA polymerase delta [Actinomortierella wolfii])	0	-11.48363827	0.00328928	0.03123433	yes	down	0	0	0	18.29	14.65	0	0	10.98
NODE_11769_length_3888_cov_24.890318_g3329_i0	hypothetical protein T551_00161 [Pneumocystis jirovecii RU7])	0.001	-9.949980804	0.010877466	0.0398844	yes	down	0	0	0	6.56	4.85	0	0	3.803333333
NODE_11777_length_3886_cov_82.127593_g3333_i0		0	-11.89512562	0.002329328	0.030389819	yes	down	0	0	0	29.26	15.29	0	0	14.85
NODE_11783_length_3885_cov_90.081408_g3134_i1	hypothetical protein BC938DRAFT_480720 [Jimgerdemannia flammicorona])	0	-11.88799769	0.002343499	0.030389819	yes	down	0	0	0	24.04	19.58	0	0	14.54
NODE_11786_length_3885_cov_37.079044_g3336_i0	hypothetical protein ID866_1653 [Astraeus odoratus])	0.001	-10.55257594	0.006914592	0.034461967	yes	down	0	0	0	9.18	8.05	0	0	5.743333333
NODE_11790_length_3884_cov_57.742579_g1475_i5	hypothetical protein P167DRAFT_544225 [Morchella conica CCBAS932])	243.216	7.926096563	0.00902631	0.037458627	yes	up	2.28	3.82	2.99	0	0	0	3.03	0
NODE_11795_length_3883_cov_80.440620_g1657_i2		0	-12.10553365	0.001944764	0.030293328	yes	down	0	0	0	23.03	27	0	0	16.67666667
NODE_11798_length_3882_cov_61.711432_g3338_i0	hypothetical protein BGZ54_007578, partial [Gamsiella multidivaricata])	0	-11.60541776	0.002973121	0.031035137	yes	down	0	0	0	18.89	16.87	0	0	11.92
NODE_11812_length_3879_cov_36.251447_g3342_i0	hypothetical protein INT44_007691 [Umbelopsis vinacea])	0.001	-10.47308761	0.007349578	0.034964155	yes	down	0	0	0	10.01	6.51	0	0	5.506666667
NODE_11816_length_3878_cov_100.549066_g918_i21	hypothetical protein P167DRAFT_518824 [Morchella conica CCBAS932])	40.915	5.354566847	0.014488916	0.045200804	yes	up	32.62	30.72	30.89	0.29	0.19	0.42	31.41	0.3
NODE_11819_length_3878_cov_63.785846_g2415_i2	hypothetical protein M441DRAFT_61468 [Trichoderma asperellum CBS 433.97])	0.001	-10.01000016	0.010407657	0.039377272	yes	down	0	0	0	6.71	5.2	0	0	3.97
NODE_11822_length_3878_cov_25.618785_g897_i8	ankyrin [Morchella conica CCBAS932])	122.126	6.932223151	0.01443195	0.045098439	yes	up	2.65	3.75	2.61	0	0	0.09	3.003333333	0.03
NODE_11823_length_3878_cov_20.185214_g3345_i0	hypothetical protein P167DRAFT_580246 [Morchella conica CCBAS932])	73.77	6.204961065	0.012877837	0.042782112	yes	up	6.97	8.26	9.43	0.05	0	0.17	8.22	0.073333333
NODE_11827_length_3877_cov_70.946842_g3204_i1		0	-11.43975975	0.003410503	0.03123433	yes	down	0	0	0	17.42	14.58	0	0	10.66666667
NODE_11834_length_3876_cov_37.419847_g3349_i0	uncharacterized protein SmJEL517_g02575 [Synchytrium microbalum])	0.001	-10.5681264	0.006832251	0.034378228	yes	down	0	0	0	8.96	8.45	0	0	5.803333333
NODE_11835_length_3876_cov_30.230061_g3350_i0		0.001	-10.25114213	0.008697047	0.036911469	yes	down	0	0	0	7.45	6.56	0	0	4.67
NODE_11836_length_3875_cov_74.681411_g2857_i1	hypothetical protein DL763_011509 [Monosporascus cannonballus])	0	-11.5332735	0.003156893	0.03123433	yes	down	0	0	0	12.98	20.38	0	0	11.12
NODE_11837_length_3875_cov_72.706951_g3351_i0	hypothetical protein C1645_832115 [Glomus cerebriforme])	0	-11.60332057	0.002978322	0.031035939	yes	down	0	0	0	18.7	17.04	0	0	11.91333333
NODE_11838_length_3875_cov_47.626382_g3352_i0	kinase-like protein [Gonapodya prolifera JEL478])	0.001	-10.91265941	0.005220025	0.032427776	yes	down	0	0	0	11.79	10.38	0	0	7.39
NODE_11839_length_3875_cov_26.837283_g3353_i0	SET domain-containing protein [Basidiobolus meristosporus CBS 931.73])	0.001	-10.10345842	0.009712015	0.038347972	yes	down	0	0	0	7.5	5.26	0	0	4.253333333
NODE_11841_length_3874_cov_93.830129_g3354_i0	uncharacterized protein SmJEL517_g05988 [Synchytrium microbalum])	0	-27.87621943	9.66E-13	2.13E-10	yes	down	0	0	0	102.62	104.34	0	0	68.98666667
NODE_11849_length_3873_cov_39.873288_g3357_i0	kinase-like domain-containing protein [Syncephalastrum racemosum])	0.001	-10.56931355	0.006826002	0.034376198	yes	down	0	0	0	9.24	8.24	0	0	5.826666667
NODE_11850_length_3873_cov_39.663857_g3358_i0		0.001	-10.58677483	0.00673467	0.034265357	yes	down	0	0	0	10.54	7.32	0	0	5.953333333
NODE_11852_length_3873_cov_35.621970_g45_i9		451.089	8.817269118	0.003593115	0.031274752	yes	up	4.25	6.48	6.24	0	0	0	5.656666667	0
NODE_11853_length_3873_cov_25.959431_g3359_i0	Phospholipase D1 [Mortierella alpina])	0.001	-10.02820151	0.010268798	0.039199393	yes	down	0	0	0	6.76	5.31	0	0	4.023333333
NODE_11858_length_3871_cov_95.001845_g3221_i2	nucleotide-diphospho-sugar transferase [Jimgerdemannia flammicorona])	0.002	-9.344577147	0.016777795	0.048653542	yes	down	0	0	0	1.95	5.26	0	0	2.403333333
NODE_1185_length_13678_cov_35.000441_g122_i2	carbonic anhydrase [Morchella conica CCBAS932])	431.344	8.752695002	0.001610581	0.030147658	yes	up	4.66	10.62	8.4	0	0	0.07	7.893333333	0.023333333
NODE_11864_length_3869_cov_84.464926_g2515_i1	hypothetical protein SeMB42_g05867 [Synchytrium endobioticum])	0	-11.90534812	0.002309141	0.030389819	yes	down	0	0	0	25.31	19.16	0	0	14.82333333
NODE_11865_length_3869_cov_76.094937_g188_i57	NMD3-domain-containing protein [Morchella conica CCBAS932])	8330.757	13.02423189	1.60E-05	0.001956649	yes	up	107.11	97.86	107.93	0	0	0	104.3	0
NODE_11868_length_3869_cov_61.243671_g265_i7	hypothetical protein P167DRAFT_535654 [Morchella conica CCBAS932])	79.673	6.316022376	0.003589511	0.031262468	yes	up	93.87	80.07	105.5	0.23	0.37	1.18	93.14666667	0.593333333
NODE_11870_length_3869_cov_44.793249_g3364_i0	limkain-b1-type NYN domain-containing protein, partial [Flammula alnicola])	0.001	-10.53245441	0.007022459	0.034606275	yes	down	0	0	0	9.24	7.85	0	0	5.696666667
NODE_11875_length_3868_cov_52.348721_g3366_i0	transcription elongation factor Spt6 [Basidiobolus meristosporus CBS 931.73])	0.001	-10.91958883	0.005191463	0.032427776	yes	down	0	0	0	11.98	10.36	0	0	7.446666667
NODE_11877_length_3866_cov_103.626814_g3368_i0	ERAD-associated E3 ubiquitin-protein ligase doa10 [Choanephora cucurbitarum])	0	-12.66031838	0.001192926	0.029659345	yes	down	0	0	0	37.8	36.58	0	0	24.79333333
NODE_11880_length_3866_cov_86.369227_g3174_i1	hypothetical protein BCR36DRAFT_285849 [Piromyces finnis])	0	-12.3811506	0.00152912	0.030147658	yes	down	0	0	0	31.53	29.83	0	0	20.45333333
NODE_11882_length_3866_cov_44.850092_g3369_i0	hypothetical protein K493DRAFT_242055 [Basidiobolus meristosporus CBS 931.73])	0.001	-10.82506979	0.005593503	0.033002495	yes	down	0	0	0	10.83	10.05	0	0	6.96
NODE_11885_length_3865_cov_74.548574_g1323_i3	hypothetical protein P167DRAFT_461524, partial [Morchella conica CCBAS932])	201.062	7.651495885	0.005714902	0.033208476	yes	up	17.36	16.09	23.61	0	0.07	0	19.02	0.023333333
NODE_11888_length_3865_cov_55.773231_g2681_i2		0.001	-10.56737286	0.006836221	0.034378645	yes	down	0	0	0	8.18	9.17	0	0	5.783333333
NODE_11889_length_3865_cov_29.107709_g3224_i1	P-loop containing nucleoside triphosphate hydrolase protein [Gigaspora margarita])	0	-11.9204872	0.00227954	0.030341321	yes	down	0	0	0	21.7	22.72	0	0	14.80666667
NODE_11899_length_3862_cov_88.310700_g3187_i1	hypothetical protein M407DRAFT_216139, partial [Tulasnella calospora MUT 4182])	0	-12.27719687	0.00167519	0.030147658	yes	down	0	0	0	35.31	22.68	0	0	19.33
NODE_11901_length_3862_cov_52.746896_g3374_i0		0	-11.0148645	0.004812818	0.03222576	yes	down	0	0	0	13.08	10.86	0	0	7.98
NODE_11907_length_3860_cov_96.853555_g3378_i0	ATP-dependent RNA helicase dbp2 [Spizellomyces punctatus DAOM BR117])	0	-12.24465864	0.001723485	0.030147658	yes	down	0	0	0	32.7	23.77	0	0	18.82333333
NODE_1190_length_13658_cov_80.647890_g369_i2	Hira-domain-containing protein [Morchella conica CCBAS932])	0.002	-8.936450989	0.003764607	0.0312907	yes	down	0	0	0	0.09	0.56	4.41	0	1.686666667
NODE_11910_length_3860_cov_35.154110_g3364_i1	limkain-b1-type NYN domain-containing protein, partial [Flammula alnicola])	0.001	-10.00296636	0.010461764	0.039477705	yes	down	0	0	0	5.89	5.9	0	0	3.93
NODE_11911_length_3860_cov_33.037272_g3379_i0	Glycosyltransferase family 1 protein [Mycena sanguinolenta])	0.001	-10.36726826	0.00796672	0.035818979	yes	down	0	0	0	6.75	8.31	0	0	5.02
NODE_11913_length_3859_cov_21.060286_g3380_i0	putative PHD finger domain protein [Aspergillus taichungensis])	0.001	-9.685930808	0.013175834	0.043227817	yes	down	0	0	0	6.12	3.55	0	0	3.223333333
NODE_11922_length_3858_cov_16.218461_g3382_i0	PigN-domain-containing protein [Gigaspora margarita])	0.002	-9.272540626	0.017640103	0.049982785	yes	down	0	0	0	3.47	3.63	0	0	2.366666667
NODE_11923_length_3857_cov_83.973016_g3383_i0		0.001	-10.17362932	0.00921728	0.037710353	yes	down	0	0	0	5.39	7.72	0	0	4.37
NODE_11925_length_3857_cov_58.177778_g3283_i1		0.001	-9.684300582	0.013191267	0.043263335	yes	down	0	0	0	5.79	3.82	0	0	3.203333333
NODE_11927_length_3857_cov_51.032275_g3384_i0	hypothetical protein LRAMOSA07535 [Lichtheimia ramosa])	0.001	-10.74379116	0.005961467	0.033566849	yes	down	0	0	0	12.82	7.34	0	0	6.72
NODE_11943_length_3853_cov_55.576536_g3392_i0	Transcription factor spt20 [Gryganskiella cystojenkinii])	0	-11.11684502	0.004435378	0.031853959	yes	down	0	0	0	12.51	13.02	0	0	8.51
NODE_11945_length_3852_cov_97.356556_g3126_i1	hypothetical protein PHYBLDRAFT_98520, partial [Phycomyces blakesleeanus NRRL 1555(-)])	0	-12.60136179	0.001257645	0.029659345	yes	down	0	0	0	36.13	35.51	0	0	23.88
NODE_11946_length_3852_cov_64.317351_g3394_i0	hypothetical protein CROQUDRAFT_670001 [Cronartium quercuum f. sp. fusiforme G11])	0	-28.20783836	5.19E-13	2.01E-10	yes	down	0	0	0	137.53	127.9	0	0	88.47666667
NODE_11951_length_3851_cov_61.630896_g3398_i0		0	-11.35525564	0.003655491	0.0312907	yes	down	0	0	0	15.38	14.85	0	0	10.07666667
NODE_11953_length_3851_cov_42.979332_g3399_i0		0.001	-10.75270017	0.005920096	0.033514518	yes	down	0	0	0	10.17	9.74	0	0	6.636666667
NODE_11957_length_3849_cov_103.843584_g2434_i2		79.048	6.304649794	0.012044929	0.041649616	yes	up	49.34	66.45	59.92	0.2	0	1.8	58.57	0.666666667
NODE_11963_length_3848_cov_94.829488_g3404_i0	hypothetical protein SPPG_08298 [Spizellomyces punctatus DAOM BR117])	0	-12.44494439	0.001445386	0.029988215	yes	down	0	0	0	36.39	28.52	0	0	21.63666667
NODE_11965_length_3848_cov_64.044285_g343_i3	D-isomer specific 2-hydroxyacid dehydrogenase [Morchella conica CCBAS932])	163.639	7.35437412	0.0031981	0.03123433	yes	up	55.98	73.41	64.69	0.09	0.17	0	64.69333333	0.086666667
NODE_11967_length_3847_cov_89.719629_g3405_i0		94.299	6.559171381	0.01043774	0.03942525	yes	up	111.7	282.91	209.78	0.81	0	4.12	201.4633333	1.643333333
NODE_11969_length_3847_cov_42.331565_g881_i17	hypothetical protein P167DRAFT_567831 [Morchella conica CCBAS932])	291.904	8.189350508	0.007705711	0.035493935	yes	up	0.81	5	5.39	0	0	0	3.733333333	0
NODE_11970_length_3847_cov_32.168966_g3406_i0		0.001	-10.30040899	0.008380191	0.036465776	yes	down	0	0	0	7.6	7	0	0	4.866666667
NODE_11974_length_3846_cov_61.250995_g1961_i2	U4/U6 small nuclear ribonucleo protein Prp3 [Endogone sp. FLAS-F59071])	0	-11.15622069	0.004296975	0.031682955	yes	down	0	0	0	15.96	10.76	0	0	8.906666667
NODE_11980_length_3845_cov_59.204618_g3409_i0	probable inactive receptor kinase At5g58300 [Rhizophagus clarus])	0	-11.30053751	0.003822552	0.031357179	yes	down	0	0	0	14.45	14.65	0	0	9.7
NODE_11984_length_3843_cov_67.333776_g3412_i0	hypothetical protein INT44_007034 [Umbelopsis vinacea])	0.001	-9.659253322	0.013430397	0.04363677	yes	down	0	0	0	4.3	4.99	0	0	3.096666667
NODE_11989_length_3842_cov_56.647012_g661_i3	acyl-CoA dehydrogenase/oxidase C-terminal [Morchella conica CCBAS932])	1370.073	10.42003691	0.000563603	0.02770604	yes	up	18.55	14.99	18.35	0	0	0	17.29666667	0
NODE_11994_length_3841_cov_74.371413_g3416_i0	RNA-binding domain-containing protein, partial [Basidiobolus meristosporus CBS 931.73])	0	-12.65575267	0.001197826	0.029659345	yes	down	0	0	0	40.88	34.2	0	0	25.02666667
NODE_12003_length_3840_cov_86.046771_g3418_i0		0	-11.75584291	0.002620959	0.030725041	yes	down	0	0	0	19.2	20.68	0	0	13.29333333
NODE_12024_length_3835_cov_53.867483_g3424_i0	hypothetical protein TD95_002525 [Thielaviopsis punctulata])	0	-28.810507	1.65E-13	1.40E-10	yes	down	0	0	0	212.09	198.37	0	0	136.82
NODE_12028_length_3834_cov_92.721853_g2761_i1	tRNA synthetases class I-domain-containing protein [Glomus cerebriforme])	0	-12.30591816	0.001633599	0.030147658	yes	down	0	0	0	31.89	27.11	0	0	19.66666667
NODE_12030_length_3834_cov_46.517434_g3427_i0	hypothetical protein SPPG_09000 [Spizellomyces punctatus DAOM BR117])	0.001	-10.85894318	0.005446299	0.032828146	yes	down	0	0	0	10.65	10.84	0	0	7.163333333
NODE_12031_length_3833_cov_96.061768_g3428_i0	Mitochondrial presequence protease [Mortierella alpina])	0	-12.93324288	0.000931517	0.029208653	yes	down	0	0	0	51.75	39.76	0	0	30.50333333
NODE_12039_length_3829_cov_66.796109_g3433_i0	hypothetical protein P167DRAFT_540103 [Morchella conica CCBAS932])	1232.714	10.26762196	0.000682049	0.028552813	yes	up	12.35	18.57	15.98	0	0	0	15.63333333	0
NODE_12040_length_3829_cov_28.788646_g3434_i0	histidine kinase osmosensor, partial [Rhizopus stolonifer])	0.001	-10.18183281	0.009160937	0.03762488	yes	down	0	0	0	8.19	5.49	0	0	4.56
NODE_12041_length_3828_cov_13.637963_g3435_i0	hypothetical protein P167DRAFT_587300 [Morchella conica CCBAS932])	188.279	7.556728777	0.013096927	0.043110001	yes	up	2.24	3.35	1.55	0	0	0	2.38	0
NODE_12045_length_3826_cov_97.899173_g988_i8	hypothetical protein P167DRAFT_556795 [Morchella conica CCBAS932])	0.009	-6.800820417	0.015471476	0.046737236	yes	down	0	0	1.09	11.74	10.16	35.29	0.363333333	19.06333333
NODE_12048_length_3826_cov_72.092558_g3437_i0	hypothetical protein BJ165DRAFT_1334489 [Panaeolus papilionaceus])	0	-11.44834628	0.003386466	0.03123433	yes	down	0	0	0	14.27	17.88	0	0	10.71666667
NODE_12055_length_3825_cov_20.204909_g2489_i1	hypothetical protein O9G_002470 [Rozella allomycis CSF55])	0.002	-9.283376595	0.017507958	0.049812442	yes	down	0	0	0	3.23	3.95	0	0	2.393333333
NODE_12056_length_3824_cov_23.921003_g3439_i0		0.001	-9.892432302	0.011345548	0.040672374	yes	down	0	0	0	7.2	4.08	0	0	3.76
NODE_12058_length_3823_cov_46.981046_g2380_i1		0.001	-9.976564038	0.010667104	0.039697514	yes	down	0	0	0	6.34	5.43	0	0	3.923333333
NODE_12070_length_3820_cov_69.116751_g3443_i0		0	-11.48586306	0.003283239	0.03123433	yes	down	0	0	0	18.88	14.77	0	0	11.21666667
NODE_12071_length_3820_cov_53.207320_g3444_i0		0	-11.05517272	0.004660289	0.032087128	yes	down	0	0	0	12.84	11.96	0	0	8.266666667
NODE_12083_length_3817_cov_76.562567_g3449_i0	unnamed protein product [Fusarium acuminatum CS5907])	0	-11.7206592	0.002699729	0.030763527	yes	down	0	0	0	24.43	15.52	0	0	13.31666667
NODE_12087_length_3817_cov_43.860695_g3451_i0	mRNA binding protein puf3, partial [Linnemannia elongata])	0.001	-10.74931936	0.005935765	0.033514518	yes	down	0	0	0	10.69	9.43	0	0	6.706666667
NODE_12089_length_3817_cov_19.232086_g3452_i0	hypothetical protein RclHR1_01950019 [Rhizophagus clarus])	0.001	-9.551101212	0.014507516	0.045208677	yes	down	0	0	0	4.44	4.29	0	0	2.91
NODE_12090_length_3816_cov_107.899438_g2826_i1	hypothetical protein SPPG_02047 [Spizellomyces punctatus DAOM BR117])	0	-27.67660582	1.40E-12	2.57E-10	yes	down	0	0	0	147.24	100.5	0	0	82.58
NODE_12091_length_3816_cov_92.440225_g3453_i0	uncharacterized protein RHOBADRAFT_14012 [Rhodotorula graminis WP1])	0	-12.5266333	0.001344336	0.029659345	yes	down	0	0	0	36.3	32.64	0	0	22.98
NODE_12093_length_3816_cov_32.894624_g3455_i0	hypothetical protein SeMB42_g04565 [Synchytrium endobioticum])	0.001	-10.3356821	0.008159722	0.036107871	yes	down	0	0	0	8.35	6.8	0	0	5.05
NODE_12096_length_3814_cov_38.818571_g3457_i0		0.001	-10.55987694	0.006875822	0.034414069	yes	down	0	0	0	9.09	8.53	0	0	5.873333333
NODE_12098_length_3814_cov_35.188922_g3459_i0	hypothetical protein PhCBS80983_g03437 [Powellomyces hirtus])	0.001	-10.45049706	0.007477603	0.035128181	yes	down	0	0	0	8.74	7.64	0	0	5.46
NODE_12103_length_3813_cov_49.932548_g3299_i1		0.001	-10.94153338	0.00510194	0.032386512	yes	down	0	0	0	13.59	9.63	0	0	7.74
NODE_12109_length_3810_cov_38.326547_g3461_i0	ubiquitin carboxyl-terminal hydrolase 5 [Gigaspora rosea])	0.001	-9.530825257	0.014717727	0.045517153	yes	down	0	0	0	4.71	3.97	0	0	2.893333333
NODE_12118_length_3808_cov_85.728759_g2707_i1		0	-13.10163213	0.000797851	0.028952381	yes	down	0	0	0	52.33	50.34	0	0	34.22333333
NODE_12121_length_3807_cov_101.549598_g3462_i0		64.811	6.018162269	0.006153548	0.033784264	yes	up	25.62	101.84	71.52	0.19	0.19	1.83	66.32666667	0.736666667
NODE_12123_length_3807_cov_63.634048_g3464_i0	peroxisomal targeting signal 2 receptor [Morchella conica CCBAS932])	907.851	9.826312504	0.001170683	0.029659345	yes	up	10.8	8.23	15.74	0	0	0	11.59	0
NODE_12125_length_3807_cov_35.300000_g3465_i0	hypothetical protein CLAIMM_03545 isoform 1 [Cladophialophora immunda])	0.001	-10.20356883	0.009013133	0.037434932	yes	down	0	0	0	8.25	5.7	0	0	4.65
NODE_12130_length_3806_cov_20.816036_g3466_i0	hypothetical protein M422DRAFT_258263 [Sphaerobolus stellatus SS14])	0.001	-9.595150735	0.01405994	0.044523285	yes	down	0	0	0	5.72	3.47	0	0	3.063333333
NODE_12132_length_3805_cov_93.872854_g3467_i0	PMCA-type calcium-translocating P-type ATPase [Basidiobolus meristosporus CBS 931.73])	0	-12.65929416	0.001194023	0.029659345	yes	down	0	0	0	45.93	30.75	0	0	25.56
NODE_12133_length_3805_cov_91.076180_g909_i2	S-adenosyl-L-methionine-dependent methyltransferase [Morchella conica CCBAS932])	69703.856	16.08895086	1.00E-07	1.52E-05	yes	up	670.94	939.86	1067.7	0	0	0	892.8333333	0
NODE_12134_length_3805_cov_88.791845_g3468_i0		0	-12.17167901	0.001836495	0.030147658	yes	down	0	0	0	31.75	22.79	0	0	18.18
NODE_12136_length_3805_cov_20.682403_g3345_i1	hypothetical protein P167DRAFT_580246 [Morchella conica CCBAS932])	168.199	7.394025509	0.015184403	0.046200628	yes	up	1.72	3.01	1.67	0	0	0	2.133333333	0
NODE_12138_length_3804_cov_74.096592_g3469_i0		0	-12.25679589	0.001705322	0.030147658	yes	down	0	0	0	24.39	32.16	0	0	18.85
NODE_12143_length_3804_cov_35.363831_g3471_i0		0.001	-9.866002427	0.011566453	0.040951377	yes	down	0	0	0	6.2	4.81	0	0	3.67
NODE_12144_length_3804_cov_28.987389_g3154_i1		0.001	-9.999684452	0.010487096	0.039490292	yes	down	0	0	0	6.13	5.84	0	0	3.99
NODE_12152_length_3803_cov_34.101449_g3476_i0	kinase-like protein [Gonapodya prolifera JEL478])	0.001	-10.33239446	0.008180049	0.036139336	yes	down	0	0	0	8.14	7	0	0	5.046666667
NODE_12161_length_3801_cov_43.454619_g3480_i0		0.001	-10.72466228	0.006051179	0.033620361	yes	down	0	0	0	9.47	10.25	0	0	6.573333333
NODE_12162_length_3801_cov_33.256982_g3481_i0		0.001	-10.39983997	0.007771989	0.035560391	yes	down	0	0	0	7.49	8.25	0	0	5.246666667
NODE_12169_length_3800_cov_27.218104_g3484_i0	WD40 repeat-like protein, partial [Rhizodiscina lignyota])	0.001	-10.08754088	0.009827483	0.038542069	yes	down	0	0	0	6.5	6.24	0	0	4.246666667
NODE_12171_length_3799_cov_35.978775_g45_i10		210.877	7.720255688	0.011539051	0.040939814	yes	up	1.06	3.23	3.95	0	0	0	2.746666667	0
NODE_12173_length_3799_cov_27.514777_g3037_i1	pre-tRNA nuclear export protein, partial [Apophysomyces sp. BC1015])	0.001	-9.72492816	0.012811393	0.042704572	yes	down	0	0	0	4.96	4.94	0	0	3.3
NODE_12177_length_3796_cov_102.181232_g3331_i1	Sec23/Sec24 trunk domain-containing protein [Glomus cerebriforme])	0	-12.78996458	0.001061286	0.029557555	yes	down	0	0	0	44.4	38.91	0	0	27.77
NODE_12179_length_3796_cov_67.308416_g2722_i1	hypothetical protein PENDEC_c041G02868 [Penicillium decumbens])	0	-11.23567773	0.004029547	0.031511868	yes	down	0	0	0	13.2	14.89	0	0	9.363333333
NODE_12180_length_3796_cov_16.797257_g3488_i0	hypothetical protein BJ684DRAFT_9435, partial [Piptocephalis cylindrospora])	0.002	-9.34431763	0.016780834	0.048653542	yes	down	0	0	0	3.93	3.69	0	0	2.54
NODE_12181_length_3795_cov_100.162991_g1564_i1	unnamed protein product [Fusarium acuminatum CS5907])	0	-13.79531574	0.000413817	0.026176872	yes	down	0	0	0	81.15	84.98	0	0	55.37666667
NODE_12182_length_3795_cov_90.371167_g3489_i0	ARM repeat-containing protein [Basidiobolus meristosporus CBS 931.73])	0	-12.1000091	0.001954067	0.030324221	yes	down	0	0	0	27.8	23.88	0	0	17.22666667
NODE_12183_length_3795_cov_63.975524_g2883_i1	hypothetical protein BC938DRAFT_480720 [Jimgerdemannia flammicorona])	0	-11.12710468	0.004398932	0.031819778	yes	down	0	0	0	14.24	12.12	0	0	8.786666667
NODE_12189_length_3793_cov_77.912540_g3491_i0	kinase-like domain-containing protein [Catenaria anguillulae PL171])	0	-11.77188185	0.002585754	0.030702514	yes	down	0	0	0	22.54	18.71	0	0	13.75
NODE_12194_length_3792_cov_57.850336_g3_i59		898.353	9.811139344	0.001206517	0.029659345	yes	up	15.34	11.68	7.25	0	0	0	11.42333333	0
NODE_12198_length_3792_cov_21.590579_g3246_i1	ankyrin, partial [Morchella conica CCBAS932])	400.76	8.646595136	0.002203922	0.030341321	yes	up	8.23	12.78	9.03	0	0	0.09	10.01333333	0.03
NODE_12199_length_3791_cov_100.372644_g3495_i0	hypothetical protein G6F65_014417 [Rhizopus oryzae])	0	-12.58544601	0.001275664	0.029659345	yes	down	0	0	0	32.91	38.67	0	0	23.86
NODE_12200_length_3791_cov_75.899031_g3496_i0	14-3-3 domain-containing protein [Kockovaella imperatae])	0	-27.79823947	1.12E-12	2.18E-10	yes	down	0	0	0	102.58	114.6	0	0	72.39333333
NODE_12203_length_3791_cov_17.822025_g3497_i0	kinesin-domain-containing protein [Piromyces finnis])	0.001	-9.441186387	0.015679585	0.047071388	yes	down	0	0	0	4.77	3.47	0	0	2.746666667
NODE_12208_length_3789_cov_29.289601_g3498_i0	Foie gras liver health family 1-domain-containing protein [Rhizophagus diaphanus] [Rhizophagus sp. MUCL 43196])	0.001	-10.16089689	0.009305343	0.037829665	yes	down	0	0	0	7.39	6.13	0	0	4.506666667
NODE_12209_length_3788_cov_43.889787_g3499_i0	Calreticulin domain-containing protein [Rozella allomycis CSF55])	0.001	-10.52097834	0.007084655	0.034670499	yes	down	0	0	0	9.67	7.7	0	0	5.79
NODE_12211_length_3787_cov_87.850674_g3323_i1		0	-12.28156346	0.001668805	0.030147658	yes	down	0	0	0	30.22	28.33	0	0	19.51666667
NODE_12212_length_3787_cov_86.746361_g3279_i1	DNA-dependent RNA polymerase II second largest subunit [Basidiobolus meristosporus CBS 931.73])	0	-11.43847684	0.003414108	0.03123433	yes	down	0	0	0	18.5	14.38	0	0	10.96
NODE_1221_length_13524_cov_63.738380_g421_i2	hypothetical protein P167DRAFT_488312 [Morchella conica CCBAS932])	430.385	8.749482628	6.85E-05	0.006803531	yes	up	201.64	224.77	219.24	0.25	0.06	0.29	215.2166667	0.2
NODE_12220_length_3786_cov_51.595578_g2256_i2	hypothetical protein G6F55_009287 [Rhizopus delemar])	0.001	-9.966623773	0.010745337	0.039752452	yes	down	0	0	0	7.3	4.65	0	0	3.983333333
NODE_12221_length_3786_cov_51.101914_g2410_i3	hypothetical protein SPPG_03039 [Spizellomyces punctatus DAOM BR117])	0.001	-10.46517662	0.007394185	0.035032919	yes	down	0	0	0	9.61	7.17	0	0	5.593333333
NODE_12222_length_3786_cov_19.053384_g3502_i0	hypothetical protein G6F35_004295 [Rhizopus oryzae])	0.001	-9.512339686	0.014911712	0.045839296	yes	down	0	0	0	5.08	3.61	0	0	2.896666667
NODE_12224_length_3785_cov_56.280475_g788_i5	laccase [Paxillus ammoniavirescens])	0.001	-9.892221675	0.011347293	0.040672374	yes	down	0	0	0	6.08	5.13	0	0	3.736666667
NODE_12226_length_3785_cov_27.717638_g3505_i0		0.001	-10.06456525	0.009996309	0.038808366	yes	down	0	0	0	6.2	6.36	0	0	4.186666667
NODE_12232_length_3783_cov_55.439288_g2867_i2		0.001	-9.662384532	0.013400295	0.043593351	yes	down	0	0	0	6.74	3.06	0	0	3.266666667
NODE_12233_length_3783_cov_54.739342_g2867_i3		0.001	-9.387740767	0.016279044	0.047896049	yes	down	0	0	0	5.53	2.56	0	0	2.696666667
NODE_12235_length_3783_cov_30.291419_g3508_i0	Pumilio domain-containing protein [Smittium culicis])	0.001	-10.22283103	0.008883935	0.037203711	yes	down	0	0	0	8.14	6.06	0	0	4.733333333
NODE_12242_length_3780_cov_56.825817_g2154_i2		0	-10.99895564	0.004874251	0.032282632	yes	down	0	0	0	13.23	11	0	0	8.076666667
NODE_12244_length_3779_cov_89.846569_g3405_i1		124.994	6.965713648	0.006258294	0.033829129	yes	up	108.99	248.66	198.26	0	0.6	2.17	185.3033333	0.923333333
NODE_12252_length_3777_cov_50.084595_g3418_i2		0.001	-10.09459721	0.009776145	0.038464858	yes	down	0	0	0	7.36	5.63	0	0	4.33
NODE_12254_length_3777_cov_40.429459_g3512_i0	hypothetical protein BC936DRAFT_138398 [Jimgerdemannia flammicorona])	0.001	-10.60937087	0.006618112	0.034169541	yes	down	0	0	0	10.96	7.67	0	0	6.21
NODE_12266_length_3775_cov_34.435100_g3518_i0	hypothetical protein CLUG_03626 [Clavispora lusitaniae ATCC 42720])	0.001	-10.11797382	0.009607774	0.03816937	yes	down	0	0	0	7.1	6.07	0	0	4.39
NODE_12267_length_3775_cov_31.655760_g3519_i0	hypothetical protein MAM1_0163d06999 [Mucor ambiguus])	0.001	-10.2459736	0.008730901	0.036978857	yes	down	0	0	0	8.14	6.3	0	0	4.813333333
NODE_12268_length_3775_cov_24.367766_g3520_i0	kinase-like domain-containing protein [Catenaria anguillulae PL171])	0.001	-9.859626723	0.011620311	0.041019495	yes	down	0	0	0	6.19	4.85	0	0	3.68
NODE_12275_length_3774_cov_50.182310_g3521_i0		0.001	-9.470056617	0.015363923	0.046580748	yes	down	0	0	0	4.68	3.75	0	0	2.81
NODE_12278_length_3773_cov_62.845238_g3523_i0		0	-11.4811405	0.003296074	0.03123433	yes	down	0	0	0	20.43	13.76	0	0	11.39666667
NODE_12279_length_3773_cov_54.668019_g3524_i0	hypothetical protein C1645_762230 [Glomus cerebriforme])	0	-11.09100234	0.004528398	0.031966077	yes	down	0	0	0	15.14	10.88	0	0	8.673333333
NODE_12282_length_3773_cov_13.540314_g3526_i0	1,3-beta-glucan synthase component-domain-containing protein [Syncephalastrum racemosum])	0.002	-9.290350575	0.017423369	0.049670474	yes	down	0	0	0	3.99	3.43	0	0	2.473333333
NODE_12287_length_3772_cov_84.322869_g3527_i0	U2-associated protein SR140 [Rhizophagus irregularis DAOM 181602=DAOM 197198])	0	-12.03611658	0.002064667	0.030341321	yes	down	0	0	0	29.84	20.37	0	0	16.73666667
NODE_12288_length_3772_cov_78.966171_g3084_i1	hypothetical protein C1646_666890 [Rhizophagus diaphanus] [Rhizophagus sp. MUCL 43196])	0	-12.71763785	0.000136974	0.012072581	yes	down	0	0	0	38.24	40.88	0.09	0	26.40333333
NODE_12296_length_3769_cov_62.282503_g3530_i0		0	-11.33718238	0.003709922	0.0312907	yes	down	0	0	0	20.61	10.66	0	0	10.42333333
NODE_12297_length_3769_cov_16.481040_g3460_i1		0.002	-9.326240103	0.016993708	0.048981794	yes	down	0	0	0	3.35	4.16	0	0	2.503333333
NODE_12299_length_3768_cov_76.515308_g3531_i0	ternary protein-Dna Complex1, partial [Conidiobolus coronatus NRRL 28638])	0	-11.68055081	0.002792158	0.030819652	yes	down	0	0	0	23.7	15.64	0	0	13.11333333
NODE_12306_length_3768_cov_44.811975_g3534_i0	hypothetical protein Glove_277g38 [Diversispora epigaea])	0.001	-10.74353446	0.005962663	0.033567182	yes	down	0	0	0	11.24	9.15	0	0	6.796666667
NODE_12307_length_3768_cov_41.107559_g3535_i0	serine/threonine protein kinase, AGC [Mortierella sp. NVP85])	0.001	-10.63424903	0.006491884	0.033989048	yes	down	0	0	0	10.41	8.48	0	0	6.296666667
NODE_12310_length_3767_cov_74.689973_g2712_i2		0.001	-10.65805245	0.006373141	0.033958471	yes	down	0	0	0	9.71	9.37	0	0	6.36
NODE_12318_length_3765_cov_17.696584_g3538_i0		0.001	-9.39124428	0.016239139	0.047847383	yes	down	0	0	0	4.81	3.24	0	0	2.683333333
NODE_12324_length_3764_cov_46.090589_g3541_i0	TPR-like protein [Piromyces finnis])	0	-12.78329124	0.000186684	0.015630393	yes	down	0.1	0	0	90.77	72.76	0	0.033333333	54.51
NODE_12327_length_3764_cov_27.999729_g3544_i0	kinesin-domain-containing protein, partial [Anaeromyces robustus])	0.001	-10.06872883	0.009965525	0.038762927	yes	down	0	0	0	7.42	5.41	0	0	4.276666667
NODE_12328_length_3764_cov_27.303499_g3545_i0		0.001	-9.930802792	0.01103151	0.040115516	yes	down	0	0	0	6.27	5.33	0	0	3.866666667
NODE_12329_length_3764_cov_23.999458_g3546_i0	Transcription factor myb3r-5 [Mortierella antarctica])	0.001	-9.798648387	0.012146768	0.041800767	yes	down	0	0	0	6.47	4.22	0	0	3.563333333
NODE_12333_length_3763_cov_74.140532_g2771_i2		0.001	-10.13430541	0.009491685	0.038037467	yes	down	0	0	0	9.18	4.46	0	0	4.546666667
NODE_12340_length_3762_cov_31.659701_g3548_i0	hypothetical protein MUCCIDRAFT_136246 [Mucor lusitanicus CBS 277.49])	0.001	-10.20996766	0.008970029	0.037340982	yes	down	0	0	0	7.25	6.78	0	0	4.676666667
NODE_12341_length_3761_cov_81.940554_g3549_i0	kinase-like domain-containing protein [Syncephalis pseudoplumigaleata])	0	-12.06303543	0.002017388	0.030341321	yes	down	0	0	0	23	27.25	0	0	16.75
NODE_12342_length_3761_cov_27.670467_g3550_i0		0.001	-10.43983828	0.007538701	0.03525415	yes	down	0	0	0	13.24	3.89	0	0	5.71
NODE_12346_length_3760_cov_101.860440_g3463_i1	hypothetical protein G9A89_004695 [Geosiphon pyriformis])	0	-11.87237233	0.000469285	0.026724465	yes	down	0	0	0.09	51.22	36.26	0	0.03	29.16
NODE_12353_length_3759_cov_72.542911_g3556_i0	hypothetical protein K493DRAFT_204496 [Basidiobolus meristosporus CBS 931.73])	0	-11.71477226	0.002713118	0.030778524	yes	down	0	0	0	20.04	19.73	0	0	13.25666667
NODE_12354_length_3759_cov_56.076046_g3557_i0	killer toxin resistant protein [Rhizopus azygosporus])	0	-11.17702378	0.004225445	0.0316419	yes	down	0	0	0	14.8	12.74	0	0	9.18
NODE_12359_length_3757_cov_92.045109_g3005_i1	glycosyltransferase family 41 protein, partial [Mucor lusitanicus CBS 277.49])	0	-12.38065883	0.001529782	0.030147658	yes	down	0	0	0	37.91	26.09	0	0	21.33333333
NODE_12361_length_3757_cov_77.199457_g877_i8	hypothetical protein P167DRAFT_609849 [Morchella conica CCBAS932])	663.824	9.374657029	0.001978395	0.030341321	yes	up	6.86	6.41	12.61	0	0	0	8.626666667	0
NODE_12363_length_3757_cov_40.753533_g3560_i0	hypothetical protein BGX26_001518, partial [Mortierella sp. AD094])	0.001	-10.40567347	0.007737567	0.035523793	yes	down	0	0	0	11.3	5.22	0	0	5.506666667
NODE_12369_length_3756_cov_28.754281_g3408_i1	hypothetical protein PIROE2DRAFT_27492, partial [Piromyces sp. E2])	0.001	-10.0010155	0.010476815	0.039485602	yes	down	0	0	0	6.29	5.87	0	0	4.053333333
NODE_1236_length_13461_cov_98.922071_g15_i5	FTHFS-domain-containing protein [Morchella conica CCBAS932])	81.608	6.350633318	0.003105814	0.031151576	yes	up	127.24	161.4	136.65	0.45	0.41	2	141.7633333	0.953333333
NODE_12371_length_3754_cov_31.665488_g3413_i1	hypothetical protein DSO57_010198 [Entomophthora muscae])	0.001	-9.710436322	0.012945768	0.042876375	yes	down	0	0	0	5.19	4.76	0	0	3.316666667
NODE_12373_length_3754_cov_17.375306_g3565_i0	hypothetical protein GALMADRAFT_760951 [Galerina marginata CBS 339.88])	0.001	-9.413820175	0.015984058	0.047479466	yes	down	0	0	0	4.3	3.82	0	0	2.706666667
NODE_12376_length_3752_cov_86.030204_g3566_i0	armadillo-type protein [Glomus cerebriforme])	0	-12.27301504	0.001681327	0.030147658	yes	down	0	0	0	31.47	27.48	0	0	19.65
NODE_12377_length_3752_cov_78.541769_g3567_i0	Ribonucleoside-diphosphate reductase large subunit [Actinomortierella wolfii])	0	-12.1664896	0.001844784	0.030147658	yes	down	0	0	0	32.04	23.13	0	0	18.39
NODE_12386_length_3750_cov_91.135856_g3571_i0	DNA damage-binding protein 1-like protein [Basidiobolus meristosporus CBS 931.73])	0	-12.15397658	0.001864915	0.03022306	yes	down	0	0	0	32.02	22.73	0	0	18.25
NODE_12397_length_3749_cov_47.601852_g3578_i0	hypothetical protein PV09_08622 [Verruconis gallopava])	0.001	-10.3676353	0.007964501	0.03581302	yes	down	0	0	0	8.37	7.37	0	0	5.246666667
NODE_1239_length_13455_cov_64.041710_g421_i3	hypothetical protein P167DRAFT_488312 [Morchella conica CCBAS932])	0.001	-9.470777313	1.13E-05	0.001437949	yes	down	0.76	1.17	1.55	176.87	207.34	1061.41	1.16	481.8733333
NODE_12401_length_3748_cov_55.800872_g788_i6	laccase [Boletus reticuloceps])	0.001	-9.645785981	0.013560551	0.043862076	yes	down	0	0	0	4.68	4.82	0	0	3.166666667
NODE_12408_length_3746_cov_30.682202_g3581_i0		0.001	-10.35434405	0.008045191	0.035953648	yes	down	0	0	0	7.94	7.62	0	0	5.186666667
NODE_12410_length_3746_cov_26.568547_g3583_i0		0.001	-9.984766854	0.010602927	0.039604209	yes	down	0	0	0	5.77	6.22	0	0	3.996666667
NODE_12416_length_3744_cov_68.754840_g3585_i0	hypothetical protein PIROE2DRAFT_68106 [Piromyces sp. E2])	0	-11.62226863	0.002931628	0.030922264	yes	down	0	0	0	18.46	18.93	0	0	12.46333333
NODE_12418_length_3744_cov_32.014726_g3587_i0		0.001	-10.29182261	0.008434659	0.036546241	yes	down	0	0	0	7.59	7.32	0	0	4.97
NODE_12420_length_3744_cov_22.265067_g3588_i0		0.001	-9.744078427	0.012635718	0.042475378	yes	down	0	0	0	4.87	5.28	0	0	3.383333333
NODE_12421_length_3744_cov_16.778020_g3589_i0	hypothetical protein INT43_006843 [Umbelopsis isabellina])	0.002	-9.323121137	0.017030675	0.049035482	yes	down	0	0	0	3.6	3.98	0	0	2.526666667
NODE_12422_length_3743_cov_76.023732_g700_i4	acetyl-CoA synthetase-like protein [Morchella conica CCBAS932])	1185.948	10.2118249	0.000768479	0.028952381	yes	up	22.29	7.93	15.62	0	0	0	15.28	0
NODE_12423_length_3743_cov_58.364703_g3590_i0	hypothetical protein K493DRAFT_383047 [Basidiobolus meristosporus CBS 931.73])	0	-11.17966151	0.004216453	0.031614508	yes	down	0	0	0	12.94	14.49	0	0	9.143333333
NODE_12426_length_3742_cov_72.722783_g3592_i0	hypothetical protein INT44_008607 [Umbelopsis vinacea])	0	-11.62014609	0.002936825	0.030934084	yes	down	0	0	0	23.4	14.68	0	0	12.69333333
NODE_12429_length_3741_cov_68.289847_g3593_i0		0.002	-9.301852243	0.017284648	0.049443708	yes	down	0	0	0	3.19	4.22	0	0	2.47
NODE_12431_length_3741_cov_53.225710_g3595_i0	glycoside hydrolase family 13 protein [Lactarius quietus])	0	-10.99085395	0.004905809	0.032339003	yes	down	0	0	0	12.58	11.68	0	0	8.086666667
NODE_12434_length_3741_cov_28.775109_g139_i2		170.491	7.413551014	0.015028637	0.04597602	yes	up	1.29	3.12	2.31	0	0	0	2.24	0
NODE_12435_length_3740_cov_81.605242_g3597_i0	hypothetical protein HOY82DRAFT_479690 [Tuber indicum])	0	-11.99128831	0.002145663	0.030341321	yes	down	0	0	0	18.1	29.44	0	0	15.84666667
NODE_12438_length_3740_cov_57.622987_g3598_i0	hypothetical protein INT45_008245 [Mucor circinatus])	0.001	-10.83175641	0.005564164	0.032960072	yes	down	0	0	0	11.53	10.24	0	0	7.256666667
NODE_12441_length_3739_cov_90.768979_g3599_i0	PMCA-type calcium-translocating P-type ATPase [Basidiobolus meristosporus CBS 931.73])	0	-12.07429411	0.00199791	0.030341321	yes	down	0	0	0	29.1	22.69	0	0	17.26333333
NODE_12445_length_3737_cov_87.887158_g3600_i0	hypothetical protein DFQ30_003238, partial [Apophysomyces sp. BC1015])	0	-11.83940544	0.002442231	0.030487178	yes	down	0	0	0	23.07	20.72	0	0	14.59666667
NODE_12448_length_3737_cov_43.585792_g3602_i0	hypothetical protein K493DRAFT_204496 [Basidiobolus meristosporus CBS 931.73])	0.001	-10.73026457	0.00602478	0.03360651	yes	down	0	0	0	10.75	9.55	0	0	6.766666667
NODE_12467_length_3732_cov_75.894118_g3608_i0	hypothetical protein BGX30_014909 [Mortierella sp. GBA39])	0	-11.6103838	0.002960837	0.030979485	yes	down	0	0	0	20.13	17.36	0	0	12.49666667
NODE_12468_length_3732_cov_43.573187_g3609_i0	hypothetical protein INT44_000883 [Umbelopsis vinacea])	0.001	-10.6546467	0.00639001	0.033968041	yes	down	0	0	0	9.96	9.3	0	0	6.42
NODE_12473_length_3730_cov_95.102108_g3610_i0	uncharacterized protein SmJEL517_g01312 [Synchytrium microbalum])	0	-13.96582737	0.00035055	0.02546137	yes	down	0	0	0	95.53	95.29	0	0	63.60666667
NODE_12475_length_3730_cov_46.106762_g943_i2	hypothetical protein P167DRAFT_116749 [Morchella conica CCBAS932])	50.549	5.659610138	0.0136268	0.043927562	yes	up	5.7	5.22	6.83	0.04	0.02	0.2	5.916666667	0.086666667
NODE_12477_length_3730_cov_24.665207_g3611_i0	hypothetical protein CXG81DRAFT_6275, partial [Caulochytrium protostelioides])	0.001	-9.915107021	0.011159024	0.040319294	yes	down	0	0	0	6.36	5.24	0	0	3.866666667
NODE_12484_length_3729_cov_64.148686_g3613_i0		0.001	-9.89907747	0.011290599	0.040565018	yes	down	0	0	0	6.42	5.08	0	0	3.833333333
NODE_12485_length_3729_cov_57.458105_g3614_i0	hypothetical protein BDV30DRAFT_234823 [Aspergillus minisclerotigenes])	0	-11.61756079	0.002943166	0.030938959	yes	down	0	0	0	17.3	19.97	0	0	12.42333333
NODE_12486_length_3729_cov_46.160186_g3615_i0	cytochrome P450 [Catenaria anguillulae PL171])	0.001	-10.38469058	0.007862023	0.035700456	yes	down	0	0	0	7.04	8.77	0	0	5.27
NODE_12487_length_3729_cov_42.366101_g3616_i0	DNA-directed RNA polymerase [Actinomortierella ambigua])	0.001	-10.69748647	0.006180721	0.033785102	yes	down	0	0	0	11.47	8.56	0	0	6.676666667
NODE_12490_length_3728_cov_26.800603_g3617_i0	hypothetical protein BG011_010259 [Mortierella polycephala])	0.001	-10.22575191	0.008864489	0.037178891	yes	down	0	0	0	6.63	7.58	0	0	4.736666667
NODE_12492_length_3728_cov_17.772117_g3618_i0	protein serine/threonine phosphatase 2C [Coemansia reversa NRRL 1564])	0.001	-9.459199173	0.015481973	0.046757012	yes	down	0	0	0	5.37	3.19	0	0	2.853333333
NODE_12499_length_3726_cov_59.908742_g3622_i0	armadillo-type protein [Rhizophagus diaphanus] [Rhizophagus sp. MUCL 43196])	0	-11.21122803	0.004110182	0.031511868	yes	down	0	0	0	13.08	15.07	0	0	9.383333333
NODE_12502_length_3725_cov_85.074561_g2778_i1	hypothetical protein TRICI_003768 [Trichomonascus ciferrii])	0	-12.72802114	0.001122408	0.029659345	yes	down	0	0	0	38.25	42.43	0	0	26.89333333
NODE_12504_length_3725_cov_26.772478_g3625_i0	hypothetical protein BGW42_007438 [Actinomortierella wolfii])	0.001	-10.0431166	0.010156243	0.039066721	yes	down	0	0	0	7.45	5.31	0	0	4.253333333
NODE_12505_length_3725_cov_22.462445_g3626_i0	P-loop containing nucleoside triphosphate hydrolase protein [Rhizophagus irregularis])	0.001	-9.785753788	0.012260765	0.041965076	yes	down	0	0	0	6.62	4.11	0	0	3.576666667
NODE_12507_length_3724_cov_52.028517_g3627_i0		0.001	-10.9631697	0.005015043	0.032339403	yes	down	0	0	0	13.17	10.85	0	0	8.006666667
NODE_12510_length_3724_cov_24.250069_g3628_i0	related to TRF4-topoisomerase I-related protein [Sporisorium reilianum f. sp. reilianum])	0.001	-9.857946396	0.011634542	0.04104533	yes	down	0	0	0	6.71	4.54	0	0	3.75
NODE_12514_length_3723_cov_42.388097_g3630_i0	hypothetical protein BCR43DRAFT_492433 [Syncephalastrum racemosum])	0.001	-10.65616022	0.006382508	0.033961312	yes	down	0	0	0	11.67	7.9	0	0	6.523333333
NODE_12518_length_3723_cov_6.383160_g3633_i0		211.679	7.72573556	0.011030418	0.040115516	yes	up	1.85	3.02	3.48	0	0	0	2.783333333	0
NODE_12521_length_3722_cov_77.150892_g1659_i2	S-adenosyl-L-methionine-dependent methyltransferase [Gigaspora margarita])	0	-12.67593191	0.001176309	0.029659345	yes	down	0	0	0	37.47	40.5	0	0	25.99
NODE_12522_length_3722_cov_48.671605_g3634_i0	DNA repair protein SMC6 [Rhizophagus irregularis DAOM 197198w])	0.001	-10.90513485	0.005251201	0.0324887	yes	down	0	0	0	12.26	10.78	0	0	7.68
NODE_12527_length_3721_cov_101.100165_g1048_i16	adenosine/AMP deaminase family protein [Morchella conica CCBAS932])	539.107	9.074427791	0.001178044	0.029659345	yes	up	17.33	33.17	29.06	0	0.04	0	26.52	0.013333333
NODE_12530_length_3721_cov_49.690999_g3638_i0		0.001	-10.86328135	0.005427702	0.032828146	yes	down	0	0	0	12.78	9.73	0	0	7.503333333
NODE_12531_length_3721_cov_26.100439_g3639_i0	calcium-transporting ATPase [Conidiobolus coronatus NRRL 28638])	0.001	-9.844713448	0.011747159	0.041196204	yes	down	0	0	0	7.15	4.09	0	0	3.746666667
NODE_12532_length_3720_cov_89.345594_g3640_i0		0	-12.32747111	0.001603015	0.030147658	yes	down	0	0	0	33.3	28.54	0	0	20.61333333
NODE_12534_length_3720_cov_46.984079_g3641_i0	hypothetical protein SPPG_09095 [Spizellomyces punctatus DAOM BR117])	0.002	-9.332631135	0.01691818	0.048890761	yes	down	0	0	0	3.41	4.23	0	0	2.546666667
NODE_12536_length_3720_cov_19.700796_g3642_i0	hypothetical protein AX14_009657 [Amanita brunnescens Koide BX004])	0	-13.10880627	0.000792573	0.028952381	yes	down	0	0	0	48.58	56.45	0	0	35.01
NODE_12539_length_3719_cov_76.427238_g3644_i0	TPR-like protein [Piromyces finnis])	0	-11.47277903	0.00331891	0.03123433	yes	down	0	0	0	21.53	13.11	0	0	11.54666667
NODE_12540_length_3719_cov_70.019495_g3645_i0	ribose-5-phosphate isomerase [Spizellomyces sp. 'palustris'])	0.001	-10.49753517	0.007213247	0.034812617	yes	down	0	0	0	8.63	8.65	0	0	5.76
NODE_12543_length_3719_cov_35.096376_g3646_i0		0.001	-10.35684612	0.008029946	0.035942072	yes	down	0	0	0	10.58	5.5	0	0	5.36
NODE_12545_length_3718_cov_49.427904_g3648_i0	cysteine proteinase [Piromyces finnis])	0.001	-10.55697594	0.006891204	0.034429028	yes	down	0	0	0	10.58	7.67	0	0	6.083333333
NODE_12546_length_3718_cov_42.761604_g3649_i0		0.001	-10.68503986	0.006240882	0.033829129	yes	down	0	0	0	9.94	9.78	0	0	6.573333333
NODE_12547_length_3718_cov_22.469102_g3400_i1	1-deoxy-D-xylulose 5-phosphate synthase [Syncephalis pseudoplumigaleata])	0.002	-9.340213825	0.016828952	0.048727537	yes	down	0	0	0	3.09	4.55	0	0	2.546666667
NODE_12563_length_3714_cov_57.583723_g3_i62		1313.397	10.35908704	0.000614249	0.027878755	yes	up	12.36	21.54	17.83	0	0	0	17.24333333	0
NODE_1256_length_13377_cov_99.997218_g15_i6	FTHFS-domain-containing protein [Morchella conica CCBAS932])	0.021	-5.562957051	0.009632601	0.038203338	yes	down	12.15	9.16	9.57	106.15	102.97	747.45	10.29333333	318.8566667
NODE_12575_length_3711_cov_80.020914_g3516_i1		0	-11.6786278	0.002796662	0.030819652	yes	down	0	0	0	21.37	18.19	0	0	13.18666667
NODE_12577_length_3711_cov_33.814805_g1902_i2	hypothetical protein G6F58_012258 [Rhizopus delemar])	0.002	-8.679297272	0.008818148	0.037103848	yes	down	0	0.09	0	4.67	4.89	0	0.03	3.186666667
NODE_12579_length_3710_cov_61.217176_g2970_i1	Carboxyl esterase family 16, partial [Neocallimastix cameroonii])	0	-11.8458966	0.002428825	0.030487178	yes	down	0	0	0	17.28	26.18	0	0	14.48666667
NODE_12580_length_3710_cov_48.230113_g3474_i1	multicopper oxidase [Gigaspora rosea])	0.001	-9.594177208	0.014069698	0.044525679	yes	down	0	0	0	4	5.19	0	0	3.063333333
NODE_12587_length_3708_cov_90.629303_g3658_i0	Not1 N-terminal domain, CCR4-Not complex component-domain-containing protein [Gigaspora rosea])	0	-12.30822622	0.001630299	0.030147658	yes	down	0	0	0	33.43	27.86	0	0	20.43
NODE_12588_length_3708_cov_76.995318_g3077_i1		0	-11.88962125	0.002340265	0.030389819	yes	down	0	0	0	24.55	21.25	0	0	15.26666667
NODE_12590_length_3708_cov_39.631782_g3659_i0	hypothetical protein SpCBS45565_g03855 [Spizellomyces sp. 'palustris'])	0.001	-10.51147563	0.00713653	0.03472949	yes	down	0	0	0	10.52	7.25	0	0	5.923333333
NODE_12592_length_3707_cov_80.309917_g3661_i0	Pkinase-domain-containing protein [Rhizopus microsporus])	0	-11.72784131	0.002683476	0.030763527	yes	down	0	0	0	19.18	21.36	0	0	13.51333333
NODE_12595_length_3707_cov_45.068871_g3437_i1	Putative TKL protein kinase [Rhizopus microsporus])	0.001	-10.00786762	0.010424035	0.039398353	yes	down	0	0	0	7.79	4.79	0	0	4.193333333
NODE_12604_length_3704_cov_66.358699_g3666_i0	hypothetical protein ID866_6365 [Astraeus odoratus])	0	-11.31699624	0.003771586	0.0312907	yes	down	0	0	0	16.62	14.21	0	0	10.27666667
NODE_12606_length_3704_cov_45.737800_g3667_i0	SUMO ligase siz1 [Tulasnella sp. JGI-2019a])	0.001	-10.47395262	0.007344715	0.034958437	yes	down	0	0	0	8.64	8.46	0	0	5.7
NODE_12607_length_3704_cov_26.201544_g3668_i0	hypothetical protein BDN70DRAFT_996350 [Pholiota conissans])	0.001	-9.975078778	0.010678761	0.039700651	yes	down	0	0	0	6.23	5.89	0	0	4.04
NODE_12614_length_3702_cov_47.978483_g3672_i0	Clavaminate synthase-like protein [Basidiobolus meristosporus CBS 931.73])	0.001	-10.85912076	0.005445537	0.032828146	yes	down	0	0	0	12.51	10.01	0	0	7.506666667
NODE_12621_length_3701_cov_17.816501_g3677_i0	kinase-like domain-containing protein, partial [Lobosporangium transversale])	0.001	-9.408529925	0.016043513	0.047567316	yes	down	0	0	0	5.52	2.85	0	0	2.79
NODE_12623_length_3700_cov_98.437483_g3001_i1	plasma membrane H+-ATPase [Mortierella sp. AD010])	0	-13.85820035	0.000389336	0.025937398	yes	down	0	0	0	83.75	94.07	0	0	59.27333333
NODE_12626_length_3700_cov_28.439967_g3678_i0		0.001	-10.18478176	0.009140758	0.037618277	yes	down	0	0	0	7.6	6.49	0	0	4.696666667
NODE_12632_length_3699_cov_64.033683_g3679_i0	hypothetical protein SeMB42_g05867 [Synchytrium endobioticum])	0	-11.34756428	0.003678565	0.0312907	yes	down	0	0	0	17.65	13.98	0	0	10.54333333
NODE_12636_length_3698_cov_62.189450_g780_i7	hypothetical protein P167DRAFT_608248 [Morchella conica CCBAS932])	493.419	8.946668711	0.003195333	0.03123433	yes	up	4.06	5.87	9.69	0	0	0	6.54	0
NODE_12637_length_3698_cov_59.777133_g3681_i0	hypothetical protein RHIMIDRAFT_233195 [Rhizopus microsporus ATCC 52813])	0	-11.17199159	0.004242648	0.031655735	yes	down	0	0	0	15.67	12.36	0	0	9.343333333
NODE_12638_length_3698_cov_50.197459_g3682_i0	DNA-directed RNA polymerase III subunit RPC2 [Basidiobolus meristosporus CBS 931.73])	0.001	-10.91898721	0.005193937	0.032427776	yes	down	0	0	0	13.7	9.89	0	0	7.863333333
NODE_12639_length_3698_cov_45.728252_g3315_i1	uncharacterized protein BATDEDRAFT_8973 [Batrachochytrium dendrobatidis JAM81])	0.001	-10.48127743	0.007303652	0.034904242	yes	down	0	0	0	9.42	7.9	0	0	5.773333333
NODE_12640_length_3698_cov_32.404032_g3683_i0		0.001	-10.28813506	0.008458148	0.036573901	yes	down	0	0	0	8.23	6.92	0	0	5.05
NODE_12645_length_3696_cov_107.197845_g5_i13	hypothetical protein P167DRAFT_405017 [Morchella conica CCBAS932])	45.004	5.491965424	0.01160538	0.040996543	yes	up	57.49	60.18	68.66	0.23	0.22	2.82	62.11	1.09
NODE_12646_length_3696_cov_91.923183_g2352_i1	ankyrin, partial [Viridothelium virens])	0	-12.69776141	0.001153436	0.029659345	yes	down	0	0	0	43.09	37.35	0	0	26.81333333
NODE_12647_length_3696_cov_89.671733_g849_i2	hypothetical protein MUCCIDRAFT_10111, partial [Mucor lusitanicus CBS 277.49])	0	-12.50893458	0.001365659	0.029827866	yes	down	0	0	0	34.76	35.37	0	0	23.37666667
NODE_12649_length_3696_cov_44.869854_g3214_i1	hypothetical protein CANCADRAFT_100252 [Tortispora caseinolytica NRRL Y-17796])	0.001	-10.61510129	0.006588843	0.034109402	yes	down	0	0	0	9.68	9.24	0	0	6.306666667
NODE_12650_length_3696_cov_33.165792_g3686_i0		0.001	-10.34343671	0.008111954	0.036016589	yes	down	0	0	0	8.72	7.06	0	0	5.26
NODE_12662_length_3692_cov_102.931950_g3220_i1	phosphoenolpyruvate carboxylase [Spizellomyces sp. 'palustris'])	0	-13.29882136	0.000664026	0.028444778	yes	down	0	0	0	63.31	58.55	0	0	40.62
NODE_12666_length_3692_cov_31.308160_g3691_i0	adaptin N terminal region-domain-containing protein [Gigaspora rosea])	0.002	-9.249872925	0.00545485	0.032828146	yes	down	0	0.09	0	7.92	6.49	0	0.03	4.803333333
NODE_12668_length_3691_cov_105.555340_g2516_i1	hypothetical protein K493DRAFT_243417, partial [Basidiobolus meristosporus CBS 931.73])	0	-13.23864411	0.000702472	0.028663049	yes	down	0	0	0	68.67	49.37	0	0	39.34666667
NODE_12669_length_3691_cov_81.846984_g3692_i0		0	-11.73901808	0.002658361	0.030732241	yes	down	0	0	0	21.29	20.02	0	0	13.77
NODE_12678_length_3689_cov_36.857697_g3696_i0		0.001	-10.43855277	0.0075461	0.035269012	yes	down	0	0	0	7.77	8.89	0	0	5.553333333
NODE_12685_length_3688_cov_26.887289_g3701_i0	hypothetical protein RO3G_15457 [Lichtheimia corymbifera JMRC:FSU:9682])	0.001	-9.963036129	0.010773698	0.039764325	yes	down	0	0	0	6.67	5.47	0	0	4.046666667
NODE_12690_length_3687_cov_34.791967_g2197_i1	u2 small nuclear ribonucleoprotein auxiliary factor 35 kda subunit-related protein 2 [Gigaspora margarita])	0	-11.43180659	0.003432906	0.03123433	yes	down	0	0	0	21.2	12.81	0	0	11.33666667
NODE_12693_length_3687_cov_30.359280_g3702_i0		0.001	-10.19096387	0.009098585	0.037556478	yes	down	0	0	0	7.03	7.07	0	0	4.7
NODE_12699_length_3686_cov_46.241064_g3704_i0	hypothetical protein Glove_208g138 [Diversispora epigaea])	0.001	-10.79169769	0.00574203	0.033231448	yes	down	0	0	0	14.65	7.33	0	0	7.326666667
NODE_12700_length_3686_cov_43.503464_g3705_i0	mRNA binding protein puf3, partial [Linnemannia elongata])	0.001	-10.40104406	0.007764873	0.035542794	yes	down	0	0	0	8.3	8.06	0	0	5.453333333
NODE_12701_length_3686_cov_34.339983_g3593_i1		0.001	-10.12666553	0.009545835	0.038093622	yes	down	0	0	0	0.94	11.74	0	0	4.226666667
NODE_12703_length_3685_cov_63.768570_g3706_i0	hypothetical protein M422DRAFT_188705 [Sphaerobolus stellatus SS14])	0	-11.26554507	0.003932995	0.031498905	yes	down	0	0	0	17.58	12.55	0	0	10.04333333
NODE_12708_length_3684_cov_62.941503_g3708_i0	spermatogenesis-associated protein 20 [Gigaspora rosea])	0	-11.13518213	0.004370429	0.031815554	yes	down	0	0	0	14.81	12.53	0	0	9.113333333
NODE_12710_length_3684_cov_37.246465_g3709_i0	WD40 repeat-like protein, partial [Rhizodiscina lignyota])	0.001	-10.45575092	0.007447651	0.0350895	yes	down	0	0	0	8.46	8.51	0	0	5.656666667
NODE_12721_length_3681_cov_33.945893_g3711_i0		0.001	-10.36084601	0.008005627	0.035900165	yes	down	0	0	0	8.09	7.83	0	0	5.306666667
NODE_12729_length_3680_cov_29.211490_g139_i3		459.057	8.842528927	0.003958469	0.031511868	yes	up	1.63	5.16	11.74	0	0	0	6.176666667	0
NODE_12731_length_3679_cov_35.908107_g3715_i0		0.001	-10.01072523	0.010402094	0.039366774	yes	down	0	0	0	7.26	5.36	0	0	4.206666667
NODE_12734_length_3678_cov_77.998334_g3717_i0	P-loop containing nucleoside triphosphate hydrolase protein [Gigaspora margarita])	0	-11.54646743	0.00312253	0.031151576	yes	down	0	0	0	17.36	18.73	0	0	12.03
NODE_12736_length_3678_cov_71.262149_g3718_i0	PMCA-type calcium-translocating P-type ATPase [Basidiobolus meristosporus CBS 931.73])	0	-11.38675009	0.003562373	0.031244541	yes	down	0	0	0	15.14	17.13	0	0	10.75666667
NODE_12737_length_3678_cov_33.335185_g3719_i0		0.001	-10.31711923	0.00827509	0.036282857	yes	down	0	0	0	7.74	7.71	0	0	5.15
NODE_12740_length_3677_cov_94.222222_g3721_i0	kinase-like domain-containing protein [Catenaria anguillulae PL171])	0	-12.35660057	0.001562517	0.030147658	yes	down	0	0	0	37.47	26.85	0	0	21.44
NODE_12741_length_3677_cov_67.562222_g3722_i0	hypothetical protein BGZ49_005789, partial [Haplosporangium sp. Z 27])	0	-11.39602325	0.003535369	0.031237275	yes	down	0	0	0	15.96	16.61	0	0	10.85666667
NODE_12742_length_3677_cov_30.475278_g3723_i0	BRCT domain, partial [Piromyces sp.])	0.001	-10.17121388	0.009233929	0.037723004	yes	down	0	0	0	9.74	4.62	0	0	4.786666667
NODE_12747_length_3676_cov_63.110586_g3728_i0	hypothetical protein CONCODRAFT_19627 [Conidiobolus coronatus NRRL 28638])	0	-11.28925701	0.003857844	0.031370404	yes	down	0	0	0	16.98	13.59	0	0	10.19
NODE_12749_length_3676_cov_22.636288_g3729_i0		0.001	-9.722172912	0.012836845	0.042727337	yes	down	0	0	0	5.65	4.65	0	0	3.433333333
NODE_12751_length_3675_cov_47.780712_g3730_i0	NADPH oxidase [Conidiobolus coronatus NRRL 28638])	0.001	-10.67860194	0.006272206	0.033829129	yes	down	0	0	0	10.8	9.18	0	0	6.66
NODE_12753_length_3675_cov_35.002223_g2639_i1	unnamed protein product [Rhizophagus irregularis])	0.001	-10.10778809	0.009680817	0.038294942	yes	down	0	0	0	7.38	6.08	0	0	4.486666667
NODE_12755_length_3674_cov_52.940228_g3731_i0	hypothetical protein C1646_363940 [Rhizophagus diaphanus] [Rhizophagus sp. MUCL 43196])	0.001	-10.95721028	0.005038843	0.032339403	yes	down	0	0	0	13.26	11.01	0	0	8.09
NODE_12756_length_3674_cov_48.481234_g3732_i0	actin depolymerizing protein [Gonapodya prolifera JEL478])	0.001	-10.79467102	0.005728654	0.033228092	yes	down	0	0	0	11.83	9.85	0	0	7.226666667
NODE_1276_length_13292_cov_72.745365_g423_i2	Thioesterase/thiol ester dehydrase-isomerase [Morchella conica CCBAS932])	0.003	-8.450226704	0.001004717	0.029418955	yes	down	0	1.1	0.16	30.61	30.74	233.52	0.42	98.29
NODE_12774_length_3671_cov_57.889260_g3737_i0	hypothetical protein ID866_3837 [Astraeus odoratus])	0	-11.11321695	0.004448332	0.031853959	yes	down	0	0	0	12.87	13.92	0	0	8.93
NODE_12775_length_3671_cov_15.979688_g3738_i0	hypothetical protein BGW41_004603, partial [Actinomortierella wolfii])	0.002	-9.364168386	0.01654978	0.048300061	yes	down	0	0	0	3.55	4.38	0	0	2.643333333
NODE_12777_length_3670_cov_101.416365_g1048_i17	adenosine/AMP deaminase family protein [Morchella conica CCBAS932])	93.823	6.551863351	0.00288916	0.030897218	yes	up	35.85	29.01	29.51	0.08	0.06	0.57	31.45666667	0.236666667
NODE_12780_length_3669_cov_57.210468_g3740_i0	hypothetical protein AMAG_09455 [Allomyces macrogynus ATCC 38327])	0	-11.14700069	0.004329027	0.031758255	yes	down	0	0	0	16.25	11.63	0	0	9.293333333
NODE_12781_length_3669_cov_55.932628_g3741_i0	hypothetical protein AMAG_09455 [Allomyces macrogynus ATCC 38327])	0	-11.10190713	0.004488933	0.031890113	yes	down	0	0	0	16.06	11.01	0	0	9.023333333
NODE_12789_length_3668_cov_52.905597_g3746_i0	DWNN-domain-containing protein [Basidiobolus meristosporus CBS 931.73])	0.001	-10.96074484	0.005024715	0.032339403	yes	down	0	0	0	11.21	12.87	0	0	8.026666667
NODE_12791_length_3667_cov_25.955432_g3747_i0	Mismatch repair protein msh3 [Gamsiella multidivaricata])	0.001	-9.884171038	0.011414191	0.040757006	yes	down	0	0	0	6.44	5.13	0	0	3.856666667
NODE_12796_length_3666_cov_29.260240_g3750_i0	uncharacterized protein SmJEL517_g03017 [Synchytrium microbalum])	0.001	-10.05663997	0.010055141	0.03890414	yes	down	0	0	0	7.4	5.67	0	0	4.356666667
NODE_12800_length_3665_cov_61.333612_g3753_i0	Glycosyltransferase family 1 protein [Mycena sanguinolenta])	0	-11.2899249	0.003855746	0.03136764	yes	down	0	0	0	15.33	15.11	0	0	10.14666667
NODE_12806_length_3663_cov_37.416341_g2061_i1	hypothetical protein BB559_006035 [Furculomyces boomerangus])	0	-12.28881501	0.00165825	0.030147658	yes	down	0	0	0	26.82	33.5	0	0	20.10666667
NODE_12807_length_3663_cov_23.675404_g3757_i0	kinase-like domain-containing protein [Jimgerdemannia flammicorona])	0.001	-9.827708423	0.011893296	0.041435712	yes	down	0	0	0	7.34	3.97	0	0	3.77
NODE_12809_length_3662_cov_87.483682_g3758_i0	hypothetical protein BGZ97_004708 [Linnemannia gamsii])	0	-13.28992037	0.000669587	0.028501299	yes	down	0	0	0	67.36	55.38	0	0	40.91333333
NODE_12814_length_3661_cov_58.017299_g3147_i1	Polyadenylate-binding protein, cytoplasmic and nuclear [Choanephora cucurbitarum])	0.001	-9.910637593	0.011195572	0.040373926	yes	down	0	0	0	6.99	4.87	0	0	3.953333333
NODE_12829_length_3658_cov_24.978498_g3764_i0	Pumilio domain-containing protein [Smittium culicis])	0.001	-9.890394082	0.011362449	0.040715781	yes	down	0	0	0	7.02	4.71	0	0	3.91
NODE_12830_length_3657_cov_94.023184_g3765_i0	kinase-like domain-containing protein [Catenaria anguillulae PL171])	0	-12.69358427	0.000141964	0.012431123	yes	down	0	0	0	54.68	28.05	0.09	0	27.60666667
NODE_12832_length_3657_cov_46.185475_g3766_i0	Vacuolar morphogenesis protein 6 [Lunasporangiospora selenospora])	0.001	-10.75101712	0.005927892	0.033514518	yes	down	0	0	0	10.84	10.2	0	0	7.013333333
NODE_12833_length_3657_cov_33.586872_g3767_i0	acyl transferase/acyl hydrolase/lysophospholipase [Glomus cerebriforme])	0.001	-10.32423701	0.008230681	0.036189262	yes	down	0	0	0	8.22	7.45	0	0	5.223333333
NODE_12839_length_3656_cov_64.521095_g3768_i0	Kanadaptin [Gryganskiella cystojenkinii])	0	-11.00721502	0.004842269	0.032263426	yes	down	0	0	0	14.98	10.46	0	0	8.48
NODE_12841_length_3655_cov_66.083007_g3536_i1	hypothetical protein G9A89_014091 [Geosiphon pyriformis])	0	-11.03722713	0.004727647	0.032125093	yes	down	0	0	0	13.65	12.08	0	0	8.576666667
NODE_12855_length_3652_cov_37.663217_g3775_i0	hypothetical protein GLOIN_2v1641376 [Rhizophagus irregularis DAOM 181602=DAOM 197198])	0.001	-10.39749537	0.007785862	0.035587981	yes	down	0	0	0	9.19	7.4	0	0	5.53
NODE_12856_length_3652_cov_31.413986_g3417_i1	hypothetical protein SPPG_06354 [Spizellomyces punctatus DAOM BR117])	0.001	-9.9924729	0.01054295	0.039531135	yes	down	0	0	0	7.02	5.52	0	0	4.18
NODE_12857_length_3651_cov_17.515389_g3776_i0		0.002	-9.359895977	0.016599271	0.048369816	yes	down	0	0	0	4.41	3.67	0	0	2.693333333
NODE_12859_length_3650_cov_77.849706_g3778_i0	hypothetical protein CONCODRAFT_19627 [Conidiobolus coronatus NRRL 28638])	0	-11.79935216	0.002526459	0.030546769	yes	down	0	0	0	22.37	21.22	0	0	14.53
NODE_12860_length_3650_cov_31.440246_g3779_i0	ARM repeat-containing protein [Basidiobolus meristosporus CBS 931.73])	0.001	-10.18483943	0.009140364	0.037618277	yes	down	0	0	0	8.71	5.73	0	0	4.813333333
NODE_12864_length_3649_cov_71.810190_g3432_i1	hypothetical protein C1645_783993 [Glomus cerebriforme])	0	-11.56650466	0.003070994	0.031104006	yes	down	0	0	0	18.94	18.14	0	0	12.36
NODE_12866_length_3649_cov_22.071669_g3781_i0		0.001	-9.662732502	0.013396954	0.043589552	yes	down	0	0	0	5.46	4.51	0	0	3.323333333
NODE_12873_length_3647_cov_49.224090_g3749_i1	urease [Gigaspora margarita])	0.001	-10.81804756	0.005624465	0.033059605	yes	down	0	0	0	10.51	11.47	0	0	7.326666667
NODE_12877_length_3646_cov_76.059681_g3785_i0	unnamed protein product [Rhizoctonia solani])	0	-11.5722915	0.003056256	0.031073331	yes	down	0	0	0	23.43	14.47	0	0	12.63333333
NODE_12880_length_3646_cov_41.468198_g3786_i0		0.001	-10.60600301	0.006635369	0.034198093	yes	down	0	0	0	10.5	8.69	0	0	6.396666667
NODE_12884_length_3645_cov_97.698150_g3788_i0	hypothetical protein INT45_006921 [Mucor circinatus])	0	-12.53018107	0.001340098	0.029659345	yes	down	0	0	0	47.48	26.43	0	0	24.63666667
NODE_12885_length_3645_cov_84.304092_g3789_i0	hypothetical protein PHYBLDRAFT_117931 [Phycomyces blakesleeanus NRRL 1555(-)])	0	-11.99534676	0.002138212	0.030341321	yes	down	0	0	0	27.98	22.36	0	0	16.78
NODE_12886_length_3645_cov_76.227859_g3790_i0		0	-11.68415695	0.002783731	0.030819652	yes	down	0	0	0	23.16	17.49	0	0	13.55
NODE_12892_length_3644_cov_29.399776_g3236_i1	Pkinase-domain-containing protein [Rhizopus microsporus])	0.001	-9.976673956	0.010666242	0.039697514	yes	down	0	0	0	7.15	5.31	0	0	4.153333333
NODE_12895_length_3643_cov_56.205833_g3652_i1	hypothetical protein BGZ76_011403, partial [Entomortierella beljakovae])	0	-10.96909356	0.004991486	0.032339403	yes	down	0	0	0	15.61	9.39	0	0	8.333333333
NODE_12900_length_3642_cov_40.328471_g2895_i1	LIM-domain binding protein-domain-containing protein, partial [Endogone sp. FLAS-F59071])	0.001	-10.35256298	0.008056059	0.035972937	yes	down	0	0	0	8.71	7.39	0	0	5.366666667
NODE_12904_length_3641_cov_53.255331_g3146_i3	hypothetical protein P167DRAFT_484328 [Morchella conica CCBAS932])	176.518	7.463672712	0.014312313	0.044892485	yes	up	1.43	2.38	3.37	0	0	0	2.393333333	0
NODE_12910_length_3640_cov_73.071288_g444_i11	hypothetical protein P167DRAFT_498303 [Morchella conica CCBAS932])	50.012	5.64418896	0.009750845	0.038421855	yes	up	73.7	69.3	72.65	0.43	0.46	0.69	71.88333333	0.526666667
NODE_12911_length_3640_cov_58.074376_g3562_i1	hypothetical protein K493DRAFT_317201 [Basidiobolus meristosporus CBS 931.73])	0	-11.04927093	0.004682345	0.032096981	yes	down	0	0	0	13.98	12.1	0	0	8.693333333
NODE_12912_length_3640_cov_49.170923_g3796_i0	uncharacterized protein SPSC_05686 [Sporisorium scitamineum])	0.001	-10.89172707	0.00530717	0.032582282	yes	down	0	0	0	12.55	10.83	0	0	7.793333333
NODE_12915_length_3639_cov_50.919989_g3799_i0		0.001	-10.92174401	0.005182608	0.032411554	yes	down	0	0	0	13.81	10.22	0	0	8.01
NODE_12917_length_3638_cov_74.458017_g3800_i0	kinesin-domain-containing protein, partial [Rhizopus microsporus ATCC 52813])	0	-11.32438733	0.003748901	0.0312907	yes	down	0	0	0	20.26	11.8	0	0	10.68666667
NODE_12920_length_3638_cov_28.606571_g3803_i0	hypothetical protein K493DRAFT_253021 [Basidiobolus meristosporus CBS 931.73])	0.001	-10.05901268	0.010037496	0.038886828	yes	down	0	0	0	8.18	5.13	0	0	4.436666667
NODE_12924_length_3637_cov_49.605337_g3805_i0	P-loop containing nucleoside triphosphate hydrolase protein [Rhizophagus diaphanus] [Rhizophagus sp. MUCL 43196])	0.001	-10.85917997	0.005445283	0.032828146	yes	down	0	0	0	13.24	9.78	0	0	7.673333333
NODE_12927_length_3636_cov_91.577690_g3690_i1		0	-12.39136521	0.001515419	0.030147658	yes	down	0	0	0	30.22	35.23	0	0	21.81666667
NODE_12929_length_3636_cov_70.481315_g3593_i2		0	-11.52242994	0.003185393	0.03123433	yes	down	0	0	0	19.45	16.8	0	0	12.08333333
NODE_12934_length_3635_cov_54.472737_g3809_i0	armadillo-type protein [Mucor lusitanicus])	0	-11.05159299	0.004673656	0.032087128	yes	down	0	0	0	15.2	11.14	0	0	8.78
NODE_12935_length_3635_cov_31.540191_g3810_i0	Ca-transporting ATPase [Basidiobolus meristosporus CBS 931.73])	0.001	-10.21076531	0.008964669	0.037334169	yes	down	0	0	0	7.16	7.35	0	0	4.836666667
NODE_12937_length_3634_cov_62.508575_g3812_i0		0.001	-10.6372068	0.006477021	0.033989048	yes	down	0	0	0	12.8	7.17	0	0	6.656666667
NODE_12939_length_3634_cov_31.049199_g3813_i0	putative DNA-directed RNA polymerase [Rhodotorula taiwanensis])	0.001	-10.15887919	0.009319367	0.037852258	yes	down	0	0	0	8	6.16	0	0	4.72
NODE_12940_length_3633_cov_104.707255_g3495_i1	hypothetical protein G6F65_014417 [Rhizopus oryzae])	0.001	-9.826173348	0.003330914	0.03123433	yes	down	0	0	0.09	15.18	7.13	0	0.03	7.436666667
NODE_12941_length_3633_cov_103.095332_g2889_i1	hypothetical protein BGZ54_007578, partial [Gamsiella multidivaricata])	0	-12.97648777	0.000895339	0.029064516	yes	down	0	0	0	49.49	49.37	0	0	32.95333333
NODE_12946_length_3632_cov_62.217440_g3137_i2	hypothetical protein AJ79_08342 [Helicocarpus griseus UAMH5409])	215.641	7.752484529	0.011039522	0.040128708	yes	up	1.87	4.81	1.92	0	0	0	2.866666667	0
NODE_12950_length_3630_cov_80.695187_g28_i16	zf-UBP-domain-containing protein [Morchella conica CCBAS932])	65.586	6.035322201	0.017458222	0.049727415	yes	up	22.51	31.6	55.52	0	0.3	0.36	36.54333333	0.22
NODE_12952_length_3630_cov_20.081058_g3819_i0		0.001	-9.503398393	0.015006348	0.045949154	yes	down	0	0	0	4.82	4.14	0	0	2.986666667
NODE_12957_length_3628_cov_61.431428_g3822_i0	hypothetical protein INT45_003943 [Mucor circinatus])	0	-11.22836496	0.004053513	0.031511868	yes	down	0	0	0	14.68	14.78	0	0	9.82
NODE_12958_length_3628_cov_34.861729_g3603_i1	uncharacterized protein DL89DRAFT_321541 [Linderina pennispora])	0.001	-9.840067162	0.011786929	0.04126357	yes	down	0	0	0	7.34	4.16	0	0	3.833333333
NODE_12968_length_3626_cov_67.455621_g3827_i0	DUF625-domain-containing protein [Basidiobolus meristosporus CBS 931.73])	0	-11.4528155	0.003374016	0.03123433	yes	down	0	0	0	18.43	16.19	0	0	11.54
NODE_12977_length_3622_cov_72.692243_g3831_i0	4-alpha-glucanotransferase [Spizellomyces punctatus DAOM BR117])	0	-11.63438086	0.00290213	0.030897218	yes	down	0	0	0	17.87	21.01	0	0	12.96
NODE_12978_length_3622_cov_36.545275_g3832_i0		0.001	-10.42040978	0.00765122	0.035412832	yes	down	0	0	0	8.36	8.49	0	0	5.616666667
NODE_12980_length_3621_cov_51.549944_g3107_i1	autophagy-related protein 18f isoform x2 [Gigaspora margarita])	0.001	-10.41455764	0.007685407	0.035460566	yes	down	0	0	0	7.53	9.14	0	0	5.556666667
NODE_12981_length_3621_cov_39.812923_g3386_i1	snf2 family helicase/ATPase [Gigaspora margarita])	0.001	-10.18035428	0.009171069	0.037642588	yes	down	0	0	0	7.38	6.95	0	0	4.776666667
NODE_12982_length_3621_cov_32.366535_g3833_i0	hypothetical protein K493DRAFT_253021 [Basidiobolus meristosporus CBS 931.73])	0.001	-10.19060774	0.009101009	0.037558755	yes	down	0	0	0	8.49	6.08	0	0	4.856666667
NODE_12991_length_3619_cov_39.803783_g3458_i1		0.001	-10.32877422	0.008202485	0.036182256	yes	down	0	0	0	7.87	7.97	0	0	5.28
NODE_12994_length_3618_cov_75.565095_g3577_i1	TKL/LISK/LISK-DD1 protein kinase [Spizellomyces punctatus DAOM BR117])	0	-11.88665186	0.002346184	0.030389819	yes	down	0	0	0	23.24	23.4	0	0	15.54666667
NODE_12999_length_3618_cov_37.758260_g3838_i0		0.001	-10.42607892	0.007618233	0.035369144	yes	down	0	0	0	9.98	7.19	0	0	5.723333333
NODE_13007_length_3617_cov_62.283051_g3843_i0	galactosyltransferase-domain-containing protein [Piptocephalis cylindrospora])	0	-11.31231811	0.003786009	0.0312907	yes	down	0	0	0	15.68	15.66	0	0	10.44666667
NODE_13009_length_3617_cov_24.612712_g3844_i0		0.001	-9.748631826	0.012594263	0.042402024	yes	down	0	0	0	3.83	6.56	0	0	3.463333333
NODE_13012_length_3616_cov_48.627861_g3845_i0	P-loop containing nucleoside triphosphate hydrolase protein, partial [Dimargaris cristalligena])	0.001	-10.82654778	0.005587006	0.032980111	yes	down	0	0	0	14.11	8.7	0	0	7.603333333
NODE_13015_length_3615_cov_86.122668_g3848_i0	hypothetical protein BZG36_01984 [Bifiguratus adelaidae])	0	-11.9925379	0.002143367	0.030341321	yes	down	0	0	0	30.35	20.65	0	0	17
NODE_1301_length_13196_cov_37.948395_g465_i0	MFS general substrate transporter [Morchella conica CCBAS932])	559.933	9.12910962	3.96E-05	0.00434967	yes	up	60.73	52.21	48.23	0.01	0.03	0.15	53.72333333	0.063333333
NODE_13020_length_3615_cov_29.891464_g3710_i1	hypothetical protein D9611_008566 [Coprinellus angulatus])	0.001	-9.813629384	0.012015507	0.041631265	yes	down	0	0	0	6.66	4.59	0	0	3.75
NODE_13021_length_3614_cov_83.763359_g3850_i0	putative neutral alpha-glucosidase AB precursor [Rhizoclosmatium globosum])	0	-12.10900588	0.001938938	0.030293328	yes	down	0	0	0	29.15	25.61	0	0	18.25333333
NODE_13025_length_3614_cov_30.065592_g3853_i0	hypothetical protein CXG81DRAFT_6275, partial [Caulochytrium protostelioides])	0.001	-10.06682396	0.009979598	0.038785908	yes	down	0	0	0	8.51	4.99	0	0	4.5
NODE_13027_length_3613_cov_82.134050_g3855_i0	hypothetical protein K493DRAFT_243417, partial [Basidiobolus meristosporus CBS 931.73])	0	-11.91563409	0.002288991	0.030341321	yes	down	0	0	0	30.9	17.78	0	0	16.22666667
NODE_13038_length_3612_cov_54.068741_g3273_i1		0.002	-9.307248146	0.017219902	0.049307738	yes	down	0	0	0	4.45	3.46	0	0	2.636666667
NODE_13043_length_3610_cov_92.578545_g3860_i0	hypothetical protein C1645_783993 [Glomus cerebriforme])	0	-11.99253244	0.002143377	0.030341321	yes	down	0	0	0	30.66	20.46	0	0	17.04
NODE_13051_length_3609_cov_71.911948_g3863_i0	hypothetical protein CPC16_000008 [Podila verticillata])	0	-11.50528796	0.003230926	0.03123433	yes	down	0	0	0	17.96	17.95	0	0	11.97
NODE_13057_length_3608_cov_83.789295_g3866_i0	glycosyltransferase family 41 protein, partial [Mucor lusitanicus CBS 277.49])	0	-11.93810353	0.002245533	0.030341321	yes	down	0	0	0	25.08	23.51	0	0	16.19666667
NODE_13060_length_3608_cov_64.125460_g3663_i1	plasma-membrane choline transporter-domain-containing protein [Lobosporangium transversale])	0	-11.8184165	0.002486042	0.030487178	yes	down	0	0	0	22.62	22.05	0	0	14.89
NODE_13061_length_3608_cov_60.065704_g3569_i1	hypothetical protein G6F22_012382 [Rhizopus oryzae])	0	-11.2155152	0.004095938	0.031511868	yes	down	0	0	0	13.85	15.41	0	0	9.753333333
NODE_13065_length_3606_cov_104.714650_g1506_i7	hypothetical protein P167DRAFT_552411 [Morchella conica CCBAS932])	85.311	6.414656958	0.009782381	0.038482814	yes	up	18.31	15.48	27.69	0.11	0	0.41	20.49333333	0.173333333
NODE_13067_length_3606_cov_25.727685_g1684_i2		0.001	-9.844141339	0.011752049	0.041208301	yes	down	0	0	0	8.22	3.51	0	0	3.91
NODE_13069_length_3605_cov_66.884354_g3868_i0		0	-11.38064417	0.003580255	0.031244541	yes	down	0	0	0	17.41	15.69	0	0	11.03333333
NODE_13075_length_3604_cov_88.818826_g3872_i0	Piwi-domain-containing protein [Rhizophagus irregularis])	0	-12.80051272	0.00105119	0.029447471	yes	down	0	0	0	55.3	34.57	0	0	29.95666667
NODE_13077_length_3604_cov_64.007372_g3873_i0	hypothetical protein B0A49_06548, partial [Cryomyces minteri])	0.001	-10.76744492	0.005852193	0.033433729	yes	down	0	0	0	12.96	8.92	0	0	7.293333333
NODE_13079_length_3604_cov_43.314999_g3875_i0	hypothetical protein SPPG_08396 [Spizellomyces punctatus DAOM BR117])	0	-12.59490865	0.001264922	0.029659345	yes	down	0	0	0	36.45	39.83	0	0	25.42666667
NODE_13080_length_3604_cov_27.321520_g3876_i0	TPR-like protein [Anaeromyces robustus])	0.001	-9.957165772	0.010820248	0.03981887	yes	down	0	0	0	7.54	4.96	0	0	4.166666667
NODE_13084_length_3603_cov_72.720363_g3877_i0	glycosyltransferase family 2 protein [Gonapodya prolifera JEL478])	0	-11.61720245	0.002944046	0.030938959	yes	down	0	0	0	23.94	15.58	0	0	13.17333333
NODE_13092_length_3600_cov_32.384048_g3879_i0	DEKNAAC105265 [Brettanomyces naardenensis])	0.001	-10.22837575	0.008847053	0.037152992	yes	down	0	0	0	7.53	7.34	0	0	4.956666667
NODE_13096_length_3598_cov_82.602954_g3881_i0	malate dehydrogenase [Caulochytrium protostelioides])	0	-27.1741917	3.51E-12	5.96E-10	yes	down	0	0	0	153.62	139.25	0	0	97.62333333
NODE_13097_length_3598_cov_78.523999_g3882_i0	hypothetical protein PNEG_00260 [Pneumocystis murina B123])	0.001	-10.758271	0.005894358	0.033465582	yes	down	0	0	0	12.34	9.36	0	0	7.233333333
NODE_13101_length_3597_cov_44.134659_g3884_i0		0.001	-10.46438356	0.007398671	0.035032919	yes	down	0	0	0	10.8	7.01	0	0	5.936666667
NODE_13104_length_3596_cov_69.050867_g121_i23	hypothetical protein P167DRAFT_493169 [Morchella conica CCBAS932])	1749.487	10.77271587	6.73E-07	0.000100401	yes	up	4042.65	4027.15	3523.58	0.64	0.25	3.79	3864.46	1.56
NODE_13106_length_3596_cov_41.062234_g3262_i1		0.001	-10.46564287	0.00739155	0.035032919	yes	down	0	0	0	9.56	8.08	0	0	5.88
NODE_13109_length_3595_cov_66.354463_g3886_i0		0.001	-9.904254391	0.011247956	0.040504558	yes	down	0	0	0	9.41	2.98	0	0	4.13
NODE_13111_length_3595_cov_38.459352_g3888_i0	pectinesterase a [Lichtheimia corymbifera JMRC:FSU:9682])	0.001	-9.541572461	0.014605973	0.045373552	yes	down	0	0	0	4.32	4.89	0	0	3.07
NODE_13112_length_3595_cov_35.679932_g2356_i2	transcription initiation protein [Morchella conica CCBAS932])	196.502	7.618402171	0.012869998	0.042776864	yes	up	1.06	4.54	2.48	0	0	0	2.693333333	0
NODE_13113_length_3595_cov_26.974417_g3743_i1	P-loop containing nucleoside triphosphate hydrolase protein [Rhizoclosmatium globosum])	0.001	-9.516967007	0.014862944	0.045772896	yes	down	0	0	0	4.96	4.19	0	0	3.05
NODE_13114_length_3595_cov_19.179932_g3889_i0	hypothetical protein M427DRAFT_63213 [Gonapodya prolifera JEL478])	0.001	-9.46315802	0.015438838	0.046693636	yes	down	0	0	0	5	3.85	0	0	2.95
NODE_13118_length_3594_cov_46.582883_g3891_i0		0.001	-10.76497044	0.005863539	0.033437434	yes	down	0	0	0	11.73	10	0	0	7.243333333
NODE_13122_length_3593_cov_93.052617_g2990_i2	Trehalose-6-P synthase/phosphatase complex synthase subunit [Actinomortierella wolfii])	0	-11.99123833	0.002145755	0.030341321	yes	down	0	0	0	24.8	25.67	0	0	16.82333333
NODE_13123_length_3593_cov_84.145904_g3893_i0		0	-11.67216834	0.002811837	0.030841414	yes	down	0	0	0	19.8	20.65	0	0	13.48333333
NODE_13125_length_3593_cov_34.970705_g1277_i1	alkaline phosphatase-like protein, partial [Rhizophagus irregularis])	0.001	-9.990356556	0.010559392	0.039550172	yes	down	0	0	0	7.4	5.38	0	0	4.26
NODE_13126_length_3593_cov_26.300626_g3623_i1	hypothetical protein PENANT_c001G06447 [Penicillium antarcticum])	0.001	-9.713947066	0.012913101	0.042838936	yes	down	0	0	0	4.83	5.54	0	0	3.456666667
NODE_13135_length_3590_cov_21.927128_g3676_i1	hypothetical protein BGZ76_009351 [Entomortierella beljakovae])	0.001	-9.487773648	0.015172992	0.046197453	yes	down	0	0	0	4.95	4.05	0	0	3
NODE_13139_length_3589_cov_39.561219_g3899_i0	glycoside hydrolase family 2 protein [Pseudocercospora fijiensis CIRAD86])	0.001	-10.52386356	0.007068972	0.034653602	yes	down	0	0	0	10.51	7.98	0	0	6.163333333
NODE_13142_length_3587_cov_68.017664_g3900_i0	predicted protein [Fibroporia radiculosa])	0	-11.85282451	0.002414592	0.030487178	yes	down	0	0	0	23.55	22.53	0	0	15.36
NODE_13146_length_3586_cov_64.912226_g2100_i1		0	-13.21139947	0.00072055	0.028663049	yes	down	0	0	0	52.2	64.79	0	0	38.99666667
NODE_13154_length_3584_cov_97.846593_g1506_i8	hypothetical protein P167DRAFT_552410 [Morchella conica CCBAS932])	0.025	-5.325098414	0.016094674	0.04760171	yes	down	1.78	1.67	1.15	22.35	18.96	19.6	1.533333333	20.30333333
NODE_13158_length_3584_cov_70.403194_g3906_i0	probable inactive receptor kinase At5g58300 [Rhizophagus clarus])	0	-11.74516666	0.002644636	0.030726987	yes	down	0	0	0	23.29	19.71	0	0	14.33333333
NODE_13162_length_3584_cov_40.531508_g3908_i0	Small RNA 2'-O-methyltransferase [Entomortierella lignicola])	0.001	-10.51230393	0.007131995	0.034728272	yes	down	0	0	0	11.03	7.43	0	0	6.153333333
NODE_13164_length_3583_cov_63.709926_g3909_i0	ARM repeat-containing protein, partial [Coemansia reversa NRRL 1564])	0	-11.15690482	0.004294605	0.031682955	yes	down	0	0	0	14.98	13.54	0	0	9.506666667
NODE_13169_length_3582_cov_87.871041_g3758_i1	hypothetical protein BGZ97_004708 [Linnemannia gamsii])	0.003	-8.180994143	0.013186571	0.043255965	yes	down	0	0	0.09	3.76	3.32	0	0.03	2.36
NODE_13173_length_3581_cov_96.457477_g3727_i1	Serine/threonine-protein phosphatase PP1-2 [Saccharomycodes ludwigii])	0	-12.27275761	0.001681705	0.030147658	yes	down	0	0	0	31.96	29.86	0	0	20.60666667
NODE_13174_length_3581_cov_96.249144_g3911_i0	hypothetical protein PhCBS80983_g02484 [Powellomyces hirtus])	0	-13.47496132	0.000562445	0.02770604	yes	down	0	0	0	85.62	58.33	0	0	47.98333333
NODE_13177_length_3581_cov_62.464041_g3914_i0	hypothetical protein FHL15_003478 [Xylaria flabelliformis])	0	-11.16806973	0.004256099	0.031672652	yes	down	0	0	0	16.79	12.22	0	0	9.67
NODE_13181_length_3580_cov_74.817299_g3916_i0	UBA/TPR/DNAJ domain-containing protein Ucp7 [Schizosaccharomyces octosporus yFS286])	0	-11.60359599	0.002977638	0.031035939	yes	down	0	0	0	21.02	17.99	0	0	13.00333333
NODE_13187_length_3578_cov_94.171665_g3917_i0	ubiquitin-related domain-containing protein [Lobosporangium transversale])	0	-11.99237169	0.002143672	0.030341321	yes	down	0	0	0	26.15	24.76	0	0	16.97
NODE_13191_length_3578_cov_52.008855_g3385_i1		0.001	-10.83278143	0.005559678	0.032959483	yes	down	0	0	0	11.63	11.16	0	0	7.596666667
NODE_13196_length_3577_cov_83.876857_g3921_i0	Cse1-domain-containing protein [Basidiobolus meristosporus CBS 931.73])	0	-11.74685617	0.002640877	0.030726987	yes	down	0	0	0	24.95	18.42	0	0	14.45666667
NODE_13198_length_3577_cov_52.655429_g3923_i0		0.001	-10.9167142	0.005203295	0.032427776	yes	down	0	0	0	13.96	10.42	0	0	8.126666667
NODE_13202_length_3576_cov_58.775079_g3924_i0	hypothetical protein CONCODRAFT_19627 [Conidiobolus coronatus NRRL 28638])	0	-11.34343272	0.003691015	0.0312907	yes	down	0	0	0	17.54	15.06	0	0	10.86666667
NODE_13205_length_3576_cov_32.637325_g91_i5	kinase-like protein [Morchella conica CCBAS932])	369.906	8.531015477	0.004947931	0.032339403	yes	up	4.75	3.22	7.19	0	0	0	5.053333333	0
NODE_13209_length_3575_cov_30.478273_g3926_i0	hypothetical protein G6F56_008260 [Rhizopus delemar])	0.001	-10.13674661	0.009474441	0.038023861	yes	down	0	0	0	7.82	6.34	0	0	4.72
NODE_13211_length_3574_cov_88.951673_g3927_i0	hypothetical protein CPC16_010962 [Podila verticillata])	0	-12.15901445	0.001856786	0.03022306	yes	down	0	0	0	31.97	25.61	0	0	19.19333333
NODE_13212_length_3574_cov_80.038605_g3928_i0	hypothetical protein CROQUDRAFT_673137 [Cronartium quercuum f. sp. fusiforme G11])	0.001	-9.780811576	0.012304709	0.042028888	yes	down	0	0	0	6.15	4.92	0	0	3.69
NODE_13213_length_3574_cov_18.439806_g3929_i0	hypothetical protein WALSEDRAFT_53920 [Wallemia mellicola CBS 633.66])	0.001	-9.44737	0.015611498	0.046965653	yes	down	0	0	0	4.56	4.18	0	0	2.913333333
NODE_13217_length_3573_cov_27.400744_g3931_i0		0.001	-9.976127188	0.010670531	0.039699925	yes	down	0	0	0	6.61	6.01	0	0	4.206666667
NODE_13218_length_3573_cov_25.224828_g3932_i0	Isocitrate dehydrogenase [NADP], mitochondrial precursor (Oxalosuccinate decarboxylase) [Podila clonocystis])	0.001	-10.92400866	0.005173319	0.032411554	yes	down	0	0	0	10.72	13.34	0	0	8.02
NODE_13220_length_3572_cov_84.268670_g3933_i0	hypothetical protein C1645_783993 [Glomus cerebriforme])	0	-11.80613992	0.002512	0.030519169	yes	down	0	0	0	24.34	20.67	0	0	15.00333333
NODE_13221_length_3572_cov_54.412589_g1659_i3		0.001	-9.397935828	0.016163162	0.047705593	yes	down	0	0	0	4.03	4.37	0	0	2.8
NODE_13222_length_3572_cov_44.288698_g3934_i0	TKL/LISK/LISK-DD1 protein kinase [Puccinia graminis f. sp. tritici CRL 75-36-700-3])	0.001	-10.73481329	0.006003422	0.033605561	yes	down	0	0	0	11.64	9.79	0	0	7.143333333
NODE_13227_length_3571_cov_104.920149_g1902_i3	plasma membrane H+-ATPase [Mortierella polycephala])	0	-28.63412008	2.31E-13	1.41E-10	yes	down	0	0	0	194.64	195.65	0	0	130.0966667
NODE_13229_length_3571_cov_93.726102_g2856_i2	hypothetical protein K493DRAFT_359914 [Basidiobolus meristosporus CBS 931.73])	0	-12.55933162	0.001305746	0.029659345	yes	down	0	0	0	42.45	33.65	0	0	25.36666667
NODE_13231_length_3571_cov_56.813108_g3937_i0	LNS2-domain-containing protein [Basidiobolus meristosporus CBS 931.73])	0	-11.03127237	0.004750192	0.032171956	yes	down	0	0	0	13.97	12.31	0	0	8.76
NODE_13233_length_3571_cov_30.748712_g3938_i0	eukaryotic type KH-domain KH-domain type I [Gigaspora margarita])	0.001	-10.10619432	0.00969229	0.038309605	yes	down	0	0	0	8.6	5.42	0	0	4.673333333
NODE_13245_length_3567_cov_98.566189_g3942_i0	phosphoenolpyruvate carboxylase [Spizellomyces sp. 'palustris'])	0	-13.64726147	0.000477247	0.026809174	yes	down	0	0	0	73.34	86.18	0	0	53.17333333
NODE_13247_length_3567_cov_58.073352_g3943_i0	DnaJ-domain-containing protein [Basidiobolus meristosporus CBS 931.73])	0	-11.04114498	0.004712867	0.032104993	yes	down	0	0	0	15.6	11.11	0	0	8.903333333
NODE_13255_length_3565_cov_39.942947_g3944_i0	Nrap protein [Basidiobolus meristosporus CBS 931.73])	0.001	-10.37775204	0.00790357	0.035748402	yes	down	0	0	0	10.57	6.41	0	0	5.66
NODE_13260_length_3564_cov_45.928305_g3375_i1		0.001	-10.52583218	0.007058289	0.034649435	yes	down	0	0	0	8.69	9.68	0	0	6.123333333
NODE_13263_length_3563_cov_93.205106_g3950_i0	hypothetical protein ID866_150 [Astraeus odoratus])	0	-13.90789437	0.000370954	0.025564414	yes	down	0	0	0	92.61	99.39	0	0	64
NODE_13267_length_3562_cov_59.072310_g2651_i1	hypothetical protein Glove_81g33 [Diversispora epigaea])	0.001	-9.486938232	0.015181948	0.046200169	yes	down	0	0	0	3.01	5.78	0	0	2.93
NODE_13268_length_3562_cov_46.474032_g3953_i0		0	-13.76412356	0.000426487	0.026555121	yes	down	0	0	0	81.36	92.12	0	0	57.82666667
NODE_13276_length_3561_cov_31.923077_g3955_i0	uncharacterized protein BDR25DRAFT_245013 [Lindgomyces ingoldianus])	0.001	-9.931839773	0.011023131	0.040115516	yes	down	0	0	0	7.31	5.11	0	0	4.14
NODE_13278_length_3560_cov_82.688487_g1441_i6	carbonic anhydrase [Morchella conica CCBAS932])	9342.135	13.18953665	1.34E-05	0.001662331	yes	up	98.73	199.61	85.6	0	0	0	127.98	0
NODE_13281_length_3559_cov_96.925330_g3554_i1	unnamed protein product [Fusarium acuminatum CS5907])	0	-12.49240413	0.001385857	0.029944063	yes	down	0	0	0	39.54	33.21	0	0	24.25
NODE_13283_length_3559_cov_85.562033_g2737_i1	hypothetical protein CPC16_000057 [Podila verticillata])	0	-11.7097006	0.002724701	0.030778524	yes	down	0	0	0	20.72	21.24	0	0	13.98666667
NODE_13284_length_3559_cov_60.681792_g3770_i1	hypothetical protein INT43_004427 [Umbelopsis isabellina])	0.001	-10.84611275	0.00550164	0.032863245	yes	down	0	0	0	12.87	10.42	0	0	7.763333333
NODE_13285_length_3559_cov_21.526134_g3957_i0	hypothetical protein AMAG_16179 [Allomyces macrogynus ATCC 38327])	0.001	-9.65276905	0.013492925	0.043751686	yes	down	0	0	0	5.29	4.84	0	0	3.376666667
NODE_13292_length_3557_cov_94.908333_g3171_i1	uncharacterized protein DL89DRAFT_47974 [Linderina pennispora])	0	-11.922669	0.000445003	0.026724465	yes	down	0	0	0.09	49.91	45.33	0	0.03	31.74666667
NODE_13296_length_3557_cov_39.217816_g3961_i0	hypothetical protein E4U32_006461 [Claviceps aff. humidiphila group G2b])	0.001	-10.48020045	0.007309677	0.034916358	yes	down	0	0	0	10.02	8.06	0	0	6.026666667
NODE_13304_length_3555_cov_58.748419_g3964_i0	zf-MIZ-domain-containing protein, partial [Rhodotorula sp. JG-1b])	0	-11.08920752	0.004534923	0.031966077	yes	down	0	0	0	11.96	15.14	0	0	9.033333333
NODE_13306_length_3554_cov_87.981018_g3965_i0	hypothetical protein C1645_832115 [Glomus cerebriforme])	0	-11.38136204	0.0007769	0.028952381	yes	down	0.1	0	0	30.35	34.57	0	0.033333333	21.64
NODE_13309_length_3554_cov_54.165660_g3967_i0		0.001	-9.430769341	0.015794876	0.047244445	yes	down	0	0	0	3.91	4.69	0	0	2.866666667
NODE_13310_length_3554_cov_28.683635_g3968_i0	hypothetical protein BDEG_25581 [Batrachochytrium dendrobatidis JEL423])	0.001	-10.04251019	0.010160798	0.039066721	yes	down	0	0	0	6.37	6.84	0	0	4.403333333
NODE_13318_length_3551_cov_52.351180_g3971_i0	hypothetical protein K493DRAFT_222972 [Basidiobolus meristosporus CBS 931.73])	0	-10.98595133	0.004924995	0.032339403	yes	down	0	0	0	15.81	10.13	0	0	8.646666667
NODE_13321_length_3550_cov_67.771667_g3852_i1		0	-11.0262947	0.004769113	0.032186581	yes	down	0	0	0	14.55	11.89	0	0	8.813333333
NODE_13325_length_3549_cov_86.693836_g28_i18	hypothetical protein P167DRAFT_171300 [Morchella conica CCBAS932])	153.082	7.258160125	0.001488945	0.030147658	yes	up	31.06	34.65	48.84	0.02	0.04	0.7	38.18333333	0.253333333
NODE_13327_length_3549_cov_59.821141_g3423_i1	hypothetical protein PhCBS80983_g03885 [Powellomyces hirtus])	0	-11.00637096	0.004845529	0.032263426	yes	down	0	0	0	14.38	11.7	0	0	8.693333333
NODE_13329_length_3549_cov_20.348214_g3975_i0		0.001	-9.539448975	0.014627994	0.045401621	yes	down	0	0	0	5.09	4.33	0	0	3.14
NODE_13334_length_3548_cov_34.857966_g3977_i0	hypothetical protein JAAARDRAFT_31103 [Jaapia argillacea MUCL 33604])	0.001	-10.34275937	0.008116117	0.036016589	yes	down	0	0	0	8.7	7.72	0	0	5.473333333
NODE_13336_length_3547_cov_58.826225_g2615_i2	hypothetical protein ID866_4362 [Astraeus odoratus])	0.001	-10.95342324	0.00505402	0.032339403	yes	down	0	0	0	12.62	12.36	0	0	8.326666667
NODE_13340_length_3546_cov_82.156818_g3980_i0		0	-11.81042602	0.00250291	0.030487178	yes	down	0	0	0	21.11	23.89	0	0	15
NODE_13343_length_3546_cov_44.082733_g3982_i0	beta-lactamase/transpeptidase-like protein [Gonapodya prolifera JEL478])	0.001	-10.68499993	0.006241076	0.033829129	yes	down	0	0	0	11.25	9.61	0	0	6.953333333
NODE_13354_length_3544_cov_89.788578_g3984_i0	hypothetical protein G6F65_017690 [Rhizopus oryzae])	0	-11.96957191	0.00218594	0.030341321	yes	down	0	0	0	28.29	22.66	0	0	16.98333333
NODE_13359_length_3543_cov_75.406232_g3987_i0	kinesin-domain-containing protein, partial [Piromyces finnis])	0	-11.41121506	0.003491534	0.03123433	yes	down	0	0	0	19.91	14.8	0	0	11.57
NODE_13361_length_3543_cov_54.078477_g3988_i0	unnamed protein product [Rhizoctonia solani])	0.001	-10.82609965	0.005588975	0.03298688	yes	down	0	0	0	13.23	9.92	0	0	7.716666667
NODE_13362_length_3543_cov_53.709463_g3989_i0	hypothetical protein CXG81DRAFT_20617 [Caulochytrium protostelioides])	0.001	-10.91210041	0.005222336	0.032427776	yes	down	0	0	0	13.11	11.31	0	0	8.14
NODE_13363_length_3543_cov_23.383151_g3990_i0	hypothetical protein BJ085DRAFT_12527, partial [Dimargaris cristalligena])	0.001	-9.757022906	0.012518184	0.042291446	yes	down	0	0	0	6.67	4.41	0	0	3.693333333
NODE_13372_length_3542_cov_27.544300_g3823_i1	hypothetical protein RclHR1_01770023 [Rhizophagus clarus])	0.001	-9.674485525	0.01328452	0.0434046	yes	down	0	0	0	6.03	4.39	0	0	3.473333333
NODE_13375_length_3541_cov_62.328233_g3356_i2	NAD(P)H:quinone oxidoreductase, type IV [Syncephalastrum racemosum])	0.001	-10.59258083	0.006704546	0.034243031	yes	down	0	0	0	8.43	10.84	0	0	6.423333333
NODE_13376_length_3541_cov_35.572748_g3996_i0	P-loop containing nucleoside triphosphate hydrolase protein [Jimgerdemannia flammicorona])	0.001	-10.32061446	0.008253256	0.036225987	yes	down	0	0	0	9.33	6.97	0	0	5.433333333
NODE_13382_length_3540_cov_58.477621_g3997_i0		0.001	-9.86560347	0.011569817	0.040957298	yes	down	0	0	0	7.52	4.48	0	0	4
NODE_13389_length_3539_cov_35.325534_g4001_i0	Rab3 GTPase-activating protein catalytic subunit, partial [Rhizopus stolonifer])	0.001	-10.30495285	0.008351494	0.036422977	yes	down	0	0	0	8.91	7.19	0	0	5.366666667
NODE_13391_length_3538_cov_75.767986_g4003_i0	hypothetical protein SpCBS45565_g02941 [Spizellomyces sp. 'palustris'])	0	-11.82828689	0.00246535	0.030487178	yes	down	0	0	0	25.26	20.97	0	0	15.41
NODE_13398_length_3536_cov_93.929170_g911_i2	TLD-domain-containing protein [Morchella conica CCBAS932])	68.933	6.107126052	0.004971223	0.032339403	yes	up	96.71	112.58	111.61	0.23	0.29	3.08	106.9666667	1.2
NODE_13399_length_3536_cov_84.063602_g4005_i0	kinase-like protein, partial [Sistotremastrum suecicum HHB10207 ss-3])	0	-11.92432184	0.002272098	0.030341321	yes	down	0	0	0	24.41	24.66	0	0	16.35666667
NODE_13402_length_3536_cov_31.252963_g4007_i0	kinase-like domain-containing protein, partial [Thamnocephalis sphaerospora])	0.001	-10.19648251	0.009061084	0.037509783	yes	down	0	0	0	6.57	8.13	0	0	4.9
NODE_13403_length_3536_cov_24.211911_g4008_i0	hypothetical protein ID866_713 [Astraeus odoratus])	0.001	-9.806721779	0.012075873	0.041710695	yes	down	0	0	0	6.29	5.11	0	0	3.8
NODE_13407_length_3534_cov_62.005207_g4011_i0	WD40-repeat-containing domain protein [Thamnocephalis sphaerospora])	0	-11.11106128	0.004456045	0.031853959	yes	down	0	0	0	15.81	12.4	0	0	9.403333333
NODE_13409_length_3534_cov_52.444027_g4012_i0	hypothetical protein K493DRAFT_220088 [Basidiobolus meristosporus CBS 931.73])	0	-10.96663481	0.005001251	0.032339403	yes	down	0	0	0	11.27	13.82	0	0	8.363333333
NODE_13410_length_3534_cov_37.947642_g3993_i1		0.001	-9.816775239	0.011988103	0.041573906	yes	down	0	0	0	5.71	5.69	0	0	3.8
NODE_13415_length_3533_cov_53.442419_g3596_i1	hypothetical protein SPPG_02358 [Spizellomyces punctatus DAOM BR117])	0.001	-10.89727117	0.005283962	0.032536973	yes	down	0	0	0	12.46	11.71	0	0	8.056666667
NODE_13419_length_3532_cov_59.700145_g3311_i1	hypothetical protein CLAIMM_03545 isoform 1 [Cladophialophora immunda])	0.001	-10.53163768	0.00702687	0.034606275	yes	down	0	0	0	11.9	7.19	0	0	6.363333333
NODE_13423_length_3531_cov_74.413723_g4018_i0	Vacuolar protein sorting-associated protein 16 [Gigaspora margarita])	0	-11.51188296	0.003213339	0.03123433	yes	down	0	0	0	19.94	17.2	0	0	12.38
NODE_13428_length_3530_cov_72.997394_g4021_i0	TKL/LISK/LISK-DD1 protein kinase [Spizellomyces punctatus DAOM BR117])	0	-11.73645604	0.002664099	0.030737539	yes	down	0	0	0	21.32	21.81	0	0	14.37666667
NODE_13429_length_3530_cov_64.435563_g4022_i0	hypothetical protein INT44_005863 [Umbelopsis vinacea])	0	-11.0692492	0.004608063	0.032036446	yes	down	0	0	0	16.55	11.06	0	0	9.203333333
NODE_13430_length_3530_cov_42.516942_g4023_i0	hypothetical protein KIY56_000171 [Pseudotulostoma volvatum])	0.001	-10.54370764	0.006961948	0.03452992	yes	down	0	0	0	10.49	8.54	0	0	6.343333333
NODE_13438_length_3529_cov_55.070973_g1386_i1	uncharacterized protein EI90DRAFT_3080477 [Cantharellus anzutake])	0.001	-10.306116	0.008344162	0.036405857	yes	down	0	0	0	7.71	8.27	0	0	5.326666667
NODE_13441_length_3528_cov_93.800927_g4027_i0		0	-12.89921526	0.000960931	0.029259897	yes	down	0	0	0	52.48	44.82	0	0	32.43333333
NODE_13442_length_3528_cov_83.744422_g4028_i0		0	-12.80464498	0.001047259	0.029447471	yes	down	0	0	0	60.52	32.23	0	0	30.91666667
NODE_13445_length_3528_cov_48.376702_g3869_i1	hypothetical protein K493DRAFT_308226 [Basidiobolus meristosporus CBS 931.73])	0.001	-10.10613327	0.00969273	0.038309605	yes	down	0	0	0	7.67	6.38	0	0	4.683333333
NODE_13447_length_3527_cov_98.712464_g218_i8	hypothetical protein P167DRAFT_573631 [Morchella conica CCBAS932])	0	-11.12703018	6.38E-06	0.000852496	yes	down	0.15	0.27	0.14	141.74	157.96	7.85	0.186666667	102.5166667
NODE_13449_length_3527_cov_76.702609_g4029_i0	galactosyltransferase-domain-containing protein [Absidia repens])	0	-11.63633625	0.002897393	0.030897218	yes	down	0	0	0	22.32	18.3	0	0	13.54
NODE_13453_length_3526_cov_98.153668_g4031_i0	hypothetical protein SPPG_09381 [Spizellomyces punctatus DAOM BR117])	0	-13.04039671	0.000844252	0.029064516	yes	down	0	0	0	63.13	44.98	0	0	36.03666667
NODE_13455_length_3526_cov_17.797043_g4032_i0	xanthine dehydrogenase [Basidiobolus meristosporus CBS 931.73])	0.002	-9.36740099	0.01651242	0.048259939	yes	down	0	0	0	3.71	4.59	0	0	2.766666667
NODE_13465_length_3523_cov_95.953569_g4036_i0	unnamed protein product [Fusarium acuminatum CS5907])	0	-13.0557258	0.000832407	0.029064516	yes	down	0	0	0	60.87	48.08	0	0	36.31666667
NODE_13468_length_3523_cov_72.545560_g4037_i0		0	-11.42531458	0.003451293	0.03123433	yes	down	0	0	0	17.66	17.24	0	0	11.63333333
NODE_13469_length_3523_cov_61.949216_g4038_i0	hypothetical protein BGX31_004904 [Mortierella sp. GBA43])	0	-11.86184841	0.002396167	0.030487178	yes	down	0	0	0	28	19.82	0	0	15.94
NODE_13470_length_3523_cov_54.371445_g4039_i0	hypothetical protein RclHR1_08850008 [Rhizophagus clarus])	0.001	-10.9555283	0.005045578	0.032339403	yes	down	0	0	0	15.58	10.02	0	0	8.533333333
NODE_13473_length_3523_cov_24.333430_g4040_i0	hypothetical protein G6F64_001175 [Rhizopus oryzae])	0.001	-9.851271576	0.011691227	0.041104854	yes	down	0	0	0	6.31	5.46	0	0	3.923333333
NODE_13476_length_3522_cov_71.343106_g4042_i0	P-loop containing nucleoside triphosphate hydrolase protein [Gigaspora rosea])	0	-11.31164206	0.003788098	0.0312907	yes	down	0	0	0	20.26	12.57	0	0	10.94333333
NODE_13477_length_3522_cov_33.802612_g4043_i0	ribosomal protein S5 domain 2-type protein [Endogone sp. FLAS-F59071])	0.001	-10.25386405	0.008679266	0.03690045	yes	down	0	0	0	8.63	6.98	0	0	5.203333333
NODE_13482_length_3521_cov_38.548200_g4044_i0		0.001	-10.46867255	0.007374443	0.035021404	yes	down	0	0	0	11.35	6.96	0	0	6.103333333
NODE_13483_length_3521_cov_37.737805_g4045_i0	hypothetical protein K461DRAFT_224077 [Myriangium duriaei CBS 260.36])	0.001	-10.45394919	0.007457911	0.0350895	yes	down	0	0	0	8.15	9.54	0	0	5.896666667
NODE_13487_length_3520_cov_47.891664_g4047_i0	hypothetical protein SPPG_02116 [Spizellomyces punctatus DAOM BR117])	0.001	-10.7644649	0.00586586	0.033437434	yes	down	0	0	0	11.58	10.57	0	0	7.383333333
NODE_13489_length_3519_cov_73.467461_g200_i20	hypothetical protein P167DRAFT_535921 [Morchella conica CCBAS932])	2279.144	11.15427643	0.000234253	0.018592347	yes	up	15.7	39.6	40.34	0	0	0	31.88	0
NODE_13490_length_3519_cov_72.217606_g4049_i0		0	-11.39067756	0.003550913	0.031244541	yes	down	0	0	0	17.45	16.69	0	0	11.38
NODE_13492_length_3519_cov_66.058396_g4050_i0	Isoleucyl-tRNA synthetase [Glomus cerebriforme])	0	-11.29758778	0.003831752	0.03136764	yes	down	0	0	0	17.32	14.82	0	0	10.71333333
NODE_13496_length_3519_cov_30.886113_g4052_i0		0.001	-10.15705042	0.009332094	0.037867737	yes	down	0	0	0	7.75	6.81	0	0	4.853333333
NODE_13500_length_3518_cov_95.293229_g2510_i1	plasma membrane H+-ATPase [Mortierella polycephala])	0	-13.17576947	0.000744844	0.028774746	yes	down	0	0	0	62.84	55.23	0	0	39.35666667
NODE_13502_length_3518_cov_82.892183_g4055_i0	hypothetical protein BJ085DRAFT_18031, partial [Dimargaris cristalligena])	0	-11.83611417	0.002449054	0.030487178	yes	down	0	0	0	22.95	23.44	0	0	15.46333333
NODE_13503_length_3518_cov_82.626271_g4056_i0	DNA replication factor C, large subunit [Basidiobolus meristosporus CBS 931.73])	0	-11.75593026	0.002620766	0.030725041	yes	down	0	0	0	28.37	16.47	0	0	14.94666667
NODE_13507_length_3517_cov_61.511628_g4058_i0	hypothetical protein AA0118_g9767 [Alternaria tenuissima])	0.001	-9.768810081	0.012412001	0.042138602	yes	down	0	0	0	4.42	6.51	0	0	3.643333333
NODE_13510_length_3517_cov_16.778779_g4060_i0		0.001	-9.593380741	0.014077686	0.044525679	yes	down	0	0	0	4.3	5.42	0	0	3.24
NODE_13514_length_3516_cov_32.892411_g3234_i1	hypothetical protein Glove_326g167 [Diversispora epigaea])	0.001	-9.788912362	0.012232754	0.041941917	yes	down	0	0	0	6.44	4.92	0	0	3.786666667
NODE_13519_length_3515_cov_86.501163_g4064_i0	hypothetical protein M430DRAFT_264396 [Amorphotheca resinae ATCC 22711])	0.001	-10.49698883	0.007216269	0.034813963	yes	down	0	0	0	13.2	5.73	0	0	6.31
NODE_13521_length_3515_cov_42.917103_g4065_i0		0.001	-10.61889564	0.006569526	0.03410482	yes	down	0	0	0	11.84	8.41	0	0	6.75
NODE_13522_length_3515_cov_39.575044_g4066_i0	hypothetical protein BN7_2044 [Wickerhamomyces ciferrii])	0.001	-10.51777249	0.007102118	0.034680437	yes	down	0	0	0	10.28	8.5	0	0	6.26
NODE_13526_length_3514_cov_90.745999_g4069_i0		0	-12.02242065	0.00208911	0.030341321	yes	down	0	0	0	28.23	24.91	0	0	17.71333333
NODE_13528_length_3514_cov_37.244399_g4070_i0	MCM-domain-containing protein [Anaeromyces robustus])	0	-11.3022188	0.003817317	0.03135016	yes	down	0	0	0	16.17	15.95	0	0	10.70666667
NODE_13529_length_3514_cov_27.616235_g3_i63	putative ABC transporter [Morchella conica CCBAS932])	379.982	8.569786872	0.004654518	0.032087128	yes	up	4.51	5.92	5.32	0	0	0	5.25	0
NODE_13530_length_3514_cov_27.604306_g4071_i0	hypothetical protein G9A89_014925 [Geosiphon pyriformis])	0.001	-9.919540425	0.011122874	0.040244087	yes	down	0	0	0	6.52	5.84	0	0	4.12
NODE_13537_length_3513_cov_47.927823_g4074_i0	P-loop containing nucleoside triphosphate hydrolase protein [Lobosporangium transversale])	0.001	-10.72464957	0.006051239	0.033620361	yes	down	0	0	0	12.4	9.35	0	0	7.25
NODE_13543_length_3512_cov_88.554585_g4080_i0		0	-12.53038428	0.001339856	0.029659345	yes	down	0	0	0	36.96	38.2	0	0	25.05333333
NODE_13546_length_3512_cov_41.033770_g2742_i1		0.001	-10.34485739	0.008103231	0.036011521	yes	down	0	0	0	8.98	7.67	0	0	5.55
NODE_13549_length_3511_cov_74.281887_g4083_i0	hypothetical protein AX14_002026, partial [Amanita brunnescens Koide BX004])	0	-11.41675875	0.003475661	0.03123433	yes	down	0	0	0	19.56	15.54	0	0	11.7
NODE_13550_length_3511_cov_71.133663_g4084_i0	hypothetical protein SpCBS45565_g05083 [Spizellomyces sp. 'palustris'])	0	-11.38393006	0.003570622	0.031244541	yes	down	0	0	0	20.5	14	0	0	11.5
NODE_13551_length_3511_cov_53.934479_g4085_i0		0	-10.97669633	0.004961399	0.032339403	yes	down	0	0	0	15.68	10.37	0	0	8.683333333
NODE_13553_length_3511_cov_23.884683_g4087_i0	protein far1-related sequence 11 [Rhizophagus irregularis DAOM 181602=DAOM 197198])	0.001	-9.669093545	0.013335998	0.043471426	yes	down	0	0	0	5.84	4.61	0	0	3.483333333
NODE_13556_length_3510_cov_51.047772_g4089_i0		0.001	-10.85927464	0.005444876	0.032828146	yes	down	0	0	0	13.47	10.41	0	0	7.96
NODE_13561_length_3509_cov_46.577506_g4092_i0		0.001	-10.72254322	0.006061191	0.033620361	yes	down	0	0	0	13.12	8.74	0	0	7.286666667
NODE_13567_length_3507_cov_84.706122_g4095_i0	cysteine proteinase [Anaeromyces robustus])	0	-11.96742193	0.002189964	0.030341321	yes	down	0	0	0	26	25.09	0	0	17.03
NODE_13569_length_3507_cov_46.475802_g1635_i3	uncharacterized protein SmJEL517_g02189 [Synchytrium microbalum])	0	-12.73168357	0.001118706	0.029659345	yes	down	0	0	0	47.46	39.8	0	0	29.08666667
NODE_13573_length_3506_cov_105.993293_g3650_i1		0	-13.72556192	0.000442651	0.026695513	yes	down	0	0	0	81.5	90.43	0	0	57.31
NODE_13576_length_3505_cov_92.043466_g4097_i0	uncharacterized protein SmJEL517_g02575 [Synchytrium microbalum])	0	-12.01718401	0.002098526	0.030341321	yes	down	0	0	0	29.67	23.63	0	0	17.76666667
NODE_13577_length_3505_cov_64.526838_g4098_i0	hypothetical protein BCR33DRAFT_768090 [Rhizoclosmatium globosum])	0	-11.41658175	0.003476167	0.03123433	yes	down	0	0	0	19.92	15.3	0	0	11.74
NODE_13583_length_3504_cov_20.225270_g4101_i0		0.001	-9.433280548	0.015767015	0.047192787	yes	down	0	0	0	3.24	5.41	0	0	2.883333333
NODE_13588_length_3503_cov_29.477817_g4103_i0		0.001	-10.0823392	0.009865481	0.038604265	yes	down	0	0	0	7.26	6.62	0	0	4.626666667
NODE_13598_length_3501_cov_80.242407_g4108_i0	Vacuolar protein sorting-associated protein 53 [Linnemannia zychae])	0	-11.76305307	0.002605079	0.030725041	yes	down	0	0	0	22.84	21.61	0	0	14.81666667
NODE_13599_length_3501_cov_73.622079_g3907_i1		0.001	-9.595631146	0.014055126	0.044523285	yes	down	0	0	0	5.43	4.52	0	0	3.316666667
NODE_13600_length_3501_cov_73.440713_g4109_i0	uncharacterized protein SmJEL517_g04333 [Synchytrium microbalum])	0	-11.46834827	0.003331069	0.03123433	yes	down	0	0	0	18.48	17.74	0	0	12.07333333
NODE_13601_length_3501_cov_39.911215_g4110_i0	hypothetical protein M407DRAFT_216139, partial [Tulasnella calospora MUT 4182])	0.001	-10.50054402	0.007196627	0.0347982	yes	down	0	0	0	11.84	7.02	0	0	6.286666667
NODE_13613_length_3497_cov_79.550585_g2941_i1	hypothetical protein K493DRAFT_347252 [Basidiobolus meristosporus CBS 931.73])	0	-11.90898525	0.002301998	0.030378947	yes	down	0	0	0	21.47	27.22	0	0	16.23
NODE_13616_length_3497_cov_33.545029_g4119_i0	hypothetical protein SpCBS45565_g05259 [Spizellomyces sp. 'palustris'])	0.001	-10.2045573	0.009006462	0.037411101	yes	down	0	0	0	9.69	5.7	0	0	5.13
NODE_13619_length_3496_cov_80.621234_g4120_i0	hypothetical protein FRC12_024212 [Ceratobasidium sp. 428])	0	-12.01264204	0.002106725	0.030341321	yes	down	0	0	0	28.65	24.49	0	0	17.71333333
NODE_13620_length_3496_cov_74.563323_g3437_i3	hypothetical protein BJ165DRAFT_1334489 [Panaeolus papilionaceus])	0	-13.09862516	0.000800073	0.028952381	yes	down	0	0	0	56.15	56	0	0	37.38333333
NODE_13621_length_3496_cov_68.021059_g4121_i0		0	-11.411143	0.00349174	0.03123433	yes	down	0	0	0	17.06	17.7	0	0	11.58666667
NODE_13631_length_3495_cov_33.199239_g4124_i0	hypothetical protein ID866_4362 [Astraeus odoratus])	0.001	-10.2372375	0.008788391	0.037103848	yes	down	0	0	0	7.77	7.67	0	0	5.146666667
NODE_13632_length_3495_cov_30.651843_g4125_i0	hypothetical protein RirG_001660 [Rhizophagus irregularis DAOM 197198w])	0.001	-10.09991566	0.009737609	0.038403321	yes	down	0	0	0	7.55	6.56	0	0	4.703333333
NODE_13635_length_3493_cov_73.487998_g3412_i1	hypothetical protein INT44_007034 [Umbelopsis vinacea])	0	-11.08039029	0.004567104	0.031990926	yes	down	0	0	0	15.34	12.58	0	0	9.306666667
NODE_13644_length_3490_cov_95.403750_g4130_i0	uncharacterized protein BT62DRAFT_886607 [Guyanagaster necrorhizus MCA 3950])	0	-12.35887182	0.001559399	0.030147658	yes	down	0	0	0	35.52	32.02	0	0	22.51333333
NODE_13645_length_3490_cov_84.852036_g2975_i3		0	-12.89124751	0.000967942	0.029259897	yes	down	0	0	0	50.31	47.23	0	0	32.51333333
NODE_13646_length_3490_cov_65.057720_g4131_i0	hypothetical protein INT45_013131 [Mucor circinatus])	0	-11.00066282	0.004867625	0.032277794	yes	down	0	0	0	14.51	11.93	0	0	8.813333333
NODE_13650_length_3489_cov_43.501758_g4134_i0	LMBR1-domain-containing protein [Neocallimastix sp. JGI-2020a])	0.001	-10.62259544	0.00655074	0.034058567	yes	down	0	0	0	9.64	10.5	0	0	6.713333333
NODE_13651_length_3489_cov_36.676729_g1572_i1	hypothetical protein SPPG_06409 [Spizellomyces punctatus DAOM BR117])	0.001	-9.488084593	0.01516966	0.046197453	yes	down	0	0	0	6.13	3.29	0	0	3.14
NODE_13652_length_3488_cov_101.230431_g4135_i0	unnamed protein product [Rhizophagus irregularis])	0	-12.75157811	0.000131836	0.011775667	yes	down	0	0	0	44.38	44	0.1	0	29.49333333
NODE_13653_length_3488_cov_96.963940_g3958_i1	PWI domain-containing protein [Syncephalastrum racemosum])	0	-12.08725277	0.001975704	0.030341321	yes	down	0	0	0	26.77	28.83	0	0	18.53333333
NODE_13657_length_3487_cov_97.992375_g3912_i1	clathrin associated protein complex large subunit [Mortierella sp. NVP85])	0	-12.11188416	0.001934121	0.030293328	yes	down	0	0	0	32.94	24.46	0	0	19.13333333
NODE_13658_length_3487_cov_71.547507_g64_i27	mitochondrial 54S ribosomal protein YmL38/YmL34 [Morchella conica CCBAS932])	131.523	7.039175607	0.001818597	0.030147658	yes	up	28.52	29.55	30.98	0.08	0.02	0.41	29.68333333	0.17
NODE_13664_length_3486_cov_95.189498_g3087_i1		0	-11.54833274	0.003117699	0.031151576	yes	down	0	0	0	20.88	17.78	0	0	12.88666667
NODE_13671_length_3485_cov_53.683392_g4139_i0	hypothetical protein CcCBS67573_g05929 [Chytriomyces confervae])	0.001	-10.92655293	0.0051629	0.032411554	yes	down	0	0	0	13.84	11.32	0	0	8.386666667
NODE_13672_length_3485_cov_43.914906_g4140_i0	ARM repeat-containing protein [Basidiobolus meristosporus CBS 931.73])	0.001	-10.61271646	0.00660101	0.034137136	yes	down	0	0	0	11.31	8.96	0	0	6.756666667
NODE_13678_length_3484_cov_53.474318_g3521_i2		0.001	-10.18962646	0.009107693	0.037559425	yes	down	0	0	0	6.08	8.7	0	0	4.926666667
NODE_13679_length_3484_cov_41.389199_g4143_i0	hypothetical protein EX895_006029 [Sporisorium graminicola])	0.001	-10.55097923	0.006923097	0.034461967	yes	down	0	0	0	9.82	9.46	0	0	6.426666667
NODE_13684_length_3483_cov_92.758955_g4146_i0	eukaryotic translation initiation factor 3 subunit A, partial [Mortierella sp. AD011])	0	-13.05794681	0.000830704	0.029064516	yes	down	0	0	0	64.83	46.07	0	0	36.96666667
NODE_13688_length_3483_cov_68.104228_g3062_i1		0	-11.09007487	0.004531769	0.031966077	yes	down	0	0	0	15.16	12.97	0	0	9.376666667
NODE_13693_length_3482_cov_40.171512_g4148_i0	hypothetical protein CPC16_000008 [Podila verticillata])	0.001	-10.51171623	0.007135212	0.034728272	yes	down	0	0	0	10.69	8.25	0	0	6.313333333
NODE_13697_length_3481_cov_26.478848_g4149_i0	UCH-domain-containing protein [Basidiobolus meristosporus CBS 931.73])	0.001	-9.882098306	0.011431471	0.040757006	yes	down	0	0	0	6.53	5.66	0	0	4.063333333
NODE_13699_length_3480_cov_30.560682_g3551_i1	Spc98 family-domain-containing protein [Mucor lusitanicus])	0.001	-9.846669719	0.011730449	0.041175014	yes	down	0	0	0	6.13	5.72	0	0	3.95
NODE_13712_length_3478_cov_90.858277_g4154_i0	hypothetical protein SpCBS45565_g00537 [Spizellomyces sp. 'palustris'])	0	-15.315883	5.73E-05	0.005937016	yes	down	0	0.1	0	523.36	414.97	0	0.033333333	312.7766667
NODE_13713_length_3478_cov_62.121141_g4155_i0		0	-11.19018251	0.004180759	0.031588046	yes	down	0	0	0	12.55	17.13	0	0	9.893333333
NODE_13714_length_3478_cov_47.723905_g4156_i0	hypothetical protein SPPG_05267 [Spizellomyces punctatus DAOM BR117])	0.001	-9.753967421	0.01254584	0.042314719	yes	down	0	0	0	5.53	5.56	0	0	3.696666667
NODE_13715_length_3477_cov_96.627059_g4157_i0	hypothetical protein INT45_006921 [Mucor circinatus])	0	-12.69994135	0.001151174	0.029659345	yes	down	0	0	0	42.1	43.36	0	0	28.48666667
NODE_13724_length_3475_cov_59.748676_g540_i17	hypothetical protein P167DRAFT_602604 [Morchella conica CCBAS932])	174.708	7.448802492	0.015535577	0.046825066	yes	up	3.61	2.97	0.62	0	0	0	2.4	0
NODE_13725_length_3475_cov_56.496763_g4160_i0	Biopterin transport-related protein BT1 [Rhizoclosmatium globosum])	0	-11.65756953	0.002846412	0.030860422	yes	down	0	0	0	22.7	19.14	0	0	13.94666667
NODE_13731_length_3474_cov_30.432440_g4161_i0	heavy metal translocatin [Linnemannia elongata AG-77])	0.001	-10.07483678	0.009920516	0.038715093	yes	down	0	0	0	7.81	6.2	0	0	4.67
NODE_13732_length_3474_cov_20.834560_g4162_i0	Autophagy-related protein 13 [Yarrowia sp. C11])	0.001	-9.569044029	0.014323708	0.044907154	yes	down	0	0	0	5.09	4.72	0	0	3.27
NODE_13735_length_3472_cov_92.438881_g4163_i0	hypothetical protein RclHR1_00380013 [Rhizophagus clarus])	0	-12.53524822	0.001334068	0.029659345	yes	down	0	0	0	42.59	34.48	0	0	25.69
NODE_13740_length_3472_cov_34.787334_g4166_i0		0.001	-10.18181235	0.009161077	0.03762488	yes	down	0	0	0	7.5	7.46	0	0	4.986666667
NODE_13751_length_3470_cov_36.349543_g4170_i0		0.001	-9.861874251	0.0116013	0.040992964	yes	down	0	0	0	7.32	4.86	0	0	4.06
NODE_13756_length_3469_cov_83.237323_g3992_i1	hypothetical protein BGZ73_004319 [Actinomortierella ambigua])	0	-11.5248419	0.003179034	0.03123433	yes	down	0	0	0	21.18	17.12	0	0	12.76666667
NODE_13757_length_3469_cov_62.603184_g4173_i0	hypothetical protein K457DRAFT_65668 [Linnemannia elongata AG-77])	0.001	-10.9650076	0.005007723	0.032339403	yes	down	0	0	0	17.74	8.73	0	0	8.823333333
NODE_13759_length_3469_cov_48.512677_g4156_i1	hypothetical protein SPPG_05267 [Spizellomyces punctatus DAOM BR117])	0.001	-9.809810958	0.012048843	0.041649616	yes	down	0	0	0	6.08	5.54	0	0	3.873333333
NODE_13761_length_3468_cov_90.131525_g4176_i0		0	-27.89976744	9.24E-13	2.13E-10	yes	down	0	0	0	106.16	127.99	0	0	78.05
NODE_13764_length_3468_cov_56.180773_g1084_i6	PA26-domain-containing protein [Morchella conica CCBAS932])	0.006	-7.33452856	0.008239903	0.036195107	yes	down	0.55	0	0	7.29	7.66	30.09	0.183333333	15.01333333
NODE_13768_length_3468_cov_14.112356_g3260_i1		0	-11.83226109	0.002457064	0.030487178	yes	down	0	0	0	20.27	26.27	0	0	15.51333333
NODE_13769_length_3468_cov_9.277794_g4179_i0	hypothetical protein P167DRAFT_549297 [Morchella conica CCBAS932])	98.171	6.61722814	0.011430363	0.040757006	yes	up	8.39	3.83	2.81	0	0.02	0.1	5.01	0.04
NODE_13770_length_3467_cov_35.032743_g4180_i0	hypothetical protein SpCBS45565_g03497 [Spizellomyces sp. 'palustris'])	0.001	-10.28223279	0.008495867	0.036612657	yes	down	0	0	0	9.47	6.8	0	0	5.423333333
NODE_13776_length_3466_cov_58.729419_g1114_i9		0.001	-10.35610745	0.008034444	0.0359461	yes	down	0	0	0	10.21	6.95	0	0	5.72
NODE_13777_length_3465_cov_91.422373_g4183_i0	P-loop containing nucleoside triphosphate hydrolase protein [Morchella conica CCBAS932])	388.885	8.60319898	0.00460591	0.032036446	yes	up	7.8	4.92	3.67	0	0	0	5.463333333	0
NODE_13779_length_3465_cov_59.152302_g4184_i0	hypothetical protein BGZ96_004882 [Linnemannia gamsii])	0	-11.12898094	0.004392296	0.031819778	yes	down	0	0	0	16.5	12.7	0	0	9.733333333
NODE_13781_length_3465_cov_36.757379_g3915_i1	hypothetical protein BJ085DRAFT_12673, partial [Dimargaris cristalligena])	0.001	-10.22049307	0.008899528	0.037221528	yes	down	0	0	0	9.55	6.11	0	0	5.22
NODE_13786_length_3464_cov_61.183643_g4186_i0	hypothetical protein K493DRAFT_315713 [Basidiobolus meristosporus CBS 931.73])	0	-11.24183675	0.004009462	0.031511868	yes	down	0	0	0	16.96	14.49	0	0	10.48333333
NODE_13791_length_3463_cov_89.061429_g4187_i0	kinesin-domain-containing protein [Rhizopus microsporus ATCC 52813])	0	-11.84938404	0.002421651	0.030487178	yes	down	0	0	0	27.1	21.03	0	0	16.04333333
NODE_13792_length_3463_cov_76.964265_g4188_i0	Retinoblastoma-associated protein, A-box domain-containing protein [Rozella allomycis CSF55])	0	-11.59443856	0.003000443	0.031035939	yes	down	0	0	0	22.66	17.65	0	0	13.43666667
NODE_13795_length_3463_cov_37.492321_g4189_i0		0.001	-9.762854511	0.012465551	0.042198946	yes	down	0	0	0	6.48	4.87	0	0	3.783333333
NODE_137_length_24060_cov_66.083851_g60_i0	hypothetical protein P167DRAFT_568281 [Morchella conica CCBAS932])	2191.986	11.09802296	0.000247212	0.01928878	yes	up	2.65	6.01	3.91	0	0	0	4.19	0
NODE_13800_length_3462_cov_41.992614_g4191_i0		0.001	-10.65931757	0.006366885	0.033950793	yes	down	0	0	0	11.71	9.36	0	0	7.023333333
NODE_13803_length_3461_cov_101.479019_g4193_i0	phosphatidylserine decarboxylase [Spizellomyces punctatus DAOM BR117])	0	-12.13300956	0.001899098	0.030228129	yes	down	0	0	0	27.04	30.72	0	0	19.25333333
NODE_13808_length_3461_cov_52.457447_g4195_i0	hypothetical protein BCR36DRAFT_293084 [Piromyces finnis])	0.001	-10.88412723	0.005339134	0.032703906	yes	down	0	0	0	14.25	10.46	0	0	8.236666667
NODE_13810_length_3460_cov_89.390777_g4197_i0	kinesin-domain-containing protein [Gonapodya prolifera JEL478])	0	-12.08230182	0.001984161	0.030341321	yes	down	0	0	0	31.02	25.46	0	0	18.82666667
NODE_13815_length_3460_cov_47.262193_g4013_i3		0.001	-9.641720155	0.013600063	0.043894296	yes	down	0	0	0	5.77	4.65	0	0	3.473333333
NODE_13816_length_3460_cov_36.918120_g4200_i0	kinase-like domain-containing protein, partial [Thamnocephalis sphaerospora])	0.001	-10.40607627	0.007735195	0.035523793	yes	down	0	0	0	9.36	8.27	0	0	5.876666667
NODE_13817_length_3460_cov_28.508424_g3447_i1	kinase-like domain-containing protein, partial [Lobosporangium transversale])	0.001	-9.808396788	0.002575479	0.030667049	yes	down	0	0	0	5.97	5.63	0.1	0	3.9
NODE_13822_length_3458_cov_99.742088_g4201_i0	uncharacterized protein TREMEDRAFT_22557, partial [Tremella mesenterica DSM 1558])	0	-12.83193676	0.001021637	0.029418955	yes	down	0	0	0	50.81	44.01	0	0	31.60666667
NODE_13823_length_3458_cov_94.741792_g4202_i0		0	-12.08765039	0.001975027	0.030341321	yes	down	0	0	0	33.75	23.37	0	0	19.04
NODE_13824_length_3458_cov_76.931677_g4203_i0		0	-11.68253282	0.002787524	0.030819652	yes	down	0	0	0	22.78	19.95	0	0	14.24333333
NODE_13828_length_3457_cov_94.375148_g4206_i0		0	-11.76030349	0.002611125	0.030725041	yes	down	0	0	0	29.95	16.01	0	0	15.32
NODE_13830_length_3457_cov_67.379882_g4208_i0	hypothetical protein PIROE2DRAFT_60845 [Piromyces sp. E2])	0	-12.09192815	0.001967749	0.030341321	yes	down	0	0	0	31.15	25.74	0	0	18.96333333
NODE_13836_length_3456_cov_59.924830_g4211_i0		0	-11.09761934	0.004504413	0.031928154	yes	down	0	0	0	16.7	12.02	0	0	9.573333333
NODE_13837_length_3456_cov_49.840485_g4212_i0	hypothetical protein LY90DRAFT_698277 [Neocallimastix californiae])	0.001	-10.7871381	0.005762597	0.033275075	yes	down	0	0	0	11.91	11.03	0	0	7.646666667
NODE_13839_length_3455_cov_101.078745_g3780_i1	phosphoenolpyruvate carboxylase [Spizellomyces sp. 'palustris'])	0	-12.80301499	0.001048808	0.029447471	yes	down	0	0	0	31.63	58.8	0	0	30.14333333
NODE_13841_length_3455_cov_66.882475_g4214_i0	hypothetical protein THASP1DRAFT_30691 [Thamnocephalis sphaerospora])	0	-11.35963766	0.003642404	0.0312907	yes	down	0	0	0	20.11	14.36	0	0	11.49
NODE_13850_length_3453_cov_67.128851_g4219_i0	hypothetical protein BJ684DRAFT_9435, partial [Piptocephalis cylindrospora])	0	-11.52560306	0.003177029	0.03123433	yes	down	0	0	0	19.93	18.38	0	0	12.77
NODE_13857_length_3452_cov_82.974222_g3736_i1	Piwi-domain-containing protein [Rhizophagus irregularis])	0	-11.92425318	0.002272231	0.030341321	yes	down	0	0	0	28.28	22.54	0	0	16.94
NODE_13858_length_3452_cov_73.996148_g4072_i1	PWI domain-containing protein [Syncephalastrum racemosum])	0	-11.3346826	0.003717508	0.0312907	yes	down	0	0	0	17.86	15.77	0	0	11.21
NODE_13862_length_3452_cov_32.289481_g4224_i0		0.001	-10.18315703	0.009151871	0.03762488	yes	down	0	0	0	8.96	6.31	0	0	5.09
NODE_13866_length_3452_cov_17.566519_g4228_i0		235.911	7.882099485	0.00969492	0.038314424	yes	up	1.64	5.04	3.35	0	0	0	3.343333333	0
NODE_13870_length_3451_cov_49.556017_g4232_i0	hypothetical protein SPPG_06409 [Spizellomyces punctatus DAOM BR117])	0.001	-10.7886333	0.001009283	0.029418955	yes	down	0	0	0	13.2	9.96	0.1	0	7.753333333
NODE_13872_length_3451_cov_39.095732_g4233_i0	kinase-like domain-containing protein [Rhizophagus irregularis DAOM 181602=DAOM 197198])	0.001	-10.46781786	0.007379265	0.035025213	yes	down	0	0	0	9.61	8.81	0	0	6.14
NODE_13875_length_3450_cov_46.844649_g4236_i0	hypothetical protein RclHR1_02450011 [Rhizophagus clarus])	0.001	-10.17281271	0.009222906	0.037710353	yes	down	0	0	0	8.33	6.77	0	0	5.033333333
NODE_13878_length_3450_cov_22.035280_g4237_i0		0.001	-9.59187545	0.014092794	0.044545729	yes	down	0	0	0	5.61	4.48	0	0	3.363333333
NODE_13879_length_3449_cov_97.397390_g4129_i1		0	-12.58306336	0.001278382	0.029659345	yes	down	0	0	0	45.75	34.7	0	0	26.81666667
NODE_13888_length_3447_cov_78.709496_g4243_i0	hypothetical protein INT44_007034 [Umbelopsis vinacea])	0	-11.54145952	0.003135532	0.031157217	yes	down	0	0	0	22.63	16.53	0	0	13.05333333
NODE_13898_length_3445_cov_59.698040_g4247_i0		0.002	-9.275342072	0.017605856	0.049926522	yes	down	0	0	0	3.16	4.76	0	0	2.64
NODE_13902_length_3445_cov_18.359264_g4248_i0	hypothetical protein BGX30_010225 [Mortierella sp. GBA39])	0.002	-9.370097658	0.01648131	0.048218774	yes	down	0	0	0	4.38	4.22	0	0	2.866666667
NODE_13905_length_3444_cov_55.847936_g4250_i0		0	-10.97390055	0.004972443	0.032339403	yes	down	0	0	0	15.91	10.63	0	0	8.846666667
NODE_13906_length_3444_cov_54.538462_g4251_i0		0	-11.02654774	0.004768149	0.032186581	yes	down	0	0	0	14.15	13.03	0	0	9.06
NODE_13907_length_3444_cov_44.288981_g4252_i0	hypothetical protein DFQ27_000622 [Actinomortierella ambigua])	0.001	-10.62952419	0.006515689	0.034017286	yes	down	0	0	0	11.88	8.93	0	0	6.936666667
NODE_13909_length_3443_cov_87.036245_g4253_i0	hypothetical protein [Parasitella parasitica])	0	-11.66822749	0.002821132	0.030841414	yes	down	0	0	0	25.01	17.83	0	0	14.28
NODE_13910_length_3443_cov_83.281343_g3694_i1	hypothetical protein DM01DRAFT_1262660, partial [Hesseltinella vesiculosa])	0	-11.74248077	0.002650624	0.030726987	yes	down	0	0	0	23.33	21.34	0	0	14.89
NODE_13911_length_3443_cov_80.002080_g4254_i0	hypothetical protein FAVG1_05220 [Fusarium avenaceum])	0	-11.19796142	0.004154545	0.031556924	yes	down	0	0	0	17.09	13.7	0	0	10.26333333
NODE_13916_length_3443_cov_49.480392_g4256_i0	hypothetical protein BDEG_23374 [Batrachochytrium dendrobatidis JEL423])	0.001	-10.82304452	0.005602417	0.033022353	yes	down	0	0	0	14.33	9.58	0	0	7.97
NODE_13917_length_3443_cov_48.524361_g3837_i2	hypothetical protein BGZ76_000225 [Entomortierella beljakovae])	0.001	-10.69082469	0.006212856	0.033817611	yes	down	0	0	0	13.34	8.5	0	0	7.28
NODE_13924_length_3442_cov_43.926300_g4259_i0	hypothetical protein ID866_8467 [Astraeus odoratus])	0.001	-10.635051	0.006487851	0.033989048	yes	down	0	0	0	10.78	9.95	0	0	6.91
NODE_13925_length_3442_cov_40.492719_g4260_i0		0.001	-10.52405529	0.007067931	0.034652734	yes	down	0	0	0	5.6	12.97	0	0	6.19
NODE_13926_length_3442_cov_35.535513_g4261_i0	uncharacterized protein SmJEL517_g04077 [Synchytrium microbalum])	0.001	-10.31306333	0.008300491	0.036326735	yes	down	0	0	0	8.15	8.37	0	0	5.506666667
NODE_13930_length_3441_cov_66.260107_g4262_i0	taxane 10-beta-hydroxylase [Ozonium sp. BT2])	0	-11.31713445	0.003771161	0.0312907	yes	down	0	0	0	11.79	20.7	0	0	10.83
NODE_13933_length_3441_cov_30.439952_g4264_i0	kinase-like domain-containing protein [Blyttiomyces helicus])	0.001	-10.12592508	0.009551098	0.038093622	yes	down	0	0	0	7.54	7.03	0	0	4.856666667
NODE_13938_length_3439_cov_80.286139_g4267_i0		0	-12.09839617	0.001956791	0.030324221	yes	down	0	0	0	28.04	28.94	0	0	18.99333333
NODE_13942_length_3439_cov_57.474717_g4270_i0		0	-11.00315025	0.004857985	0.032263426	yes	down	0	0	0	13.83	12.95	0	0	8.926666667
NODE_13949_length_3438_cov_26.490330_g4274_i0		0.001	-9.889794639	0.011367424	0.040722693	yes	down	0	0	0	8.92	3.82	0	0	4.246666667
NODE_13951_length_3437_cov_50.352381_g4275_i0	putative dynamin-like GTPase Dnm1 [Rhizopus microsporus ATCC 52813])	0.001	-10.83561166	0.005547311	0.032920228	yes	down	0	0	0	14.17	9.95	0	0	8.04
NODE_13962_length_3435_cov_88.642049_g4277_i0	hypothetical protein BB561_001854 [Smittium simulii])	0.001	-9.686781565	0.013167787	0.043217971	yes	down	0	0	0	5.77	5.03	0	0	3.6
NODE_13966_length_3435_cov_47.017570_g4279_i0	guanine nucleotide-binding protein subunit alpha [Cryptococcus gattii E566])	0.001	-10.70555329	0.00614201	0.033780212	yes	down	0	0	0	10.3	11.37	0	0	7.223333333
NODE_13970_length_3434_cov_49.893059_g4280_i0		0.001	-10.81102785	0.005655571	0.033121594	yes	down	0	0	0	13.08	10.53	0	0	7.87
NODE_13972_length_3433_cov_89.741061_g4281_i0	hypothetical protein AX14_002026, partial [Amanita brunnescens Koide BX004])	0	-11.9670588	0.002190645	0.030341321	yes	down	0	0	0	29.47	23.2	0	0	17.55666667
NODE_13975_length_3433_cov_65.344756_g4282_i0	SET domain-containing protein [Rozella allomycis CSF55])	0	-11.16101058	0.004280408	0.031672652	yes	down	0	0	0	16.39	13.66	0	0	10.01666667
NODE_13976_length_3433_cov_21.569428_g4283_i0		0.001	-9.592418273	0.014087345	0.044545729	yes	down	0	0	0	6.12	4.1	0	0	3.406666667
NODE_13980_length_3432_cov_71.760358_g3999_i1	LIM-domain binding protein-domain-containing protein, partial [Endogone sp. FLAS-F59071])	0	-11.2543473	0.003968945	0.031511868	yes	down	0	0	0	17.6	14.5	0	0	10.7
NODE_13982_length_3432_cov_31.022057_g4063_i1	TPR-like protein [Basidiobolus meristosporus CBS 931.73])	0.001	-9.809615593	0.012050551	0.04165193	yes	down	0	0	0	6.43	5.34	0	0	3.923333333
NODE_13987_length_3430_cov_72.878318_g1305_i11	vacuolar protein sorting-associated protein 35 [Morchella conica CCBAS932])	77.522	6.276526322	0.005095595	0.032386512	yes	up	10.41	22.21	22.29	0.04	0.08	0.25	18.30333333	0.123333333
NODE_13988_length_3430_cov_72.818968_g110_i33		1564.479	10.61146657	0.000450436	0.026724465	yes	up	19.45	29.56	17.93	0	0	0	22.31333333	0
NODE_13994_length_3429_cov_90.700776_g4287_i0		0	-12.12733368	0.00190845	0.030293328	yes	down	0	0	0	32.94	25.99	0	0	19.64333333
NODE_13997_length_3429_cov_24.359487_g4288_i0		0.001	-9.743774095	0.012638493	0.042479615	yes	down	0	0	0	6.73	4.62	0	0	3.783333333
NODE_14000_length_3428_cov_75.142346_g4116_i1	Homeobox protein HD-10 [Nosema granulosis])	0	-11.31222263	0.003786304	0.0312907	yes	down	0	0	0	17.72	15.65	0	0	11.12333333
NODE_14009_length_3426_cov_88.234100_g4064_i1	hypothetical protein M430DRAFT_264396 [Amorphotheca resinae ATCC 22711])	0	-12.12480006	0.001912638	0.030293328	yes	down	0	0	0	35.49	23.78	0	0	19.75666667
NODE_14011_length_3426_cov_58.508809_g4290_i0	hypothetical protein RclHR1_04090005 [Rhizophagus clarus])	0	-11.00459561	0.004852391	0.032263426	yes	down	0	0	0	14.86	12.19	0	0	9.016666667
NODE_14021_length_3424_cov_61.921721_g4295_i0	hypothetical protein BC937DRAFT_90211 [Endogone sp. FLAS-F59071])	0	-11.11329618	0.004448049	0.031853959	yes	down	0	0	0	15.47	13.63	0	0	9.7
NODE_14026_length_3423_cov_63.326659_g4220_i1	smaller subunit of the mitochondrial processing protease [Hanseniaspora valbyensis NRRL Y-1626])	0	-11.02178627	0.004786308	0.03222576	yes	down	0	0	0	16.31	11.27	0	0	9.193333333
NODE_14028_length_3423_cov_48.267484_g3802_i1	hypothetical protein BGX30_005381 [Mortierella sp. GBA39])	0.001	-10.18283453	0.009154078	0.03762488	yes	down	0	0	0	8	7.25	0	0	5.083333333
NODE_14030_length_3423_cov_37.026599_g3784_i1	hypothetical protein K493DRAFT_285504 [Basidiobolus meristosporus CBS 931.73])	0.001	-10.15982114	0.009312817	0.037840987	yes	down	0	0	0	8.4	6.69	0	0	5.03
NODE_14034_length_3422_cov_87.921375_g4299_i0	glycoside hydrolase family 95 protein [Oidiodendron maius Zn])	0	-12.50714823	0.001367829	0.029829678	yes	down	0	0	0	42.03	34.68	0	0	25.57
NODE_14041_length_3421_cov_97.331041_g4301_i0	hypothetical protein BGZ88_012207 [Linnemannia elongata])	0	-12.65541593	0.001198188	0.029659345	yes	down	0	0	0	43.06	41.48	0	0	28.18
NODE_14043_length_3421_cov_78.381280_g4302_i0	cobalamin-independent methionine synthase [Gonapodya prolifera JEL478])	0	-28.90623068	1.37E-13	1.32E-10	yes	down	0	0	0	242.58	254.43	0	0	165.67
NODE_14045_length_3421_cov_55.186005_g4303_i0	protein serine/threonine phosphatase 2C [Neocallimastix californiae])	0	-10.98057534	0.004946111	0.032339403	yes	down	0	0	0	13.52	12.97	0	0	8.83
NODE_14046_length_3421_cov_45.403110_g4304_i0	hypothetical protein PAXINDRAFT_12572 [Paxillus involutus ATCC 200175])	0.001	-10.57735141	0.006783822	0.03434455	yes	down	0	0	0	11.71	8.53	0	0	6.746666667
NODE_14047_length_3421_cov_37.429426_g4099_i1	hypothetical protein G6F65_013432 [Rhizopus oryzae])	0.001	-10.29313769	0.008426296	0.036533688	yes	down	0	0	0	8.69	7.79	0	0	5.493333333
NODE_14048_length_3421_cov_32.005981_g4111_i1	hypothetical protein C2G38_1948122 [Gigaspora rosea])	0.001	-9.893655625	0.011335414	0.040652092	yes	down	0	0	0	6.89	5.65	0	0	4.18
NODE_14049_length_3421_cov_26.087620_g4305_i0		0.002	-9.336378522	0.016874032	0.04881225	yes	down	0	0	0	3.96	4.45	0	0	2.803333333
NODE_14052_length_3419_cov_97.148713_g1162_i1	uncharacterized protein K444DRAFT_604800 [Hyaloscypha bicolor E])	0	-12.51892909	0.00135358	0.029724702	yes	down	0	0	0	41.99	35.37	0	0	25.78666667
NODE_14054_length_3419_cov_19.149910_g4307_i0		0.001	-9.421345267	0.015899821	0.047385004	yes	down	0	0	0	5.18	3.9	0	0	3.026666667
NODE_14056_length_3418_cov_96.900030_g4309_i0	adenyl-nucleotide exchange factor sse1 [Gamsiella multidivaricata])	0	-13.01130267	0.000867164	0.029064516	yes	down	0	0	0	65.22	44.52	0	0	36.58
NODE_14057_length_3418_cov_93.849746_g4310_i0	hypothetical protein SpCBS45565_g02134 [Spizellomyces sp. 'palustris'])	0	-12.92116712	0.000941859	0.029208653	yes	down	0	0	0	59.35	43.46	0	0	34.27
NODE_14058_length_3418_cov_85.892547_g4311_i0		0	-12.19832101	0.001794473	0.030147658	yes	down	0	0	0	46.09	17.65	0	0	21.24666667
NODE_14060_length_3418_cov_64.863514_g3997_i1		0.001	-10.32874038	0.008202695	0.036182256	yes	down	0	0	0	8.91	7.99	0	0	5.633333333
NODE_14062_length_3417_cov_88.082036_g4312_i0	copper P-type ATPase CtaA [Rhizophagus irregularis])	0	-12.07169137	0.002002397	0.030341321	yes	down	0	0	0	33.21	23.92	0	0	19.04333333
NODE_14072_length_3416_cov_25.571129_g4318_i0	hypothetical protein SYNPS1DRAFT_18007, partial [Syncephalis pseudoplumigaleata])	0.001	-9.779411564	0.012317182	0.042033747	yes	down	0	0	0	6.62	5.01	0	0	3.876666667
NODE_14073_length_3415_cov_101.804973_g4319_i0	glycosyl transferase [Basidiobolus meristosporus CBS 931.73])	0	-12.66384322	0.001189156	0.029659345	yes	down	0	0	0	41.37	43.54	0	0	28.30333333
NODE_14076_length_3415_cov_78.515578_g3215_i1	hypothetical protein BGZ81_000381, partial [Podila clonocystis])	0	-11.74630656	0.002642099	0.030726987	yes	down	0	0	0	23.23	21.92	0	0	15.05
NODE_14079_length_3415_cov_52.274416_g4059_i1		155.816	7.283698415	0.009450762	0.03800231	yes	up	6.1	5.83	12.3	0	0	0.22	8.076666667	0.073333333
NODE_1407_length_12835_cov_44.492083_g81_i2	hypothetical protein P167DRAFT_422530 [Morchella conica CCBAS932])	214.714	7.746272958	0.00635885	0.033925992	yes	up	1.32	0.85	2.39	0.01	0	0	1.52	0.003333333
NODE_14081_length_3415_cov_43.733972_g4322_i0	hypothetical protein DM01DRAFT_1262660, partial [Hesseltinella vesiculosa])	0.001	-10.35096422	0.008065826	0.035981863	yes	down	0	0	0	8.78	8.37	0	0	5.716666667
NODE_14083_length_3415_cov_32.387358_g4324_i0	hypothetical protein FRB95_003663 [Tulasnella sp. JGI-2019a])	0.001	-10.06436081	0.009997823	0.038808366	yes	down	0	0	0	7.76	6.39	0	0	4.716666667
NODE_14090_length_3413_cov_91.401379_g4329_i0	hypothetical protein B7463_g4545, partial [Scytalidium lignicola])	0	-11.82667184	0.002468725	0.030487178	yes	down	0	0	0	25.37	22.51	0	0	15.96
NODE_14092_length_3413_cov_24.457734_g4330_i0	hypothetical protein M407DRAFT_26155 [Tulasnella calospora MUT 4182])	0.001	-9.752699164	0.012557335	0.042334558	yes	down	0	0	0	7.96	3.69	0	0	3.883333333
NODE_14095_length_3412_cov_44.822789_g4332_i0		0.001	-9.708409752	0.012964658	0.042898007	yes	down	0	0	0	4.07	6.71	0	0	3.593333333
NODE_14096_length_3412_cov_44.424588_g4333_i0		0.001	-10.59307957	0.006701964	0.034239778	yes	down	0	0	0	10.57	9.76	0	0	6.776666667
NODE_14098_length_3412_cov_29.910345_g4334_i0	Piwi-domain-containing protein [Rhizophagus irregularis])	0.001	-9.981814454	0.010625986	0.039632035	yes	down	0	0	0	7.57	5.83	0	0	4.466666667
NODE_14099_length_3412_cov_19.056072_g4335_i0	hypothetical protein LY90DRAFT_698277 [Neocallimastix californiae])	0.001	-9.421059197	0.015903016	0.047385004	yes	down	0	0	0	5.75	3.42	0	0	3.056666667
NODE_14104_length_3411_cov_65.108578_g4337_i0	hypothetical protein ID866_4362 [Astraeus odoratus])	0	-11.25236592	0.003975337	0.031511868	yes	down	0	0	0	17.25	14.95	0	0	10.73333333
NODE_14105_length_3411_cov_55.666167_g4338_i0	hypothetical protein BG015_000471 [Linnemannia schmuckeri])	0.001	-10.94984929	0.005068381	0.032339403	yes	down	0	0	0	14.05	12.07	0	0	8.706666667
NODE_14106_length_3411_cov_44.160168_g4339_i0		0.001	-10.46635823	0.007387507	0.035032919	yes	down	0	0	0	10.8	7.97	0	0	6.256666667
NODE_14108_length_3411_cov_37.786743_g4340_i0		0.001	-10.32495336	0.008226224	0.036189262	yes	down	0	0	0	3.05	13	0	0	5.35
NODE_14113_length_3410_cov_33.378038_g4342_i0	hypothetical protein SPPG_05763 [Spizellomyces punctatus DAOM BR117])	0.001	-10.21408275	0.008942406	0.037284043	yes	down	0	0	0	7.98	7.64	0	0	5.206666667
NODE_14114_length_3410_cov_31.568257_g4343_i0	P-loop containing nucleoside triphosphate hydrolase protein [Neocallimastix sp. JGI-2020a])	0.001	-10.1457801	0.009410871	0.037946799	yes	down	0	0	0	8.29	6.7	0	0	4.996666667
NODE_14123_length_3408_cov_67.095767_g4346_i0	Adaptor protein complex beta subunit [Gigaspora margarita])	0	-11.32921566	0.003734148	0.0312907	yes	down	0	0	0	17.19	16.66	0	0	11.28333333
NODE_14124_length_3408_cov_25.047433_g3552_i1	hypothetical protein INT44_005122 [Umbelopsis vinacea])	0.001	-9.51227467	0.014912399	0.045839296	yes	down	0	0	0	4.33	5.19	0	0	3.173333333
NODE_14131_length_3407_cov_33.470871_g4348_i0		0.001	-10.233755	0.008811403	0.037103848	yes	down	0	0	0	9.06	6.93	0	0	5.33
NODE_14143_length_3405_cov_21.763822_g4353_i0		168.088	7.393070701	0.003785631	0.0312907	yes	up	8.13	10.74	21.71	0	0.04	0.1	13.52666667	0.046666667
NODE_14149_length_3404_cov_30.076345_g4356_i0		0.001	-9.859507373	0.011621321	0.041019495	yes	down	0	0	0	6.39	5.87	0	0	4.086666667
NODE_14152_length_3403_cov_67.855081_g4358_i0		0	-11.28509555	0.003870938	0.031394129	yes	down	0	0	0	18.95	14.25	0	0	11.06666667
NODE_14153_length_3403_cov_52.434456_g4359_i0	hypothetical protein BDK51DRAFT_43047 [Blyttiomyces helicus])	0.001	-9.927918049	0.011054848	0.040160334	yes	down	0	0	0	7.88	5.15	0	0	4.343333333
NODE_14155_length_3403_cov_45.290740_g4360_i0	hypothetical protein K493DRAFT_332966 [Basidiobolus meristosporus CBS 931.73])	0.001	-10.61988788	0.006564483	0.034097734	yes	down	0	0	0	11.8	9.12	0	0	6.973333333
NODE_14158_length_3403_cov_28.211064_g4363_i0	phosphatidylserine decarboxylase [Spizellomyces punctatus DAOM BR117])	0.001	-9.954643726	0.010840302	0.039855665	yes	down	0	0	0	8.88	4.52	0	0	4.466666667
NODE_14162_length_3402_cov_54.321805_g4365_i0		0.001	-10.91189509	0.005223184	0.032427776	yes	down	0	0	0	14.83	10.84	0	0	8.556666667
NODE_14163_length_3402_cov_40.533534_g4366_i0	SET domain-containing protein [Basidiobolus meristosporus CBS 931.73])	0.001	-10.46341833	0.007404133	0.035033359	yes	down	0	0	0	11.37	7.52	0	0	6.296666667
NODE_14168_length_3401_cov_75.138688_g4371_i0	hypothetical protein K493DRAFT_217731 [Basidiobolus meristosporus CBS 931.73])	0	-11.72072494	0.002699579	0.030763527	yes	down	0	0	0	24.92	19.91	0	0	14.94333333
NODE_14169_length_3401_cov_74.617028_g4372_i0	Clavaminate synthase-like protein [Basidiobolus meristosporus CBS 931.73])	0	-11.54703536	0.000470962	0.026724465	yes	down	0	0	0	21.67	18	0.1	0	13.25666667
NODE_14172_length_3401_cov_58.649519_g4123_i1	hypothetical protein BGX30_013496 [Mortierella sp. GBA39])	0	-10.98546356	0.004926907	0.032339403	yes	down	0	0	0	13.71	13.05	0	0	8.92
NODE_14177_length_3399_cov_97.270018_g3716_i2	hypothetical protein P167DRAFT_561684 [Morchella conica CCBAS932])	387.209	8.5969684	0.002006767	0.030341321	yes	up	73.26	76.65	90.43	0	0	0.78	80.11333333	0.26
NODE_14179_length_3399_cov_84.339554_g3693_i1	hypothetical protein G9A89_011147 [Geosiphon pyriformis])	0	-12.23440281	0.00173897	0.030147658	yes	down	0	0	0	31.05	32.35	0	0	21.13333333
NODE_14180_length_3399_cov_44.247742_g4376_i0		189.443	7.565617004	0.006270092	0.033829129	yes	up	25.2	19.79	28.49	0	0	0.49	24.49333333	0.163333333
NODE_14183_length_3398_cov_94.787413_g4377_i0	SacI homology domain-containing protein [Dimargaris cristalligena])	0	-11.97489605	0.002176002	0.030341321	yes	down	0	0	0	26.88	26.23	0	0	17.70333333
NODE_14188_length_3398_cov_62.328817_g4205_i1		0.001	-10.91566739	0.005207609	0.032427776	yes	down	0	0	0	13.38	12.17	0	0	8.516666667
NODE_14189_length_3398_cov_47.905149_g4380_i0	TPR-like protein [Hesseltinella vesiculosa])	0.001	-10.68159024	0.006257649	0.033829129	yes	down	0	0	0	11.4	10.33	0	0	7.243333333
NODE_14191_length_3397_cov_66.236145_g416_i11	WD40 repeat-like protein [Morchella conica CCBAS932])	0.021	-5.57470643	0.013324531	0.043456575	yes	down	0.2	0.7	0.16	4.61	4.88	15.25	0.353333333	8.246666667
NODE_14193_length_3397_cov_28.870482_g4132_i1	hypothetical protein BJ085DRAFT_27793 [Dimargaris cristalligena])	0.001	-9.645593899	0.013562415	0.043864378	yes	down	0	0	0	5.2	5.34	0	0	3.513333333
NODE_14199_length_3395_cov_90.864979_g4382_i0	hypothetical protein SpCBS45565_g02134 [Spizellomyces sp. 'palustris'])	0	-12.39122455	0.001515607	0.030147658	yes	down	0	0	0	39.98	31.56	0	0	23.84666667
NODE_14201_length_3395_cov_51.202532_g2716_i1		0.001	-10.72638953	0.006043029	0.033620361	yes	down	0	0	0	12.22	10.29	0	0	7.503333333
NODE_14202_length_3395_cov_38.771851_g4384_i0	hypothetical protein BGZ54_007578, partial [Gamsiella multidivaricata])	0.001	-10.38774743	0.007843781	0.035670125	yes	down	0	0	0	9.98	7.86	0	0	5.946666667
NODE_14203_length_3395_cov_20.702230_g4385_i0	hypothetical protein BCR33DRAFT_713918 [Rhizoclosmatium globosum])	0.001	-9.510558825	0.014930519	0.045847742	yes	down	0	0	0	4.78	4.83	0	0	3.203333333
NODE_14208_length_3394_cov_19.177872_g4386_i0	hypothetical protein RclHR1_01770023 [Rhizophagus clarus])	0.002	-9.35453298	0.01666158	0.048461241	yes	down	0	0	0	4.94	3.79	0	0	2.91
NODE_14212_length_3393_cov_78.754524_g4389_i0	LETM1-domain-containing protein [Hanseniaspora valbyensis NRRL Y-1626])	0	-11.70273154	0.002740692	0.030778524	yes	down	0	0	0	25.33	19.15	0	0	14.82666667
NODE_14216_length_3392_cov_56.160181_g4390_i0	hypothetical protein SeMB42_g03383 [Synchytrium endobioticum])	0.001	-10.92793008	0.005157269	0.032411554	yes	down	0	0	0	11.19	14.3	0	0	8.496666667
NODE_14222_length_3391_cov_26.567592_g4392_i0		0.001	-9.846144941	0.01173493	0.041178524	yes	down	0	0	0	6.64	5.6	0	0	4.08
NODE_14225_length_3390_cov_76.822819_g4394_i0	kinase-like domain-containing protein, partial [Lobosporangium transversale])	0	-11.58485828	0.003024471	0.031035939	yes	down	0	0	0	20.98	19.71	0	0	13.56333333
NODE_1422_length_12794_cov_86.724227_g141_i3	hypothetical protein P167DRAFT_495580 [Morchella conica CCBAS932])	516.818	9.013513321	0.001875321	0.03022306	yes	up	176.98	117.18	94.5	0	0	0.96	129.5533333	0.32
NODE_14233_length_3388_cov_59.709453_g4397_i0	hypothetical protein G6F56_001127 [Rhizopus delemar])	0	-11.04896999	0.004683472	0.032096981	yes	down	0	0	0	15.47	12.76	0	0	9.41
NODE_14240_length_3386_cov_61.889393_g4399_i0		0	-11.07359185	0.004592059	0.032017413	yes	down	0	0	0	12.84	15.47	0	0	9.436666667
NODE_14246_length_3385_cov_97.924728_g2947_i1	TPR-like protein [Polyplosphaeria fusca])	0	-12.68837917	0.001163216	0.029659345	yes	down	0	0	0	45.22	42.37	0	0	29.19666667
NODE_14249_length_3385_cov_19.581016_g4403_i0		0.001	-9.439727808	0.015695683	0.047095269	yes	down	0	0	0	4.7	4.5	0	0	3.066666667
NODE_14252_length_3384_cov_59.146961_g4405_i0	kinesin-domain-containing protein, partial [Piromyces finnis])	0	-11.05864029	0.004647374	0.032087128	yes	down	0	0	0	15.59	12.86	0	0	9.483333333
NODE_14254_length_3384_cov_19.454793_g4406_i0	PMCA-type calcium-translocating P-type ATPase [Basidiobolus meristosporus CBS 931.73])	0.003	-8.202152068	0.012972136	0.042909723	yes	down	0	0.1	0	3.81	3.78	0	0.033333333	2.53
NODE_14261_length_3382_cov_93.792133_g4409_i0	pantothenate kinase [Synchytrium endobioticum])	0	-12.19539689	0.001799041	0.030147658	yes	down	0	0	0	33.65	28.85	0	0	20.83333333
NODE_14264_length_3382_cov_42.819062_g4412_i0	hypothetical protein INT46_005445 [Mucor plumbeus])	0.001	-10.54757545	0.006941259	0.034487512	yes	down	0	0	0	11.07	8.92	0	0	6.663333333
NODE_14268_length_3381_cov_79.697034_g4414_i0	putative potassium transport system protein kup 3 [Entomophthora muscae])	0	-11.91546993	0.002289312	0.030341321	yes	down	0	0	0	25.9	25.33	0	0	17.07666667
NODE_14269_length_3381_cov_56.979419_g4415_i0		0.001	-9.689020124	0.013146633	0.043195617	yes	down	0	0	0	5.64	5.33	0	0	3.656666667
NODE_14270_length_3380_cov_98.320920_g4416_i0	glycosyl transferase [Neocallimastix californiae])	0	-12.13393371	0.001897579	0.030228129	yes	down	0	0	0	31.03	28.73	0	0	19.92
NODE_14276_length_3380_cov_20.324251_g4420_i0		0.001	-9.466401615	0.015403574	0.046669211	yes	down	0	0	0	7.23	2.51	0	0	3.246666667
NODE_14277_length_3379_cov_51.893398_g4167_i1	glycosyltransferase family 2 protein [Gonapodya prolifera JEL478])	0.001	-10.79726794	0.005716995	0.033208476	yes	down	0	0	0	12.35	11.32	0	0	7.89
NODE_14280_length_3378_cov_55.094214_g4174_i1	kinase-like domain-containing protein, partial [Dimargaris cristalligena])	0.001	-10.51191213	0.00713414	0.034728272	yes	down	0	0	0	11.28	8.32	0	0	6.533333333
NODE_14282_length_3378_cov_34.694941_g4046_i1	hypothetical protein SpCBS45565_g06354 [Spizellomyces sp. 'palustris'])	0.001	-10.08501368	0.009845927	0.03856362	yes	down	0	0	0	7.46	6.99	0	0	4.816666667
NODE_14290_length_3377_cov_39.358182_g4396_i1	heme peroxidase [Polyporus brumalis])	0.001	-9.49832372	0.015060293	0.046022026	yes	down	0	0	0	3.48	5.92	0	0	3.133333333
NODE_14292_length_3377_cov_30.859394_g4425_i0	hypothetical protein BGX30_003734 [Mortierella sp. GBA39])	0.001	-10.0044442	0.010450375	0.039453902	yes	down	0	0	0	6.89	6.76	0	0	4.55
NODE_14298_length_3376_cov_21.344347_g4428_i0	hypothetical protein K505DRAFT_341133 [Melanomma pulvis-pyrius CBS 109.77])	0.001	-9.439315172	0.01570024	0.04709687	yes	down	0	0	0	4.48	4.72	0	0	3.066666667
NODE_1429_length_12776_cov_41.540987_g465_i1	MFS general substrate transporter [Morchella conica CCBAS932])	56.812	5.828124524	0.006970882	0.034530826	yes	up	60.62	53.54	47.03	0.35	0.14	1.1	53.73	0.53
NODE_14301_length_3375_cov_79.966646_g4429_i0		0	-11.47817656	0.003304152	0.03123433	yes	down	0	0	0	22.2	16.14	0	0	12.78
NODE_14302_length_3375_cov_56.042450_g4430_i0	hypothetical protein BGZ54_007578, partial [Gamsiella multidivaricata])	0.001	-10.3648371	0.007981428	0.035856971	yes	down	0	0	0	9.85	7.82	0	0	5.89
NODE_14304_length_3375_cov_43.785021_g4431_i0	hypothetical protein [Absidia glauca])	0.001	-10.56444247	0.006851678	0.034388151	yes	down	0	0	0	7.84	11.95	0	0	6.596666667
NODE_14315_length_3373_cov_66.005765_g4432_i0	hypothetical protein DFQ30_003957 [Apophysomyces sp. BC1015])	0.001	-10.19137731	0.00909577	0.037548726	yes	down	0	0	0	7.4	8.08	0	0	5.16
NODE_1431_length_12773_cov_82.325929_g505_i0	phospholipase D [Morchella conica CCBAS932])	0.001	-9.392565525	0.000557408	0.02770604	yes	down	0.09	0.24	0	26.37	26.16	0.5	0.11	17.67666667
NODE_14322_length_3372_cov_22.017299_g4192_i1	Protein CL16A [Modicella reniformis])	0.002	-9.37354896	0.016441571	0.048162237	yes	down	0	0	0	4.46	4.36	0	0	2.94
NODE_14332_length_3370_cov_76.531430_g4439_i0	alpha-beta tubulin [Piromyces finnis])	0	-28.75469891	1.84E-13	1.40E-10	yes	down	0	0	0	201.03	247.22	0	0	149.4166667
NODE_14341_length_3369_cov_69.056501_g4204_i1	kinase-like domain-containing protein [Glomus cerebriforme])	0	-11.24874731	0.003987035	0.031511868	yes	down	0	0	0	17.25	15.28	0	0	10.84333333
NODE_14343_length_3369_cov_22.807412_g4442_i0		0.001	-9.590733936	0.014104261	0.044553512	yes	down	0	0	0	5.32	4.97	0	0	3.43
NODE_14348_length_3368_cov_62.014585_g4444_i0		0	-11.08884395	0.004536246	0.031966077	yes	down	0	0	0	14.97	14.08	0	0	9.683333333
NODE_14350_length_3368_cov_41.788818_g4446_i0	unnamed protein product [Rhizoctonia solani])	0.001	-10.51295019	0.007128458	0.034728272	yes	down	0	0	0	9.47	9.94	0	0	6.47
NODE_14351_length_3368_cov_38.171376_g4447_i0	UCH-domain-containing protein [Basidiobolus meristosporus CBS 931.73])	0.001	-10.34269232	0.008116529	0.036016589	yes	down	0	0	0	10.31	7.21	0	0	5.84
NODE_14352_length_3368_cov_24.076876_g4448_i0	hypothetical protein DSO57_007862 [Entomophthora muscae])	0.001	-9.68272052	0.01320624	0.043282352	yes	down	0	0	0	5.78	5.2	0	0	3.66
NODE_14357_length_3367_cov_25.679939_g4450_i0	hypothetical protein PhCBS80983_g04918 [Powellomyces hirtus])	0.001	-9.75343272	0.012550685	0.042322813	yes	down	0	0	0	5.8	5.7	0	0	3.833333333
NODE_14359_length_3366_cov_73.868653_g4452_i0	hypothetical protein SPPG_01296 [Spizellomyces punctatus DAOM BR117])	0	-11.38228374	0.003575446	0.031244541	yes	down	0	0	0	21.2	14.84	0	0	12.01333333
NODE_14367_length_3365_cov_64.315998_g4456_i0	hypothetical protein SPPG_05379 [Spizellomyces punctatus DAOM BR117])	0	-11.11350439	0.004447304	0.031853959	yes	down	0	0	0	17.62	12.3	0	0	9.973333333
NODE_14369_length_3365_cov_54.827555_g4458_i0	hypothetical protein LY90DRAFT_708350 [Neocallimastix californiae])	0.001	-10.84118391	0.005523034	0.032885902	yes	down	0	0	0	16.47	8.57	0	0	8.346666667
NODE_14372_length_3364_cov_98.428963_g4459_i0	unnamed protein product [Rhizoctonia solani])	0	-13.12109736	0.000783605	0.028952381	yes	down	0	0	0	62.05	57.05	0	0	39.7
NODE_14381_length_3363_cov_45.562690_g4463_i0		0	-11.64459494	0.002877466	0.030897218	yes	down	0	0	0	15.71	26.16	0	0	13.95666667
NODE_14386_length_3362_cov_69.743075_g3693_i2	hypothetical protein G9A89_011147 [Geosiphon pyriformis])	0.001	-9.424491474	0.015864717	0.047342751	yes	down	0	0	0	6.92	2.58	0	0	3.166666667
NODE_14389_length_3362_cov_60.461492_g4468_i0		0	-11.06851254	0.004610783	0.032036635	yes	down	0	0	0	14.35	14.29	0	0	9.546666667
NODE_14390_length_3362_cov_56.573516_g4469_i0	hypothetical protein [Absidia glauca])	0	-10.97895292	0.0049525	0.032339403	yes	down	0	0	0	18.59	9.06	0	0	9.216666667
NODE_14391_length_3362_cov_31.782953_g4470_i0	hypothetical protein CPC16_000040 [Podila verticillata])	0.001	-10.18166119	0.009162113	0.03762488	yes	down	0	0	0	8.07	7.47	0	0	5.18
NODE_14392_length_3362_cov_28.329680_g4471_i0	GPCR, family 3 domain-containing protein [Rozella allomycis CSF55])	0.001	-9.949377307	0.010882284	0.0398844	yes	down	0	0	0	5.55	7.48	0	0	4.343333333
NODE_14394_length_3361_cov_94.478685_g4472_i0		0	-12.17187475	0.001836183	0.030147658	yes	down	0	0	0	34.51	27.57	0	0	20.69333333
NODE_14395_length_3361_cov_91.438185_g3954_i1	hypothetical protein RclHR1_08620003 [Rhizophagus clarus])	0	-11.82081873	0.002480992	0.030487178	yes	down	0	0	0	26.32	22.24	0	0	16.18666667
NODE_14398_length_3360_cov_95.913494_g3612_i1		0	-12.17094002	0.001837673	0.030147658	yes	down	0	0	0	37.01	25.42	0	0	20.81
NODE_14406_length_3360_cov_20.576607_g4475_i0	hypothetical protein BDEG_23972 [Batrachochytrium dendrobatidis JEL423])	0.001	-9.404800958	0.016085539	0.047589503	yes	down	0	0	0	5.35	3.8	0	0	3.05
NODE_14419_length_3358_cov_29.458092_g4482_i0	hypothetical protein HMPREF1544_07633 [Mucor circinelloides 1006PhL])	0.001	-10.01576688	0.010363483	0.039325329	yes	down	0	0	0	7.62	6.3	0	0	4.64
NODE_14420_length_3358_cov_29.059738_g4483_i0	hypothetical protein SpCBS45565_g08088 [Spizellomyces sp. 'palustris'])	0.001	-10.02337179	0.010305483	0.039276003	yes	down	0	0	0	7.98	6.06	0	0	4.68
NODE_14421_length_3357_cov_96.953354_g4484_i0	hypothetical protein K493DRAFT_252011 [Basidiobolus meristosporus CBS 931.73])	0	-11.3497229	0.003672076	0.0312907	yes	down	0	0	0	17.77	17.14	0	0	11.63666667
NODE_14422_length_3357_cov_94.085061_g4485_i0	hypothetical protein INT43_002476 [Umbelopsis isabellina])	0	-11.89495983	0.002329657	0.030389819	yes	down	0	0	0	26.89	24.17	0	0	17.02
NODE_14425_length_3357_cov_35.736280_g4488_i0	Utp12-domain-containing protein [Basidiobolus meristosporus CBS 931.73])	0.001	-10.26203449	0.008626086	0.036769408	yes	down	0	0	0	9.73	6.89	0	0	5.54
NODE_14433_length_3356_cov_98.964928_g4491_i0		0	-12.3495577	0.001572221	0.030147658	yes	down	0	0	0	39.21	31.14	0	0	23.45
NODE_14434_length_3356_cov_42.848124_g4492_i0	SET domain-containing protein [Neocallimastix californiae])	0.001	-10.57255109	0.006808984	0.034356226	yes	down	0	0	0	10.15	10.19	0	0	6.78
NODE_14437_length_3355_cov_74.772727_g4255_i1	hypothetical protein BC938DRAFT_472862 [Jimgerdemannia flammicorona])	0	-11.34702412	0.003680191	0.0312907	yes	down	0	0	0	20.06	15.13	0	0	11.73
NODE_14442_length_3354_cov_61.338724_g4495_i0		0	-10.9792689	0.004951255	0.032339403	yes	down	0	0	0	16.35	11.04	0	0	9.13
NODE_14444_length_3354_cov_19.026244_g4496_i0	Pkinase-domain-containing protein [Anaeromyces robustus])	0.002	-9.298790693	0.017321478	0.049499635	yes	down	0	0	0	4.95	3.58	0	0	2.843333333
NODE_14448_length_3353_cov_41.180403_g4498_i0	flavin-containing amine oxidoreductase-domain containing protein [Tirmania nivea])	0.001	-10.46822289	0.00737698	0.035024715	yes	down	0	0	0	12.32	7.03	0	0	6.45
NODE_14452_length_3352_cov_87.128550_g4501_i0		0	-11.80080643	0.002523355	0.030534168	yes	down	0	0	0	28.25	20.1	0	0	16.11666667
NODE_14454_length_3352_cov_76.872061_g4503_i0	kinase-like protein [Gigaspora margarita])	0	-11.48267897	0.003291888	0.03123433	yes	down	0	0	0	17.68	20.39	0	0	12.69
NODE_14457_length_3352_cov_34.135878_g4325_i2	hypothetical protein ASPCADRAFT_59263 [Aspergillus carbonarius ITEM 5010])	0.001	-9.460253693	0.015470473	0.046737236	yes	down	0	0	0	4.27	5.09	0	0	3.12
NODE_14459_length_3352_cov_19.184122_g4505_i0	kinase-like protein [Gonapodya prolifera JEL478])	0.002	-9.338528489	0.016848748	0.048767252	yes	down	0	0	0	5.81	3.07	0	0	2.96
NODE_14461_length_3351_cov_22.766952_g4507_i0		0.001	-9.609884537	0.013912979	0.044287643	yes	down	0	0	0	6.19	4.41	0	0	3.533333333
NODE_14462_length_3350_cov_104.297281_g4508_i0	glycoside hydrolase superfamily [Aspergillus caelatus])	0	-12.799876	0.001051797	0.029447471	yes	down	0	0	0	51.87	44.18	0	0	32.01666667
NODE_14466_length_3350_cov_38.822181_g4509_i0	hypothetical protein SPPG_02358 [Spizellomyces punctatus DAOM BR117])	0.001	-9.63562388	0.013659498	0.043956874	yes	down	0	0	0	5.76	4.94	0	0	3.566666667
NODE_14472_length_3349_cov_57.889670_g4512_i0	hypothetical protein SPPG_05664 [Spizellomyces punctatus DAOM BR117])	0	-11.01624513	0.00480752	0.03222576	yes	down	0	0	0	15.7	12.29	0	0	9.33
NODE_14475_length_3349_cov_29.513447_g4513_i0		0.001	-10.0231591	0.010307101	0.039276422	yes	down	0	0	0	6.93	7	0	0	4.643333333
NODE_14476_length_3349_cov_22.737164_g4514_i0	hypothetical protein G7Y89_g4628 [Cudoniella acicularis])	0.001	-9.604074781	0.013970765	0.044376487	yes	down	0	0	0	5.67	4.81	0	0	3.493333333
NODE_14480_length_3348_cov_92.162336_g2959_i1	26S proteasome regulatory complex, non-ATPase subcomplex, Rpn1 subunit [Basidiobolus meristosporus CBS 931.73])	0	-12.04666353	0.002046023	0.030341321	yes	down	0	0	0	32.31	24.92	0	0	19.07666667
NODE_14486_length_3347_cov_33.997859_g4519_i0	putative PHD finger domain protein [Aspergillus taichungensis])	0.001	-10.13984859	0.009452569	0.038002415	yes	down	0	0	0	8.5	6.75	0	0	5.083333333
NODE_14487_length_3346_cov_103.233711_g151_i21	carbohydrate esterase family 8 protein [Morchella conica CCBAS932])	97.423	6.606191084	0.002464243	0.030487178	yes	up	171.78	324.45	217.82	1.07	0.31	2.17	238.0166667	1.183333333
NODE_14489_length_3346_cov_86.788314_g4520_i0	hypothetical protein SPPG_00612 [Spizellomyces punctatus DAOM BR117])	0	-11.91466126	0.00229089	0.030352212	yes	down	0	0	0	27.15	24.77	0	0	17.30666667
NODE_14490_length_3346_cov_55.625268_g4521_i0	hypothetical protein BC937DRAFT_90211 [Endogone sp. FLAS-F59071])	0.001	-10.84855925	0.005491049	0.032863245	yes	down	0	0	0	14.54	10.48	0	0	8.34
NODE_14491_length_3346_cov_28.980728_g4522_i0	hypothetical protein PhCBS80983_g03437 [Powellomyces hirtus])	0.001	-10.00303217	0.010461257	0.039477705	yes	down	0	0	0	7.97	5.94	0	0	4.636666667
NODE_14494_length_3345_cov_101.572521_g4523_i0	hypothetical protein RclHR1_02700020 [Rhizophagus clarus])	0	-12.90602919	0.000954973	0.029253275	yes	down	0	0	0	52.68	50.39	0	0	34.35666667
NODE_14499_length_3344_cov_68.565657_g4435_i1	aminopeptidase [Basidiobolus meristosporus CBS 931.73])	0.001	-9.916859092	0.011144725	0.040286822	yes	down	0	0	0	6.93	6.09	0	0	4.34
NODE_14502_length_3343_cov_81.751990_g4341_i1	hypothetical protein BGZ95_011141 [Linnemannia exigua])	0	-11.72667322	0.002686113	0.030763527	yes	down	0	0	0	25.27	20.57	0	0	15.28
NODE_14503_length_3343_cov_71.662890_g597_i1	indoleamine 2,3-dioxygenase gamma type [Morchella conica CCBAS932])	44.803	5.485508018	0.013905198	0.044280448	yes	up	8.27	14	16.89	0.08	0.04	0.46	13.05333333	0.193333333
NODE_14504_length_3343_cov_70.960502_g4327_i1	hypothetical protein BGW42_004406 [Actinomortierella wolfii])	0	-11.14437055	0.004338209	0.031767256	yes	down	0	0	0	20.13	10.95	0	0	10.36
NODE_14508_length_3343_cov_55.808022_g4526_i0	hypothetical protein BB559_003619 [Furculomyces boomerangus])	0.001	-10.8152926	0.005636655	0.03308812	yes	down	0	0	0	12.73	11.52	0	0	8.083333333
NODE_14515_length_3342_cov_61.035222_g4529_i0	hypothetical protein EHS25_001605 [Saitozyma podzolica])	0.001	-10.57258035	0.006808831	0.034356226	yes	down	0	0	0	11.58	9.06	0	0	6.88
NODE_14518_length_3342_cov_36.540888_g4531_i0	Metallo-hydrolase/oxidoreductase [Basidiobolus meristosporus CBS 931.73])	0.001	-10.27099578	0.008568093	0.036684465	yes	down	0	0	0	10.83	6.11	0	0	5.646666667
NODE_14524_length_3341_cov_34.707721_g91_i6	kinase-like protein [Morchella conica CCBAS932])	503.863	8.976887251	0.003082539	0.031130211	yes	up	5.06	10.82	6.32	0	0	0	7.4	0
NODE_14527_length_3340_cov_94.132394_g4536_i0	alanyl-tRNA synthetase [Basidiobolus meristosporus CBS 931.73])	0	-12.09335693	0.001965323	0.030341321	yes	down	0	0	0	36.23	23.44	0	0	19.89
NODE_14528_length_3340_cov_88.926142_g4004_i1		0	-12.92165196	0.000941442	0.029208653	yes	down	0	0	0	59.54	45.72	0	0	35.08666667
NODE_14530_length_3340_cov_65.104812_g4062_i1	hypothetical protein INT43_003446 [Umbelopsis isabellina])	0	-11.01256753	0.004821644	0.03222576	yes	down	0	0	0	15.63	12.36	0	0	9.33
NODE_14531_length_3340_cov_62.358566_g4537_i0		0	-11.28214159	0.003880257	0.031419269	yes	down	0	0	0	16.15	17.21	0	0	11.12
NODE_14533_length_3339_cov_110.652054_g4539_i0		0	-28.50996772	2.93E-13	1.59E-10	yes	down	0	0	0	220.07	167.05	0	0	129.04
NODE_14534_length_3339_cov_61.888719_g4540_i0	serine/threonine protein kinase [Rhizophagus clarus])	0	-11.10728928	0.00446957	0.031872399	yes	down	0	0	0	14.3	15.26	0	0	9.853333333
NODE_14536_length_3338_cov_93.683839_g4484_i1	hypothetical protein K493DRAFT_252011 [Basidiobolus meristosporus CBS 931.73])	0.001	-10.32214275	0.008243726	0.036200499	yes	down	0	0	0	8.3	8.84	0	0	5.713333333
NODE_14537_length_3338_cov_85.103343_g3437_i6		0	-13.42657593	0.000588803	0.027749177	yes	down	0	0	0	66.9	80.03	0	0	48.97666667
NODE_14539_length_3338_cov_60.565471_g4542_i0	hypothetical protein SpCBS45565_g07825 [Spizellomyces sp. 'palustris'])	0	-11.09895298	0.004499593	0.031910908	yes	down	0	0	0	18.89	11.17	0	0	10.02
NODE_14540_length_3338_cov_24.506593_g4543_i0		0.001	-9.742721913	0.012648091	0.042483393	yes	down	0	0	0	6.77	4.89	0	0	3.886666667
NODE_14541_length_3338_cov_24.137688_g4544_i0	hypothetical protein BGZ54_007578, partial [Gamsiella multidivaricata])	0.001	-9.718027747	0.012875222	0.042780512	yes	down	0	0	0	6.17	5.22	0	0	3.796666667
NODE_14544_length_3337_cov_48.305521_g4546_i0	kinase-like domain-containing protein [Dimargaris cristalligena])	0.001	-10.6644472	0.006341576	0.033910518	yes	down	0	0	0	11.11	10.74	0	0	7.283333333
NODE_14545_length_3337_cov_41.676687_g4547_i0	kinesin-domain-containing protein, partial [Piromyces finnis])	0.001	-10.3241	0.008231534	0.036189262	yes	down	0	0	0	9.37	7.97	0	0	5.78
NODE_14546_length_3337_cov_38.464417_g3983_i1	unnamed protein product [Rhizophagus irregularis])	0.001	-10.05542026	0.010064223	0.038910117	yes	down	0	0	0	7.26	7.06	0	0	4.773333333
NODE_14547_length_3337_cov_36.093865_g4548_i0		0.001	-10.27385608	0.008549657	0.036670618	yes	down	0	0	0	8.45	8.22	0	0	5.556666667
NODE_14548_length_3337_cov_19.474540_g4549_i0	kinase-like protein [Basidiobolus meristosporus CBS 931.73])	0.002	-9.360130095	0.016596556	0.048369816	yes	down	0	0	0	4.84	4.07	0	0	2.97
NODE_14551_length_3336_cov_69.778460_g4551_i0	potassium transporter 4-like protein [Jimgerdemannia flammicorona])	0.001	-10.20114075	0.009029538	0.037462977	yes	down	0	0	0	7.12	8.6	0	0	5.24
NODE_14552_length_3336_cov_66.232894_g4552_i0	TKL/LISK/LISK-DD1 protein kinase [Puccinia graminis f. sp. tritici CRL 75-36-700-3])	0	-11.29331007	0.00384513	0.03136764	yes	down	0	0	0	19.47	14.65	0	0	11.37333333
NODE_14555_length_3335_cov_92.099448_g4553_i0	hypothetical protein K490DRAFT_40649 [Saccharata proteae CBS 121410])	0	-12.18417718	0.00181667	0.030147658	yes	down	0	0	0	36.26	27.04	0	0	21.1
NODE_14559_length_3335_cov_69.426335_g4554_i0	hypothetical protein G6F57_012838 [Rhizopus oryzae])	0.001	-9.883333888	0.011421167	0.040757006	yes	down	0	0	0	7.52	5.36	0	0	4.293333333
NODE_14560_length_3335_cov_41.746777_g4328_i1	hypothetical protein EHS25_001943 [Saitozyma podzolica])	0.001	-10.4276757	0.007608965	0.035355125	yes	down	0	0	0	10.06	8.58	0	0	6.213333333
NODE_14561_length_3335_cov_25.914058_g4555_i0	hypothetical protein I1G_03012603 [Pochonia chlamydosporia 123])	0.001	-9.770073124	0.012400671	0.042123636	yes	down	0	0	0	6.2	5.59	0	0	3.93
NODE_14562_length_3334_cov_96.524409_g1441_i8	carbonic anhydrase [Morchella conica CCBAS932])	432.06	8.755087134	0.004217485	0.031615369	yes	up	2.33	11.88	4.98	0	0	0	6.396666667	0
NODE_14563_length_3334_cov_47.938594_g4556_i0	protein serine/threonine phosphatase 2C [Basidiobolus meristosporus CBS 931.73])	0.001	-10.69041152	0.006214854	0.033817611	yes	down	0	0	0	8.92	13	0	0	7.306666667
NODE_14565_length_3334_cov_38.821922_g4558_i0	hypothetical protein BGZ79_008724 [Entomortierella chlamydospora])	0.001	-10.49499404	0.007227311	0.034826222	yes	down	0	0	0	11.86	7.87	0	0	6.576666667
NODE_14569_length_3332_cov_88.871275_g4559_i0	p68 RNA helicase [Glomus cerebriforme])	0.001	-9.712190311	0.012929438	0.04285444	yes	down	0	0	0	4.6	6.53	0	0	3.71
NODE_14576_length_3331_cov_105.748002_g4562_i0	zf-CHY-domain-containing protein [Choiromyces venosus 120613-1])	0	-27.87807713	9.62E-13	2.13E-10	yes	down	0	0	0	81.76	154.24	0	0	78.66666667
NODE_14577_length_3331_cov_85.503380_g4563_i0	C3HC zinc finger-like-domain-containing protein [Rhizophagus clarus])	0	-11.74367331	0.002647964	0.030726987	yes	down	0	0	0	26.42	20.24	0	0	15.55333333
NODE_14590_length_3330_cov_17.940978_g4228_i1		0.005	-7.784777208	0.010336176	0.039307069	yes	down	0	0	0	1.48	0.67	4.74	0	2.296666667
NODE_14595_length_3329_cov_56.907442_g4242_i1	uncharacterized protein BABINDRAFT_39176, partial [Babjeviella inositovora NRRL Y-12698])	0.001	-10.95810581	0.00503526	0.032339403	yes	down	0	0	0	13.39	13.4	0	0	8.93
NODE_14603_length_3328_cov_49.627499_g4034_i1	Glycoside Hydrolase Family 47 protein [Gigaspora rosea])	0.001	-10.66465034	0.006340575	0.03390969	yes	down	0	0	0	10.82	11.05	0	0	7.29
NODE_14613_length_3327_cov_53.269231_g3528_i1	hypothetical protein CU098_005331, partial [Rhizopus stolonifer])	0	-12.23614346	0.001736333	0.030147658	yes	down	0	0	0	37.35	28.4	0	0	21.91666667
NODE_14614_length_3327_cov_48.180000_g4578_i0	hypothetical protein DFQ28_006107 [Apophysomyces sp. BC1034])	0.001	-10.41510621	0.007682196	0.035460566	yes	down	0	0	0	10.38	8.2	0	0	6.193333333
NODE_14615_length_3327_cov_26.281231_g4579_i0	NUC188 domain-containing protein, partial [Thamnocephalis sphaerospora])	0.001	-9.80108917	0.012125296	0.041773473	yes	down	0	0	0	6.81	5.33	0	0	4.046666667
NODE_14617_length_3326_cov_49.758695_g2013_i3	hypothetical protein BGZ68_008138 [Mortierella alpina])	0.002	-9.279319537	0.017557332	0.049882176	yes	down	0	0	0	4.9	3.58	0	0	2.826666667
NODE_14620_length_3325_cov_66.525554_g4581_i0	E3 ubiquitinprotein ligase Bre1like [Paramicrosporidium saccamoebae])	0	-11.18565807	0.004196075	0.031594396	yes	down	0	0	0	17.61	14.09	0	0	10.56666667
NODE_14621_length_3325_cov_51.524938_g4582_i0		0.001	-10.84113544	0.005523245	0.032885902	yes	down	0	0	0	13.92	11.06	0	0	8.326666667
NODE_14625_length_3324_cov_70.030490_g4584_i0	CAMK/CAMK1 protein kinase [Allomyces macrogynus ATCC 38327])	0	-11.58961742	0.003012513	0.031035939	yes	down	0	0	0	21.19	20.47	0	0	13.88666667
NODE_14628_length_3323_cov_100.504313_g4289_i1	Putative Ribonucleoside-diphosphate reductase [Lichtheimia ramosa])	0	-12.92194239	0.000941192	0.029208653	yes	down	0	0	0	69.86	37.42	0	0	35.76
NODE_14629_length_3323_cov_91.223044_g4326_i1	unnamed protein product [Rhizophagus irregularis])	0	-13.38564271	0.000611994	0.027878755	yes	down	0	0	0	76.78	68.38	0	0	48.38666667
NODE_14632_length_3323_cov_59.646334_g4587_i0	kinase-like domain-containing protein, partial [Lobosporangium transversale])	0.001	-10.15754456	0.002451347	0.030487178	yes	down	0.11	0	0	17.86	12.58	0	0.036666667	10.14666667
NODE_14633_length_3323_cov_59.434689_g4016_i1	kinesin-domain-containing protein [Gonapodya prolifera JEL478])	0.001	-10.89194734	0.005306247	0.032582282	yes	down	0	0	0	16.29	9.86	0	0	8.716666667
NODE_14636_length_3322_cov_92.928505_g4588_i0	hypothetical protein BCR36DRAFT_337277 [Piromyces finnis])	0.001	-10.33438841	0.008167715	0.03611933	yes	down	0	0	0	9.63	7.94	0	0	5.856666667
NODE_14639_length_3322_cov_26.269646_g4591_i0	phosphatidylserine decarboxylase [Spizellomyces punctatus DAOM BR117])	0.001	-9.808195377	0.012062972	0.041673315	yes	down	0	0	0	7.39	4.91	0	0	4.1
NODE_14643_length_3321_cov_101.953761_g4594_i0	hypothetical protein ID866_150 [Astraeus odoratus])	0	-13.57012919	8.04E-05	0.007714757	yes	down	0.11	0	0	159.28	160.97	0	0.036666667	106.75
NODE_14649_length_3321_cov_40.220099_g4596_i0	UCH-domain-containing protein [Basidiobolus meristosporus CBS 931.73])	0.001	-10.37427684	0.007924453	0.035757698	yes	down	0	0	0	10.06	8.03	0	0	6.03
NODE_14651_length_3321_cov_21.366523_g2220_i2	alpha/beta-hydrolase [Morchella conica CCBAS932])	256.978	8.005502079	0.008322492	0.036371704	yes	up	2.97	4.53	3.94	0	0	0	3.813333333	0
NODE_14653_length_3320_cov_47.534073_g4597_i0	hypothetical protein Glove_158g41 [Diversispora epigaea])	0.001	-10.67544635	0.006287612	0.033829129	yes	down	0	0	0	13.84	8.66	0	0	7.5
NODE_14654_length_3320_cov_29.461918_g4598_i0		0.001	-9.97748014	0.01065992	0.039692796	yes	down	0	0	0	7.25	6.44	0	0	4.563333333
NODE_14662_length_3319_cov_51.876311_g4601_i0	hypothetical protein BGW42_002058 [Actinomortierella wolfii])	0.001	-10.41033164	0.007710179	0.035493935	yes	down	0	0	0	9.86	8.63	0	0	6.163333333
NODE_14664_length_3319_cov_18.926589_g4603_i0	hypothetical protein AX17_007029 [Amanita inopinata Kibby_2008])	0.002	-9.373235108	0.016445181	0.048169295	yes	down	0	0	0	1.23	7.27	0	0	2.833333333
NODE_14666_length_3318_cov_76.610305_g4207_i1	Dcp1p-Dcp2p decapping enzyme complex alpha subunit [Podila epicladia])	0	-11.40655778	0.003504919	0.03123433	yes	down	0	0	0	19.69	17.23	0	0	12.30666667
NODE_14668_length_3318_cov_50.526072_g4605_i0	hypothetical protein RO3G_16316 [Rhizopus delemar RA 99-880])	0.001	-10.67028785	0.006312869	0.033840699	yes	down	0	0	0	12.44	9.8	0	0	7.413333333
NODE_14675_length_3317_cov_95.530556_g4609_i0	hypothetical protein BCR41DRAFT_354778 [Lobosporangium transversale])	0	-11.89426675	0.002331032	0.030389819	yes	down	0	0	0	27.88	23.94	0	0	17.27333333
NODE_14676_length_3317_cov_39.535802_g4610_i0	kinase-like protein [Rozella allomycis CSF55])	0.001	-10.37687451	0.007908839	0.035755346	yes	down	0	0	0	8.78	9.16	0	0	5.98
NODE_14679_length_3316_cov_87.559741_g4612_i0	Lipoxygenase [Rhizoclosmatium globosum])	0	-12.05492637	0.002031525	0.030341321	yes	down	0	0	0	20.82	35.62	0	0	18.81333333
NODE_1467_length_12637_cov_68.374363_g179_i7	ARM repeat-containing protein [Morchella conica CCBAS932])	0.023	-5.432134057	0.012240168	0.041941934	yes	down	1.52	2.47	1.29	22.87	21.61	53.14	1.76	32.54
NODE_14680_length_3316_cov_57.767521_g4613_i0		0	-10.99857957	0.004875712	0.03228338	yes	down	0	0	0	15.33	12.57	0	0	9.3
NODE_14685_length_3315_cov_61.922483_g4487_i1	hypothetical protein BZG36_01799 [Bifiguratus adelaidae])	0	-11.01889655	0.004797359	0.03222576	yes	down	0	0	0	15.72	12.61	0	0	9.443333333
NODE_14693_length_3314_cov_65.190609_g4619_i0	putative potassium transport system protein kup 3 [Entomophthora muscae])	0	-11.26277417	0.003941864	0.031511868	yes	down	0	0	0	17.25	16.11	0	0	11.12
NODE_14694_length_3314_cov_64.520544_g4114_i1		0	-10.99495358	0.004889817	0.032330688	yes	down	0	0	0	14.64	13.12	0	0	9.253333333
NODE_14695_length_3314_cov_42.039543_g4620_i0	hypothetical protein EROM_081410 [Encephalitozoon romaleae SJ-2008])	0.001	-10.48680399	0.007272807	0.034868611	yes	down	0	0	0	10.69	8.88	0	0	6.523333333
NODE_14703_length_3312_cov_88.156414_g3050_i1	hypothetical protein A1O5_04128 [Cladophialophora psammophila CBS 110553])	0	-12.34234534	0.001582217	0.030147658	yes	down	0	0	0	34.93	35.41	0	0	23.44666667
NODE_14705_length_3312_cov_42.235858_g4624_i0	kinase-like protein, partial [Rickenella mellea])	0.001	-10.38230489	0.007876286	0.035720734	yes	down	0	0	0	9.82	8.4	0	0	6.073333333
NODE_14708_length_3312_cov_14.936631_g4626_i0		257.205	8.00677646	0.004609157	0.032036446	yes	up	7.94	5.84	8.47	0	0	0.1	7.416666667	0.033333333
NODE_14713_length_3311_cov_53.336116_g4630_i0	kinase-like domain-containing protein, partial [Thamnocephalis sphaerospora])	0.001	-10.83652566	0.005543322	0.03291604	yes	down	0	0	0	12.85	12	0	0	8.283333333
NODE_14718_length_3310_cov_84.514383_g2013_i4	piwi domain-containing protein [Rhizophagus clarus])	0	-11.78232471	0.002563064	0.030645458	yes	down	0	0	0	26.89	21.31	0	0	16.06666667
NODE_14719_length_3310_cov_84.413548_g4634_i0	dual specificity protein phosphatase 19 [Gigaspora margarita])	0	-11.58958864	0.003012585	0.031035939	yes	down	0	0	0	22.41	19.6	0	0	14.00333333
NODE_14725_length_3309_cov_53.866337_g2527_i1		0.001	-10.53923605	0.006985937	0.034557192	yes	down	0	0	0	8.78	11.22	0	0	6.666666667
NODE_14726_length_3309_cov_52.140470_g4637_i0		0.001	-10.76706635	0.005853928	0.033433729	yes	down	0	0	0	12.9	10.9	0	0	7.933333333
NODE_14727_length_3309_cov_49.514233_g4638_i0	MFS general substrate transporter [Wilcoxina mikolae CBS 423.85])	0.001	-9.810859407	0.012039681	0.041649616	yes	down	0	0	0	4.02	7.86	0	0	3.96
NODE_14730_length_3308_cov_67.924791_g4640_i0		0.001	-10.91113023	0.005226347	0.032436191	yes	down	0	0	0	14.65	11.71	0	0	8.786666667
NODE_14741_length_3307_cov_23.909598_g4643_i0	DDE-domain-containing protein [Morchella conica CCBAS932])	76.405	6.255599467	0.013931041	0.044313976	yes	up	5.66	6.92	5.54	0.04	0	0.1	6.04	0.046666667
NODE_14746_length_3305_cov_97.610285_g4647_i0		0	-12.31134374	0.00162585	0.030147658	yes	down	0	0	0	39.95	29.86	0	0	23.27
NODE_14749_length_3304_cov_46.544469_g4649_i0		0.001	-10.56003738	0.006874973	0.034414069	yes	down	0	0	0	11.41	9.27	0	0	6.893333333
NODE_14754_length_3303_cov_47.978301_g4650_i0	autophagy-related protein 18f isoform x2 [Gigaspora margarita])	0.001	-10.61406343	0.006594135	0.034123586	yes	down	0	0	0	10.3	10.95	0	0	7.083333333
NODE_14756_length_3302_cov_90.147287_g88_i13	heat shock protein 70 [Morchella conica CCBAS932])	383.518	8.583149222	0.00014651	0.012718146	yes	up	113.6	171.23	205.66	0.13	0.02	0.84	163.4966667	0.33
NODE_14759_length_3302_cov_45.282791_g4652_i0	hypothetical protein BGX29_009456 [Mortierella sp. GBA35])	0.001	-10.49744454	0.007213749	0.034812617	yes	down	0	0	0	11.52	8.38	0	0	6.633333333
NODE_14761_length_3301_cov_74.357320_g4653_i0		0.001	-9.83031683	0.011870776	0.041412445	yes	down	0	0	0	7.06	5.45	0	0	4.17
NODE_14763_length_3301_cov_66.552419_g4655_i0	hypothetical protein G9A89_000668 [Geosiphon pyriformis])	0	-11.33474187	0.003717328	0.0312907	yes	down	0	0	0	20.68	14.89	0	0	11.85666667
NODE_14764_length_3301_cov_26.154777_g4656_i0	TPR-like protein [Neocallimastix sp. JGI-2020a])	0.001	-9.788042412	0.012240463	0.041941934	yes	down	0	0	0	6.99	5.17	0	0	4.053333333
NODE_14766_length_3300_cov_83.218740_g4658_i0	hypothetical protein DFQ30_009930 [Apophysomyces sp. BC1015])	0.001	-10.6529544	0.006398407	0.03396983	yes	down	0	0	0	11.16	10.77	0	0	7.31
NODE_14771_length_3300_cov_47.651877_g3821_i1	hypothetical protein SpCBS45565_g03507 [Spizellomyces sp. 'palustris'])	0.001	-10.49846369	0.007208115	0.034812617	yes	down	0	0	0	12.18	7.84	0	0	6.673333333
NODE_14772_length_3300_cov_43.651257_g600_i10	hypothetical protein P167DRAFT_562939 [Morchella conica CCBAS932])	232.31	7.859906437	0.010366967	0.039325329	yes	up	1.05	4.41	5.01	0	0	0	3.49	0
NODE_14783_length_3298_cov_23.164235_g4663_i0		0.001	-9.699528988	0.013047727	0.043015928	yes	down	0	0	0	5.48	5.81	0	0	3.763333333
NODE_14786_length_3297_cov_62.880435_g4664_i0	riboflavin biosynthesis protein ribD, partial [Rhizophagus irregularis])	0	-12.36837136	0.001546421	0.030147658	yes	down	0	0	0	36.51	35.56	0	0	24.02333333
NODE_14795_length_3296_cov_31.838770_g4666_i0		0.001	-9.588737191	0.014124338	0.044589043	yes	down	0	0	0	5.66	4.89	0	0	3.516666667
NODE_14800_length_3295_cov_90.619018_g4668_i0	hypothetical protein EC973_008137 [Apophysomyces ossiformis])	0	-12.04272441	0.002052968	0.030341321	yes	down	0	0	0	31.42	26.47	0	0	19.29666667
NODE_14803_length_3295_cov_77.518956_g4091_i1	hypothetical protein G9A89_005752 [Geosiphon pyriformis])	0	-11.57447813	0.003050703	0.031062471	yes	down	0	0	0	22.72	19.11	0	0	13.94333333
NODE_14808_length_3295_cov_24.844935_g4671_i0		0.002	-8.752689301	0.008291877	0.036309763	yes	down	0	0.1	0	6.1	5.4	0	0.033333333	3.833333333
NODE_14814_length_3293_cov_82.129353_g4674_i0	hypothetical protein EVJ58_g10664, partial [Fomitopsis rosea])	0	-11.49026628	0.000691767	0.028604638	yes	down	0	0.1	0	42.34	34.66	0	0.033333333	25.66666667
NODE_14818_length_3293_cov_32.514925_g4676_i0	kinase-like protein [Auricularia subglabra TFB-10046 SS5])	0.001	-10.11714272	0.009613716	0.038178216	yes	down	0	0	0	8.35	6.91	0	0	5.086666667
NODE_14823_length_3292_cov_103.434215_g3401_i1	hypothetical protein AX14_006424 [Amanita brunnescens Koide BX004])	0	-12.58521552	0.001275926	0.029659345	yes	down	0	0	0	46.65	37.85	0	0	28.16666667
NODE_14825_length_3292_cov_47.471851_g4680_i0	ARM repeat-containing protein [Suillus decipiens])	0.001	-10.64722165	0.006426925	0.033977306	yes	down	0	0	0	12.12	9.92	0	0	7.346666667
NODE_14826_length_3292_cov_38.274028_g4681_i0	hypothetical protein GLOIN_2v1495396 [Rhizophagus irregularis DAOM 181602=DAOM 197198])	0.001	-10.34494345	0.008102702	0.036011521	yes	down	0	0	0	12.14	6.07	0	0	6.07
NODE_14830_length_3291_cov_93.532670_g4684_i0	AMP deaminase [Lobosporangium transversale])	0	-12.01800608	0.002097046	0.030341321	yes	down	0	0	0	31.03	25.95	0	0	18.99333333
NODE_14831_length_3291_cov_38.472620_g3994_i1	kinase-like protein [Suillus decipiens])	0.001	-10.20980108	0.008971149	0.037341767	yes	down	0	0	0	8.97	7.32	0	0	5.43
NODE_14838_length_3290_cov_47.288827_g4688_i0	hypothetical protein SpCBS45565_g06211 [Spizellomyces sp. 'palustris'])	0.001	-10.62557678	0.006535638	0.034037133	yes	down	0	0	0	10.49	11.03	0	0	7.173333333
NODE_14841_length_3289_cov_86.296077_g3437_i7		0	-12.62518079	0.001231117	0.029659345	yes	down	0	0	0	39.45	46.28	0	0	28.57666667
NODE_14843_length_3289_cov_66.480075_g4692_i0	hypothetical protein BGX30_004035 [Mortierella sp. GBA39])	0	-11.20969686	0.00411528	0.031511868	yes	down	0	0	0	16.57	15.84	0	0	10.80333333
NODE_14850_length_3288_cov_81.639365_g4506_i1	hypothetical protein SPPG_02047 [Spizellomyces punctatus DAOM BR117])	0	-11.72348359	0.002693326	0.030763527	yes	down	0	0	0	29.39	17.7	0	0	15.69666667
NODE_14852_length_3288_cov_64.130489_g4695_i0	heavy metal translocatin [Saitoella complicata NRRL Y-17804])	0.001	-10.70872324	0.006126858	0.033738518	yes	down	0	0	0	13.2	9.92	0	0	7.706666667
NODE_14855_length_3288_cov_44.254749_g4696_i0	hypothetical protein SYNPS1DRAFT_18007, partial [Syncephalis pseudoplumigaleata])	0.001	-9.994543866	0.010526883	0.039510682	yes	down	0	0	0	8.14	5.96	0	0	4.7
NODE_14857_length_3288_cov_30.961694_g4697_i0		0.001	-9.983703378	0.010611228	0.039617388	yes	down	0	0	0	6.79	7.03	0	0	4.606666667
NODE_14867_length_3287_cov_27.772274_g4702_i0		0.001	-9.881563427	0.011435934	0.040759608	yes	down	0	0	0	7.57	5.48	0	0	4.35
NODE_14878_length_3285_cov_33.798628_g4709_i0	Pkinase-domain-containing protein [Saitoella complicata NRRL Y-17804])	0.001	-10.1387186	0.009460531	0.038008847	yes	down	0	0	0	9.41	6.25	0	0	5.22
NODE_14883_length_3284_cov_33.742438_g4712_i0	hypothetical protein SCLCIDRAFT_1216967 [Scleroderma citrinum Foug A])	0.001	-10.15691753	0.009333019	0.037867737	yes	down	0	0	0	10.35	5.63	0	0	5.326666667
NODE_14886_length_3283_cov_101.838116_g151_i23	carbohydrate esterase family 8 protein [Morchella conica CCBAS932])	212.99	7.734638805	0.005373881	0.032760795	yes	up	25.65	41.76	41.16	0	0.12	0	36.19	0.04
NODE_14887_length_3283_cov_93.275421_g4588_i1	hypothetical protein BCR36DRAFT_337277 [Piromyces finnis])	0.001	-10.42523136	0.007623157	0.035369144	yes	down	0	0	0	10.39	8.55	0	0	6.313333333
NODE_1488_length_12569_cov_43.805876_g517_i0	hypothetical protein P167DRAFT_489741 [Morchella conica CCBAS932])	2290.166	11.16123651	0.000224799	0.017959264	yes	up	6.77	6.62	12.03	0	0	0	8.473333333	0
NODE_14890_length_3283_cov_38.468497_g4715_i0	hypothetical protein BCR36DRAFT_293084 [Piromyces finnis])	0.001	-10.31567096	0.008284152	0.036305969	yes	down	0	0	0	8.99	8.48	0	0	5.823333333
NODE_14893_length_3282_cov_32.907644_g4716_i0	TPR-like protein [Gigaspora margarita])	0.001	-10.15427627	0.00935143	0.037893132	yes	down	0	0	0	9.91	5.99	0	0	5.3
NODE_14900_length_3280_cov_79.085233_g4719_i0	hypothetical protein G6F31_012599 [Rhizopus oryzae])	0	-11.58065724	0.003035063	0.031040776	yes	down	0	0	0	24.85	17.65	0	0	14.16666667
NODE_14910_length_3278_cov_55.162449_g4131_i1	ATP-dependent helicase NAM7 [Linnemannia elongata])	0.001	-10.2864458	0.008468928	0.036584332	yes	down	0	0	0	9.09	8.11	0	0	5.733333333
NODE_14919_length_3277_cov_22.754687_g320_i98	MFS general substrate transporter [Morchella conica CCBAS932])	283.89	8.149190207	0.007477083	0.035128181	yes	up	1.87	5.4	5.54	0	0	0	4.27	0
NODE_14925_length_3275_cov_94.447154_g4730_i0	glycosyl transferase [Neocallimastix californiae])	0	-12.30980396	0.001628046	0.030147658	yes	down	0	0	0	35.16	34.53	0	0	23.23
NODE_14926_length_3275_cov_59.669481_g4415_i1		0.001	-9.497046777	0.015073895	0.046059176	yes	down	0	0	0	3.73	6.01	0	0	3.246666667
NODE_14927_length_3275_cov_43.077236_g4731_i0	ATP-dependent protease La [Spizellomyces punctatus DAOM BR117])	0.001	-10.52124735	0.007083192	0.034668618	yes	down	0	0	0	10.13	10.03	0	0	6.72
NODE_14928_length_3275_cov_33.234209_g4732_i0	hypothetical protein G9A89_023134 [Geosiphon pyriformis])	0.001	-10.18366773	0.009148377	0.03762488	yes	down	0	0	0	9.68	6.51	0	0	5.396666667
NODE_14929_length_3274_cov_87.963090_g4733_i0		0	-11.81740518	0.002488171	0.030487178	yes	down	0	0	0	27.02	22.82	0	0	16.61333333
NODE_14935_length_3273_cov_74.081039_g4734_i0		0	-12.12529409	0.001911821	0.030293328	yes	down	0	0	0	28.5	32.51	0	0	20.33666667
NODE_14936_length_3273_cov_69.928661_g3981_i1	TBC1 domain family member 5 [Rhizophagus irregularis DAOM 181602=DAOM 197198])	0	-11.14788275	0.004325951	0.031753115	yes	down	0	0	0	18.11	13.4	0	0	10.50333333
NODE_14942_length_3272_cov_85.839124_g4737_i0	ubiquitinyl hydrolase [Basidiobolus meristosporus CBS 931.73])	0	-11.82937479	0.002463079	0.030487178	yes	down	0	0	0	27.5	22.82	0	0	16.77333333
NODE_14944_length_3272_cov_36.995931_g4738_i0	Pkinase-domain-containing protein [Gautieria morchelliformis])	0.001	-10.24902963	0.00871087	0.036929116	yes	down	0	0	0	8.71	8.05	0	0	5.586666667
NODE_1494_length_12558_cov_44.549155_g135_i3	MFS general substrate transporter [Morchella conica CCBAS932])	0	-11.38277454	6.15E-06	0.000827367	yes	down	0	0.13	0.52	132.4	134.5	700.1	0.216666667	322.3333333
NODE_14954_length_3270_cov_72.190730_g3842_i1		0	-11.44086712	0.003407395	0.03123433	yes	down	0	0	0	22.48	16.19	0	0	12.89
NODE_14957_length_3270_cov_20.341059_g4740_i0	hypothetical protein SCLCIDRAFT_1216967 [Scleroderma citrinum Foug A])	0.001	-9.402623221	0.016110126	0.047622659	yes	down	0	0	0	4.86	4.47	0	0	3.11
NODE_14960_length_3269_cov_81.402256_g4539_i2		0	-12.75385964	0.001096527	0.029659345	yes	down	0	0	0	41.77	52.35	0	0	31.37333333
NODE_14962_length_3269_cov_46.089286_g3675_i1	hypothetical protein G6F22_008241 [Rhizopus oryzae])	0.001	-10.44021602	0.007536528	0.035253655	yes	down	0	0	0	10.52	8.72	0	0	6.413333333
NODE_14966_length_3268_cov_96.713256_g3237_i1	eukaryotic translation initiation factor 3 subunit A [Entomortierella lignicola])	0	-12.49845455	0.001378433	0.029944063	yes	down	0	0	0	42.68	37.31	0	0	26.66333333
NODE_14970_length_3268_cov_22.426512_g4747_i0	Phosphatidylinositol 3-kinase [Gigaspora margarita])	0.001	-9.551687964	0.014501473	0.045208677	yes	down	0	0	0	5.48	4.89	0	0	3.456666667
NODE_14981_length_3266_cov_51.572907_g4754_i0	hypothetical protein BGZ65_001979 [Modicella reniformis])	0.001	-10.70167759	0.006160582	0.033784264	yes	down	0	0	0	13.72	9.52	0	0	7.746666667
NODE_14983_length_3265_cov_68.497491_g4755_i0		0	-11.3284292	0.003736547	0.0312907	yes	down	0	0	0	18.55	16.96	0	0	11.83666667
NODE_14988_length_3264_cov_86.486037_g4753_i1	hypothetical protein M427DRAFT_105875 [Gonapodya prolifera JEL478])	0	-11.61999942	0.002937184	0.030934084	yes	down	0	0	0	27.18	16.95	0	0	14.71
NODE_14995_length_3263_cov_69.111739_g4763_i0	LIM-domain binding protein-domain-containing protein, partial [Endogone sp. FLAS-F59071])	0	-11.23891944	0.004018964	0.031511868	yes	down	0	0	0	18.75	14.84	0	0	11.19666667
NODE_15002_length_3262_cov_61.757928_g4765_i0		0.001	-9.810938835	0.012038988	0.041649616	yes	down	0	0	0	7.2	5.31	0	0	4.17
NODE_15006_length_3262_cov_29.060911_g4599_i1	hypothetical protein BGZ67_008485 [Mortierella alpina])	0.001	-9.638608313	0.013630373	0.043934054	yes	down	0	0	0	6.76	4.4	0	0	3.72
NODE_15007_length_3262_cov_26.580848_g4766_i0		0.001	-9.836705653	0.011815776	0.041311936	yes	down	0	0	0	8.64	4.29	0	0	4.31
NODE_15015_length_3260_cov_19.413761_g4769_i0	helicase C-terminal domain-containing protein [Glomus cerebriforme])	0.002	-9.323709988	0.017023691	0.049029452	yes	down	0	0	0	5.27	3.69	0	0	2.986666667
NODE_15016_length_3259_cov_95.558768_g4183_i2	P-loop containing nucleoside triphosphate hydrolase protein [Morchella conica CCBAS932])	583.957	9.189719484	0.002403962	0.030487178	yes	up	6.46	8.48	11.55	0	0	0	8.83	0
NODE_15017_length_3259_cov_82.513514_g4133_i1		0	-11.83944744	0.002442144	0.030487178	yes	down	0	0	0	26.71	24.03	0	0	16.91333333
NODE_15018_length_3259_cov_42.330295_g4770_i0	limkain-b1-type NYN domain-containing protein, partial [Suillus plorans])	0.001	-10.43852217	0.007546276	0.035269012	yes	down	0	0	0	11.44	7.97	0	0	6.47
NODE_15021_length_3259_cov_20.274356_g4771_i0		0.002	-9.272687408	0.017638308	0.049982785	yes	down	0	0	0	4.99	3.63	0	0	2.873333333
NODE_15022_length_3258_cov_101.546369_g4772_i0	ARM repeat-containing protein [Neocallimastix californiae])	0	-12.32949984	0.001600164	0.030147658	yes	down	0	0	0	47.24	25.44	0	0	24.22666667
NODE_15030_length_3257_cov_75.988679_g4775_i0	Pre-mRNA splicing factor PRP21 like protein [Rhizophagus diaphanus] [Rhizophagus sp. MUCL 43196])	0	-11.64180312	0.002884188	0.030897218	yes	down	0	0	0	23.42	20.87	0	0	14.76333333
NODE_15035_length_3256_cov_100.454860_g2760_i5	hypothetical protein DFQ28_004805 [Apophysomyces sp. BC1034])	0	-12.66927995	0.001183362	0.029659345	yes	down	0	0	0	49.36	41.18	0	0	30.18
NODE_15040_length_3256_cov_36.884240_g4780_i0		0.001	-10.08588256	0.009839583	0.03856362	yes	down	0	0	0	7.34	7.64	0	0	4.993333333
NODE_15044_length_3255_cov_65.897734_g4782_i0		0	-11.12650495	0.004401055	0.031819778	yes	down	0	0	0	16.4	14.62	0	0	10.34
NODE_15046_length_3254_cov_74.706012_g259_i7	Cas1p-domain-containing protein [Morchella conica CCBAS932])	0.006	-7.269928434	0.017394504	0.049623458	yes	down	0	0	0	0.65	0.31	6.37	0	2.443333333
NODE_15050_length_3254_cov_40.520932_g4783_i0	glycosyltransferase family 20-domain-containing protein [Lobosporangium transversale])	0.001	-10.44373995	0.007516284	0.035211854	yes	down	0	0	0	8.21	10.82	0	0	6.343333333
NODE_15051_length_3254_cov_39.298395_g4784_i0		0.001	-10.32685842	0.00821438	0.036189262	yes	down	0	0	0	9.16	8.62	0	0	5.926666667
NODE_15054_length_3253_cov_88.105164_g4785_i0	DNA helicase [Paramicrosporidium saccamoebae])	0	-12.27387538	0.001680063	0.030147658	yes	down	0	0	0	42.68	26.96	0	0	23.21333333
NODE_15055_length_3253_cov_81.078086_g90_i11	hypothetical protein P167DRAFT_573001 [Morchella conica CCBAS932])	180.939	7.499357316	0.000633376	0.027981902	yes	up	501.59	398.12	476.19	0.26	1.05	2.42	458.6333333	1.243333333
NODE_15057_length_3253_cov_59.884446_g3470_i1		0.001	-10.90861643	0.005236755	0.032436715	yes	down	0	0	0	16.41	10.61	0	0	9.006666667
NODE_15063_length_3252_cov_97.526929_g4789_i0	hypothetical protein INT43_001313 [Umbelopsis isabellina])	0	-12.41739461	0.001481015	0.030147658	yes	down	0	0	0	31.47	43.24	0	0	24.90333333
NODE_15066_length_3252_cov_38.334173_g2270_i1		0.001	-10.16502011	0.009276743	0.037800412	yes	down	0	0	0	8.66	7.32	0	0	5.326666667
NODE_1506_length_12527_cov_43.993092_g517_i1	hypothetical protein P167DRAFT_489741 [Morchella conica CCBAS932])	1396.143	10.44723127	0.000562489	0.02770604	yes	up	6.79	5.33	3.25	0	0	0	5.123333333	0
NODE_15074_length_3251_cov_65.811594_g301_i13	Annexin [Morchella conica CCBAS932])	161.599	7.336271436	0.015996652	0.047484456	yes	up	1.6	2.85	2.9	0	0	0	2.45	0
NODE_15075_length_3251_cov_42.134531_g4795_i0		0.001	-10.5021211	0.007187929	0.034797376	yes	down	0	0	0	10.81	9.35	0	0	6.72
NODE_1507_length_12525_cov_64.066918_g410_i5	hypothetical protein P167DRAFT_536281 [Morchella conica CCBAS932])	157.187	7.296337774	0.003619004	0.031283514	yes	up	14.58	18.98	21.96	0.07	0	0.09	18.50666667	0.053333333
NODE_15082_length_3250_cov_32.156319_g4568_i1	hypothetical protein BGZ97_001311, partial [Linnemannia gamsii])	0.001	-10.01527923	0.010367212	0.039325329	yes	down	0	0	0	8.53	5.98	0	0	4.836666667
NODE_15083_length_3250_cov_32.006618_g4799_i0		0.001	-10.02186921	0.010316919	0.039279572	yes	down	0	0	0	6.76	7.55	0	0	4.77
NODE_15085_length_3250_cov_25.121021_g4800_i0	kinase-like protein [Gonapodya prolifera JEL478])	0.001	-9.734743142	0.012721087	0.042589464	yes	down	0	0	0	6.46	5.41	0	0	3.956666667
NODE_15088_length_3249_cov_62.686318_g4803_i0	hypothetical protein BGX30_012641 [Mortierella sp. GBA39])	0	-11.17154395	0.004244181	0.031655735	yes	down	0	0	0	15.59	16.27	0	0	10.62
NODE_15089_length_3249_cov_42.881148_g4804_i0		0.001	-10.24740414	0.008721519	0.036960706	yes	down	0	0	0	10.75	6.39	0	0	5.713333333
NODE_15090_length_3249_cov_34.692938_g4805_i0		0.001	-9.878270908	0.011463441	0.04080255	yes	down	0	0	0	6.38	6.62	0	0	4.333333333
NODE_15092_length_3249_cov_26.953657_g4806_i0	glycoside hydrolase family 13 protein [Acaromyces ingoldii])	0.001	-9.744750615	0.012629591	0.042474656	yes	down	0	0	0	8.16	4.03	0	0	4.063333333
NODE_15095_length_3248_cov_101.728161_g4808_i0	unnamed protein product [Rhizoctonia solani])	0	-27.02625505	4.59E-12	7.33E-10	yes	down	0	0	0	118.94	108.72	0	0	75.88666667
NODE_15098_length_3248_cov_71.928729_g4435_i2	aminopeptidase [Basidiobolus meristosporus CBS 931.73])	0.001	-10.85634827	0.005457451	0.032829019	yes	down	0	0	0	11.95	13.57	0	0	8.506666667
NODE_15103_length_3247_cov_85.873186_g4812_i0		952.729	9.895921939	0.00140876	0.029968029	yes	up	16.04	1.66	25.75	0	0	0	14.48333333	0
NODE_15105_length_3247_cov_48.688644_g4813_i0	hypothetical protein INT45_007922 [Mucor circinatus])	0	-11.20397122	0.000921149	0.029208653	yes	down	0	0	0.1	31.65	31.94	0	0.033333333	21.19666667
NODE_15108_length_3246_cov_37.931840_g4473_i1	hypothetical protein DSO57_016065 [Entomophthora muscae])	0.001	-10.0638685	0.010001469	0.038808366	yes	down	0	0	0	9.11	5.96	0	0	5.023333333
NODE_15109_length_3246_cov_32.463869_g4814_i0	alpha/beta-hydrolase [Gymnopus androsaceus JB14])	0.001	-10.12588631	0.009551373	0.038093622	yes	down	0	0	0	8.6	6.99	0	0	5.196666667
NODE_15113_length_3245_cov_63.082071_g4815_i0		0	-11.00023355	0.00486929	0.032282632	yes	down	0	0	0	15.24	13.29	0	0	9.51
NODE_15118_length_3244_cov_99.173666_g3890_i1		0	-12.60733939	0.001250938	0.029659345	yes	down	0	0	0	42.76	43.64	0	0	28.8
NODE_15123_length_3244_cov_41.650774_g4819_i0		0.001	-10.43872734	0.007545095	0.035269012	yes	down	0	0	0	9.74	9.51	0	0	6.416666667
NODE_15129_length_3243_cov_55.159507_g632_i7	hypothetical protein P167DRAFT_606151 [Morchella conica CCBAS932])	326.824	8.352371054	0.005851988	0.033433729	yes	up	5.57	5.17	4.15	0	0	0	4.963333333	0
NODE_15130_length_3243_cov_27.375869_g4821_i0	putative RING finger protein C2F3.16 [Verticillium dahliae VDG1])	0.001	-9.8566156	0.011645824	0.041063425	yes	down	0	0	0	5.96	6.82	0	0	4.26
NODE_15138_length_3241_cov_66.243995_g384_i1	hypothetical protein HOY82DRAFT_535655 [Tuber indicum])	909.557	9.829019533	1.19E-05	0.001506721	yes	up	167.57	189.16	171.1	0.04	0.06	0.23	175.9433333	0.11
NODE_15143_length_3240_cov_85.801770_g2212_i3	uncharacterized protein MELLADRAFT_37995 [Melampsora larici-populina 98AG31])	0	-10.9930569	0.004897209	0.032330688	yes	down	0	0	0	1.79	24.71	0	0	8.833333333
NODE_15145_length_3240_cov_80.981031_g4828_i0		0	-11.61764449	0.002942961	0.030938959	yes	down	0	0	0	20.67	22.78	0	0	14.48333333
NODE_15147_length_3240_cov_60.174202_g4829_i0		0	-12.18554258	0.001814516	0.030147658	yes	down	0	0	0	34	30.88	0	0	21.62666667
NODE_15156_length_3239_cov_73.533839_g4753_i2	hypothetical protein M427DRAFT_105875 [Gonapodya prolifera JEL478])	0.001	-9.5028209	0.015012478	0.045952941	yes	down	0	0	0	4.93	5.13	0	0	3.353333333
NODE_15165_length_3238_cov_41.984499_g4835_i0	potassium uptake protein [Morchella conica CCBAS932])	0.001	-10.45393435	0.007457995	0.0350895	yes	down	0	0	0	11.21	8.48	0	0	6.563333333
NODE_15172_length_3237_cov_77.764241_g4840_i0	protein serine/threonine phosphatase 2C [Neocallimastix sp. JGI-2020a])	0	-11.85711641	0.002405812	0.030487178	yes	down	0	0	0	23.6	27.62	0	0	17.07333333
NODE_15174_length_3237_cov_67.546519_g4842_i0		0.002	-9.29038417	0.017422963	0.049670474	yes	down	0	0	0	4.42	4.29	0	0	2.903333333
NODE_15175_length_3237_cov_62.543038_g4843_i0	hypothetical protein SCLCIDRAFT_1216967 [Scleroderma citrinum Foug A])	0	-11.04792141	0.004687401	0.032096981	yes	down	0	0	0	17.41	12.39	0	0	9.933333333
NODE_15176_length_3237_cov_62.004114_g1114_i12		0.001	-10.65487801	0.006388863	0.033968041	yes	down	0	0	0	8.69	13.34	0	0	7.343333333
NODE_15177_length_3237_cov_60.204430_g4844_i0	unnamed protein product [Rhizophagus irregularis])	0	-10.9927007	0.004898599	0.032330688	yes	down	0	0	0	5.33	21.71	0	0	9.013333333
NODE_15178_length_3237_cov_57.880380_g1494_i11		348.287	8.444134156	0.005451973	0.032828146	yes	up	7.23	3.11	5.5	0	0	0	5.28	0
NODE_15179_length_3237_cov_22.766139_g4845_i0	hypothetical protein BGZ88_010921 [Linnemannia elongata])	0.001	-9.550343378	0.014515325	0.04522507	yes	down	0	0	0	6.81	3.83	0	0	3.546666667
NODE_15183_length_3236_cov_80.173473_g4517_i1	1-deoxy-D-xylulose 5-phosphate synthase [Syncephalis pseudoplumigaleata])	0	-13.06246075	0.000827252	0.029064516	yes	down	0	0	0	60.14	58.82	0	0	39.65333333
NODE_15185_length_3236_cov_30.203229_g4848_i0	hypothetical protein H8356DRAFT_953387 [Neocallimastix sp. JGI-2020a])	0.001	-9.939046465	0.010965058	0.040035838	yes	down	0	0	0	7.44	6.29	0	0	4.576666667
NODE_15189_length_3235_cov_82.501900_g4850_i0		0	-13.52585449	0.00053591	0.027274953	yes	down	0	0	0	68.18	93.8	0	0	53.99333333
NODE_15193_length_3234_cov_98.599303_g1441_i9	carbonic anhydrase [Morchella conica CCBAS932])	281.395	8.136451449	0.0041276	0.03153694	yes	up	4.53	12.65	7.9	0	0	0.1	8.36	0.033333333
NODE_15200_length_3233_cov_30.183777_g4489_i1	hypothetical protein GALMADRAFT_760951 [Galerina marginata CBS 339.88])	0.001	-9.753942608	0.012546064	0.042314719	yes	down	0	0	0	6.29	5.77	0	0	4.02
NODE_15209_length_3232_cov_34.943899_g4860_i0		0.001	-10.12460546	0.009560483	0.038099161	yes	down	0	0	0	7.4	8.07	0	0	5.156666667
NODE_15210_length_3232_cov_31.153407_g4153_i1	hypothetical protein SpCBS45565_g02442 [Spizellomyces sp. 'palustris'])	0.001	-9.780811576	0.012304709	0.042028888	yes	down	0	0	0	6.86	5.48	0	0	4.113333333
NODE_15211_length_3232_cov_21.206973_g4861_i0		0.001	-9.435734542	0.015739831	0.047162836	yes	down	0	0	0	5.32	4.39	0	0	3.236666667
NODE_15215_length_3230_cov_82.952743_g3713_i1	DUF663-domain-containing protein [Basidiobolus meristosporus CBS 931.73])	0.001	-10.71232396	0.00146967	0.030102722	yes	down	0	0.1	0	27.68	18.52	0	0.033333333	15.4
NODE_15216_length_3230_cov_63.633999_g2966_i3	hypothetical protein CALVIDRAFT_484984, partial [Calocera viscosa TUFC12733])	0.001	-10.22600891	0.00886278	0.037176216	yes	down	0	0	0	7.69	8.88	0	0	5.523333333
NODE_15218_length_3229_cov_99.041244_g4411_i1	hypothetical protein KY384_000088 [Bacidia gigantensis])	0	-29.13846149	8.75E-14	1.26E-10	yes	down	0	0	0	536.48	495.37	0	0	343.95
NODE_15220_length_3229_cov_94.373096_g4617_i1	aminopeptidase [Basidiobolus meristosporus CBS 931.73])	0	-12.4842117	0.001395969	0.029968029	yes	down	0	0	0	43.92	36.45	0	0	26.79
NODE_15225_length_3228_cov_54.939384_g4864_i0	hypothetical protein PNEG_03218 [Pneumocystis murina B123])	0.001	-10.83120144	0.005566593	0.032960072	yes	down	0	0	0	14.81	10.88	0	0	8.563333333
NODE_15226_length_3228_cov_53.961917_g4865_i0	kinase-like domain-containing protein, partial [Thamnocephalis sphaerospora])	0.001	-10.82902744	0.005576121	0.032962177	yes	down	0	0	0	12.76	12.6	0	0	8.453333333
NODE_15227_length_3228_cov_47.147255_g3962_i1	hypothetical protein SPPG_07392 [Spizellomyces punctatus DAOM BR117])	0.001	-10.54687012	0.006945027	0.034487512	yes	down	0	0	0	11.49	9.5	0	0	6.996666667
NODE_15229_length_3227_cov_82.822222_g3228_i1	hypothetical protein INT43_003818 [Umbelopsis isabellina])	0	-11.61439331	0.002950953	0.030940648	yes	down	0	0	0	24.71	19.39	0	0	14.7
NODE_15230_length_3227_cov_75.604444_g4867_i0		0	-11.51145366	0.003214481	0.03123433	yes	down	0	0	0	22.44	18.55	0	0	13.66333333
NODE_15233_length_3227_cov_51.619365_g4638_i1	MFS general substrate transporter [Wilcoxina mikolae CBS 423.85])	0.001	-10.05775501	0.010046845	0.038892735	yes	down	0	0	0	8.92	6.16	0	0	5.026666667
NODE_15235_length_3227_cov_31.843175_g4665_i1	hypothetical protein P167DRAFT_413054 [Morchella conica CCBAS932])	76.258	6.252821	0.012124807	0.041773473	yes	up	7.81	14.97	15.49	0.05	0.05	0	12.75666667	0.033333333
NODE_15236_length_3226_cov_108.494443_g4869_i0	uncharacterized protein DL89DRAFT_47974 [Linderina pennispora])	0	-13.05525366	0.00083277	0.029064516	yes	down	0	0	0	63.74	55.57	0	0	39.77
NODE_15240_length_3225_cov_70.783990_g110_i34		446.456	8.802373604	0.003831518	0.03136764	yes	up	11.04	3.75	5.46	0	0	0	6.75	0
NODE_15243_length_3225_cov_27.389771_g4871_i0	SAICAR synthase-like protein [Conidiobolus coronatus NRRL 28638])	0.001	-9.770728766	0.012394793	0.04212297	yes	down	0	0	0	6.92	5.38	0	0	4.1
NODE_15244_length_3225_cov_18.377700_g4872_i0		0.002	-9.275736764	0.017601035	0.049924997	yes	down	0	0	0	4.23	4.4	0	0	2.876666667
NODE_15250_length_3224_cov_39.827455_g4876_i0		0.001	-9.989557638	0.010565604	0.039550172	yes	down	0	0	0	9	5.45	0	0	4.816666667
NODE_15251_length_3224_cov_24.578329_g4607_i1	SET domain-containing protein [Rozella allomycis CSF55])	0.001	-9.48823171	0.015168084	0.046197453	yes	down	0	0	0	5.23	4.82	0	0	3.35
NODE_15254_length_3223_cov_98.819135_g4878_i0	hypothetical protein G9A89_018059 [Geosiphon pyriformis])	0	-12.09389662	0.001964408	0.030341321	yes	down	0	0	0	30.72	30.32	0	0	20.34666667
NODE_15255_length_3223_cov_97.208837_g4879_i0	hypothetical protein SpCBS45565_g04150 [Spizellomyces sp. 'palustris'])	0	-11.86842545	0.002382819	0.030477648	yes	down	0	0	0	32.69	20.44	0	0	17.71
NODE_15258_length_3223_cov_61.378576_g4880_i0	kinase-like domain-containing protein [Gigaspora rosea])	0.001	-9.661265833	0.013411043	0.043607329	yes	down	0	0	0	5.84	5.5	0	0	3.78
NODE_15263_length_3222_cov_75.149126_g180_i31	snare-like protein [Morchella conica CCBAS932])	965.046	9.914454062	0.001047539	0.029447471	yes	up	13.45	11.6	19.28	0	0	0	14.77666667	0
NODE_15264_length_3222_cov_70.143084_g4882_i0	Dynamin- GTPase protein [Rhizopus azygosporus])	0	-11.30334131	0.003813826	0.031342928	yes	down	0	0	0	18.53	16.89	0	0	11.80666667
NODE_15267_length_3222_cov_30.896343_g4884_i0	root hair defective 3 GTP-binding protein [Saitoella complicata NRRL Y-17804])	0.001	-10.0350905	0.010216674	0.039135553	yes	down	0	0	0	7.55	7.13	0	0	4.893333333
NODE_15271_length_3221_cov_88.961514_g15_i22	hypothetical protein P167DRAFT_604948 [Morchella conica CCBAS932])	1484.256	10.53552384	0.000188399	0.015708412	yes	up	37.83	37.22	57.74	0.02	0	0	44.26333333	0.006666667
NODE_15273_length_3221_cov_70.307888_g4887_i0		0	-11.25858964	0.00395529	0.031511868	yes	down	0	0	0	16.59	17.56	0	0	11.38333333
NODE_15274_length_3221_cov_38.774809_g4541_i1	putative potassium transport system protein kup 3 [Entomophthora muscae])	0.002	-9.305890191	0.017236176	0.049342784	yes	down	0	0	0	4.28	4.54	0	0	2.94
NODE_15275_length_3221_cov_37.603690_g4888_i0	hypothetical protein INT45_004144, partial [Mucor circinatus])	0.001	-10.27122585	0.008566609	0.036682026	yes	down	0	0	0	9.51	7.88	0	0	5.796666667
NODE_15278_length_3220_cov_101.525931_g4460_i2	hypothetical protein GYMLUDRAFT_887371 [Gymnopus luxurians FD-317 M1])	0.001	-9.986809892	0.010586997	0.039566815	yes	down	0	0	0	9.68	4.88	0	0	4.853333333
NODE_15280_length_3220_cov_85.447343_g187_i8	vitamin B6 biosynthesis protein [Morchella conica CCBAS932])	662.141	9.370994339	0.00072354	0.028663049	yes	up	73.79	114.92	133.35	0.13	0	0	107.3533333	0.043333333
NODE_15283_length_3220_cov_30.913140_g4891_i0	hypothetical protein CLUG_03848 [Clavispora lusitaniae ATCC 42720])	0.001	-10.034506	0.010221087	0.039135553	yes	down	0	0	0	9.66	5.33	0	0	4.996666667
NODE_15286_length_3219_cov_97.063654_g4687_i1	glycoside hydrolase family 13 protein [Ceratobasidium sp. AG-I])	0	-12.30717676	0.001631799	0.030147658	yes	down	0	0	0	38.79	32.53	0	0	23.77333333
NODE_15287_length_3219_cov_91.762572_g4313_i1	hypothetical protein G6F42_020514 [Rhizopus oryzae])	0	-11.79484806	0.002536095	0.030548697	yes	down	0	0	0	26.05	23.79	0	0	16.61333333
NODE_15292_length_3219_cov_35.471356_g4894_i0	hypothetical protein, variant [Batrachochytrium salamandrivorans])	0.001	-10.18061949	0.009169251	0.037638977	yes	down	0	0	0	8.33	7.92	0	0	5.416666667
NODE_15296_length_3218_cov_91.468959_g4454_i1		0	-12.73980048	0.00111054	0.029659345	yes	down	0	0	0	49.21	46.61	0	0	31.94
NODE_15297_length_3218_cov_70.120344_g2359_i1	hypothetical protein BB561_002414 [Smittium simulii])	0	-29.60080853	3.54E-14	9.00E-11	yes	down	0	0	0	434.62	447.29	0	0	293.97
NODE_15300_length_3218_cov_37.311366_g4898_i0		0.001	-10.12614235	0.009549553	0.038093622	yes	down	0	0	0	8.93	6.86	0	0	5.263333333
NODE_15304_length_3217_cov_89.708917_g4856_i1	hypothetical protein C2G38_2204448 [Gigaspora rosea])	0.001	-10.89305731	0.005301593	0.032582282	yes	down	0	0	0	15.16	11.71	0	0	8.956666667
NODE_15311_length_3216_cov_97.666136_g4903_i0	general substrate transporter, partial [Syncephalis pseudoplumigaleata])	0	-13.22436893	0.000711891	0.028663049	yes	down	0	0	0	72.27	62.37	0	0	44.88
NODE_15312_length_3216_cov_96.586493_g4701_i1	4-alpha-glucanotransferase [Spizellomyces punctatus DAOM BR117])	0	-11.9645696	0.002195315	0.030341321	yes	down	0	0	0	28.37	27.6	0	0	18.65666667
NODE_15313_length_3216_cov_94.455559_g4904_i0	CAMK/CAMK1 protein kinase [Allomyces macrogynus ATCC 38327])	0	-12.33041995	0.001598872	0.030147658	yes	down	0	0	0	37.77	34.54	0	0	24.10333333
NODE_15314_length_3216_cov_89.758522_g3450_i4		0	-11.84894403	0.002422555	0.030487178	yes	down	0	0	0	24.68	26.76	0	0	17.14666667
NODE_15319_length_3215_cov_75.094965_g4906_i0		0	-11.572393	0.003055998	0.031073331	yes	down	0	0	0	28.8	14.88	0	0	14.56
NODE_15321_length_3215_cov_62.818356_g4907_i0		0	-11.16196116	0.004277128	0.031672652	yes	down	0	0	0	15	16.92	0	0	10.64
NODE_15325_length_3214_cov_89.887472_g4908_i0		0	-11.7854298	0.002556353	0.03063407	yes	down	0	0	0	28.01	21.88	0	0	16.63
NODE_15326_length_3214_cov_71.870258_g3318_i1	hypothetical protein K493DRAFT_347252 [Basidiobolus meristosporus CBS 931.73])	0	-11.56709263	0.003069494	0.031102083	yes	down	0	0	0	18.3	23.75	0	0	14.01666667
NODE_15328_length_3214_cov_67.646478_g4909_i0		0	-11.12660318	0.004400707	0.031819778	yes	down	0	0	0	17.75	13.85	0	0	10.53333333
NODE_15329_length_3214_cov_31.668792_g4910_i0	transmembrane protein [Jimgerdemannia flammicorona])	0.001	-10.03666173	0.010204818	0.039130936	yes	down	0	0	0	7.93	6.86	0	0	4.93
NODE_15330_length_3214_cov_25.198279_g4911_i0	LAGLIDADG 2 homing endonuclease, partial [Laccaria bicolor])	0.001	-9.720218402	0.012854928	0.042744708	yes	down	0	0	0	6.18	5.67	0	0	3.95
NODE_15331_length_3214_cov_24.417278_g4912_i0		0.001	-9.649106178	0.01352836	0.043814494	yes	down	0	0	0	6.6	4.78	0	0	3.793333333
NODE_15333_length_3213_cov_97.476084_g97_i4		567.812	9.149269931	0.002627046	0.030725041	yes	up	3.8	11.59	10.99	0	0	0	8.793333333	0
NODE_15334_length_3213_cov_87.073980_g4486_i1	kinase-like domain-containing protein [Dimargaris cristalligena])	0	-11.97846859	0.002169356	0.030341321	yes	down	0	0	0	31.51	25.46	0	0	18.99
NODE_15335_length_3213_cov_82.057717_g4913_i0	uncharacterized protein INS49_004616 [Diaporthe citri])	0.001	-9.603305143	0.013978436	0.044392965	yes	down	0	0	0	3.7	6.93	0	0	3.543333333
NODE_15336_length_3213_cov_80.151148_g3808_i1	protein serine/threonine phosphatase 2C [Punctularia strigosozonata HHB-11173 SS5])	0	-11.72949282	0.002679751	0.030760232	yes	down	0	0	0	24.8	22.9	0	0	15.9
NODE_15339_length_3213_cov_62.701849_g4629_i1		0.001	-10.89577177	0.00529023	0.032554182	yes	down	0	0	0	15.33	11.62	0	0	8.983333333
NODE_15343_length_3212_cov_73.012440_g4914_i0	sugar transporter [Basidiobolus meristosporus CBS 931.73])	0.001	-10.53334378	0.00701766	0.034606275	yes	down	0	0	0	9.96	10.75	0	0	6.903333333
NODE_15351_length_3211_cov_26.296745_g4919_i0		0.001	-9.406842206	0.016062522	0.047573107	yes	down	0	0	0	5.44	4.17	0	0	3.203333333
NODE_15353_length_3210_cov_82.295563_g4920_i0	major facilitator superfamily domain-containing protein [Lobosporangium transversale])	0	-11.58375512	0.003027249	0.031038499	yes	down	0	0	0	24.73	18.76	0	0	14.49666667
NODE_15354_length_3210_cov_77.589212_g4921_i0		0.001	-10.40211731	0.007758535	0.035535308	yes	down	0	0	0	10.59	8.54	0	0	6.376666667
NODE_15355_length_3210_cov_70.610597_g4073_i1		0.001	-10.92624833	0.005164147	0.032411554	yes	down	0	0	0	12.89	14.27	0	0	9.053333333
NODE_15358_length_3210_cov_46.115544_g1308_i3	hypothetical protein G6F42_027359 [Rhizopus oryzae])	0.001	-10.56439915	0.006851907	0.034388151	yes	down	0	0	0	9.14	11.88	0	0	7.006666667
NODE_15362_length_3209_cov_102.765006_g151_i26	hypothetical protein P167DRAFT_376621 [Morchella conica CCBAS932])	295.983	8.209370364	0.00321436	0.03123433	yes	up	11.57	47.51	37.86	0.09	0	0	32.31333333	0.03
NODE_15365_length_3209_cov_30.856960_g4924_i0	putative translation regulator [Phaeomoniella chlamydospora])	0.001	-9.961626317	0.010784861	0.039765271	yes	down	0	0	0	8.23	5.93	0	0	4.72
NODE_15366_length_3209_cov_24.912516_g4925_i0	hypothetical protein K493DRAFT_317201 [Basidiobolus meristosporus CBS 931.73])	0.002	-9.276875533	0.017587134	0.049907097	yes	down	0	0	0	5.03	3.77	0	0	2.933333333
NODE_15367_length_3208_cov_85.626317_g4926_i0	hypothetical protein C6P46_007005 [Rhodotorula mucilaginosa])	0	-11.57745199	0.003043167	0.031047113	yes	down	0	0	0	26.21	17.34	0	0	14.51666667
NODE_15371_length_3208_cov_29.434685_g4929_i0	P-loop containing nucleoside triphosphate hydrolase protein, partial [Blyttiomyces helicus])	0.001	-9.866355208	0.01156348	0.040951377	yes	down	0	0	0	7.11	6.06	0	0	4.39
NODE_15374_length_3207_cov_67.266454_g4931_i0		0	-11.22963821	0.004049331	0.031511868	yes	down	0	0	0	16.64	17.02	0	0	11.22
NODE_15376_length_3207_cov_20.700319_g4932_i0		0.002	-9.375203396	0.016422551	0.048127008	yes	down	0	0	0	4.28	4.99	0	0	3.09
NODE_15378_length_3206_cov_76.442314_g4223_i1	Bromodomain-domain-containing protein [Neocallimastix californiae])	0	-11.22762204	0.004055954	0.031511868	yes	down	0	0	0	20.19	13.94	0	0	11.37666667
NODE_15380_length_3206_cov_43.394695_g4935_i0	hypothetical protein CXG81DRAFT_18853 [Caulochytrium protostelioides])	0.001	-10.48186147	0.007300387	0.034904242	yes	down	0	0	0	10.01	10.06	0	0	6.69
NODE_15381_length_3206_cov_39.270054_g4936_i0		0.001	-10.33799342	0.008145458	0.036088243	yes	down	0	0	0	8.8	9.32	0	0	6.04
NODE_15382_length_3206_cov_27.233941_g4937_i0	ATP-dependent RNA helicase dbp2 [Spizellomyces punctatus DAOM BR117])	0.001	-9.791991456	0.012205502	0.041898628	yes	down	0	0	0	7.32	5.28	0	0	4.2
NODE_15393_length_3204_cov_30.285577_g4941_i0	hypothetical protein QG37_01946 [[Candida] auris])	0.001	-9.463721972	0.015432701	0.046693636	yes	down	0	0	0	6.47	3.66	0	0	3.376666667
NODE_15395_length_3204_cov_19.509114_g4943_i0	SNF2 family helicase [Glomus cerebriforme])	0.001	-9.383948578	0.016322333	0.047968228	yes	down	0	0	0	3.78	5.47	0	0	3.083333333
NODE_15405_length_3203_cov_38.015995_g4947_i0	UCH-domain-containing protein [Basidiobolus meristosporus CBS 931.73])	0.001	-10.27591503	0.008536407	0.036669138	yes	down	0	0	0	9.36	8.16	0	0	5.84
NODE_15414_length_3202_cov_25.444480_g4953_i0		0.001	-9.66510233	0.002988976	0.031035939	yes	down	0	0	0	8.34	3.43	0.1	0	3.956666667
NODE_15417_length_3201_cov_26.584187_g2013_i5		0.001	-9.482310021	0.015231648	0.046302224	yes	down	0	0	0	4.98	5.07	0	0	3.35
NODE_15420_length_3200_cov_78.714377_g3856_i1		0.002	-9.357456239	0.016627591	0.048403103	yes	down	0	0	0	6.16	3.29	0	0	3.15
NODE_15422_length_3199_cov_97.545484_g4956_i0	hypothetical protein COEREDRAFT_82488 [Coemansia reversa NRRL 1564])	0	-12.07589381	0.001995156	0.030341321	yes	down	0	0	0	35.8	25.72	0	0	20.50666667
NODE_15424_length_3199_cov_76.959321_g4957_i0		0	-11.59079447	0.003009562	0.031035939	yes	down	0	0	0	20.43	22.79	0	0	14.40666667
NODE_15425_length_3199_cov_47.332479_g4958_i0		0.001	-10.58807513	0.006727913	0.034264197	yes	down	0	0	0	12.67	9.25	0	0	7.306666667
NODE_15426_length_3199_cov_29.942345_g4959_i0	nineteen complex-related protein 2-domain-containing protein [Gigaspora rosea])	0.001	-9.961913319	0.010782588	0.039765271	yes	down	0	0	0	8.51	5.73	0	0	4.746666667
NODE_15432_length_3198_cov_58.104133_g681_i10	MFS general substrate transporter [Morchella conica CCBAS932])	294.137	8.200345936	0.00682011	0.034376198	yes	up	3.79	4.93	4.94	0	0	0	4.553333333	0
NODE_15433_length_3198_cov_48.466838_g2451_i1	hypothetical protein BDK51DRAFT_43047 [Blyttiomyces helicus])	0	-11.46041163	0.00335295	0.03123433	yes	down	0	0	0	20.82	18.98	0	0	13.26666667
NODE_15436_length_3197_cov_87.899038_g4962_i0	hypothetical protein M422DRAFT_118874, partial [Sphaerobolus stellatus SS14])	0	-11.7576465	0.002616979	0.030725041	yes	down	0	0	0	27.46	21.74	0	0	16.4
NODE_15443_length_3196_cov_98.801860_g3067_i3	laccase-like multicopper oxidase [Morchella importuna])	13272.912	13.69619727	5.86E-06	0.00079421	yes	up	221.21	143.3	248.36	0	0	0	204.29	0
NODE_15446_length_3195_cov_99.988133_g4718_i1	hypothetical protein PHYBLDRAFT_37677 [Phycomyces blakesleeanus NRRL 1555(-)])	0	-12.53763779	0.001331233	0.029659345	yes	down	0	0	0	48.15	36.53	0	0	28.22666667
NODE_15453_length_3194_cov_48.838948_g4571_i1	uridine kinase [Capronia epimyces CBS 606.96])	0.001	-10.12484232	0.009558798	0.038099161	yes	down	0	0	0	8.03	7.72	0	0	5.25
NODE_15461_length_3193_cov_26.252888_g4972_i0	hypothetical protein BG005_010141, partial [Podila minutissima])	0.001	-9.771658262	0.012386464	0.042105369	yes	down	0	0	0	6.31	6.04	0	0	4.116666667
NODE_15462_length_3192_cov_98.626966_g4973_i0	hypothetical protein SPPG_00612 [Spizellomyces punctatus DAOM BR117])	0	-13.39110672	0.00060885	0.02784936	yes	down	0	0	0	82.96	69.59	0	0	50.85
NODE_15463_length_3192_cov_56.119422_g3798_i1		0.001	-10.65132857	0.006406483	0.033976951	yes	down	0	0	0	11.93	10.84	0	0	7.59
NODE_15464_length_3192_cov_30.226003_g4974_i0	hypothetical protein INT46_005625 [Mucor plumbeus])	0.001	-9.772967803	0.012374738	0.042093598	yes	down	0	0	0	7.31	5.19	0	0	4.166666667
NODE_15466_length_3191_cov_101.041426_g4976_i0	hypothetical protein ID866_1949 [Astraeus odoratus])	0	-28.51475742	2.90E-13	1.59E-10	yes	down	0	0	0	200.39	202.1	0	0	134.1633333
NODE_15468_length_3190_cov_89.262448_g4793_i1		0	-12.3123105	0.001624473	0.030147658	yes	down	0	0	0	28.94	41.86	0	0	23.6
NODE_15474_length_3190_cov_30.066495_g4981_i0	uncharacterized protein BATDEDRAFT_35072 [Batrachochytrium dendrobatidis JAM81])	0.001	-9.969782235	0.010720424	0.0397249	yes	down	0	0	0	7.17	6.99	0	0	4.72
NODE_15475_length_3190_cov_24.775458_g4982_i0		0.001	-9.68336522	0.013200129	0.043275822	yes	down	0	0	0	7.22	4.59	0	0	3.936666667
NODE_15476_length_3190_cov_22.856730_g4107_i1	ankyrin [Morchella conica CCBAS932])	792.72	9.630667304	0.001447372	0.030013885	yes	up	11.18	14.34	11.2	0	0	0	12.24	0
NODE_15484_length_3189_cov_31.735861_g4987_i0	thioredoxin [Allomyces macrogynus ATCC 38327])	0	-11.04768279	0.004688296	0.032096981	yes	down	0	0	0	14.27	15.52	0	0	9.93
NODE_15488_length_3188_cov_25.465124_g4698_i1		0.001	-9.593696316	0.014074521	0.044525679	yes	down	0	0	0	5.62	5.31	0	0	3.643333333
NODE_15497_length_3187_cov_32.385531_g4992_i0	hypothetical protein K461DRAFT_224077 [Myriangium duriaei CBS 260.36])	0.001	-10.09519962	0.009771773	0.038458976	yes	down	0	0	0	8.17	7.35	0	0	5.173333333
NODE_15499_length_3187_cov_22.707717_g4993_i0		0.001	-9.490556727	0.015143191	0.046143669	yes	down	0	0	0	5.35	4.84	0	0	3.396666667
NODE_15501_length_3186_cov_57.702155_g4241_i1	FH2-domain-containing protein [Gigaspora margarita])	0.001	-10.81908245	0.005619893	0.033056145	yes	down	0	0	0	13.65	12.01	0	0	8.553333333
NODE_15504_length_3186_cov_50.099711_g4996_i0	hypothetical protein BG011_002406 [Mortierella polycephala])	0.001	-10.67400694	0.00629465	0.033829129	yes	down	0	0	0	13.34	10.01	0	0	7.783333333
NODE_15506_length_3186_cov_21.778385_g4998_i0		0.001	-9.506217711	0.014976451	0.045919768	yes	down	0	0	0	6.72	3.78	0	0	3.5
NODE_15510_length_3185_cov_73.624517_g4466_i1	hypothetical protein BCR36DRAFT_365560 [Piromyces finnis])	0	-11.27303646	0.00390911	0.031451417	yes	down	0	0	0	19.8	15.52	0	0	11.77333333
NODE_15511_length_3185_cov_63.077864_g5000_i0	hypothetical protein BZG36_01799 [Bifiguratus adelaidae])	0	-11.00074857	0.004867292	0.032277794	yes	down	0	0	0	17.73	11.7	0	0	9.81
NODE_15513_length_3185_cov_26.146075_g5002_i0		0.001	-9.749068739	0.012590291	0.042396533	yes	down	0	0	0	5.51	6.58	0	0	4.03
NODE_15515_length_3184_cov_94.017702_g4349_i1	Protein AUXIN SIGNALING F-BOX 3 [Mortierella alpina])	0	-12.82698887	0.001026238	0.029418955	yes	down	0	0	0	56.4	47.08	0	0	34.49333333
NODE_15516_length_3184_cov_61.354039_g5004_i0		0	-11.06979136	0.004606062	0.032036446	yes	down	0	0	0	19.21	11.76	0	0	10.32333333
NODE_15518_length_3183_cov_91.843851_g1731_i3	hypothetical protein P167DRAFT_580068 [Morchella conica CCBAS932])	144.467	7.174599245	0.004026502	0.031511868	yes	up	63.75	72.44	46.62	0	0.09	1.03	60.93666667	0.373333333
NODE_15520_length_3183_cov_59.973921_g4415_i2		0.001	-9.409435119	0.016033326	0.047543326	yes	down	0	0	0	6.4	3.44	0	0	3.28
NODE_15527_length_3182_cov_76.583897_g5008_i0	kinase-like protein [Lentinula edodes])	0.001	-9.767324585	0.012425339	0.042162469	yes	down	0	0	0	5.97	6.32	0	0	4.096666667
NODE_15529_length_3182_cov_44.834783_g5009_i0		0.001	-10.54056522	0.006978798	0.034552149	yes	down	0	0	0	9.17	11.71	0	0	6.96
NODE_15531_length_3182_cov_35.519485_g5010_i0	Ethionine resistance-conferring protein 1 [Madurella mycetomatis])	0.001	-10.16498049	0.009277018	0.037800412	yes	down	0	0	0	7.4	8.74	0	0	5.38
NODE_15538_length_3181_cov_27.838918_g4761_i1	hypothetical protein THASP1DRAFT_27416 [Thamnocephalis sphaerospora])	0.001	-9.531004544	0.014715856	0.045517153	yes	down	0	0	0	5.99	4.58	0	0	3.523333333
NODE_15540_length_3181_cov_17.405928_g5015_i0	hypothetical protein VHUM_02167 [Vanrija humicola])	0.002	-9.331709127	0.016929058	0.048893841	yes	down	0	0	0	3.83	5.19	0	0	3.006666667
NODE_15548_length_3179_cov_61.861057_g5019_i0		0	-11.00575075	0.004847925	0.032263426	yes	down	0	0	0	18.99	10.76	0	0	9.916666667
NODE_15550_length_3179_cov_35.809155_g4014_i1	putative tRNA pseudouridine synthase [Sphaerosporella brunnea])	0.001	-9.803966196	0.012100029	0.041740979	yes	down	0	0	0	5.35	7.17	0	0	4.173333333
NODE_15553_length_3178_cov_84.910351_g4913_i1	uncharacterized protein INS49_004616 [Diaporthe citri])	0	-11.7955048	0.002534688	0.030548697	yes	down	0	0	0	21.72	28.17	0	0	16.63
NODE_15556_length_3178_cov_76.925508_g5021_i0	hypothetical protein DL93DRAFT_91013 [Clavulina sp. PMI_390])	0	-12.45411612	0.001433702	0.029968029	yes	down	0	0	0	37.11	42.03	0	0	26.38
NODE_15572_length_3176_cov_85.651500_g4443_i1		0	-11.85841956	0.002403152	0.030487178	yes	down	0	0	0	24.6	27.81	0	0	17.47
NODE_15574_length_3176_cov_71.776379_g5030_i0	hypothetical protein AMAG_18029 [Allomyces macrogynus ATCC 38327])	0.001	-10.5158967	0.007112353	0.034700842	yes	down	0	0	0	11.56	9.39	0	0	6.983333333
NODE_15575_length_3176_cov_54.903840_g5031_i0		0.001	-10.82286236	0.005603219	0.033022353	yes	down	0	0	0	13.93	11.91	0	0	8.613333333
NODE_15577_length_3176_cov_48.518877_g4809_i1	hypothetical protein K493DRAFT_339399 [Basidiobolus meristosporus CBS 931.73])	0.001	-10.55723828	0.006889811	0.034429028	yes	down	0	0	0	11.33	10.14	0	0	7.156666667
NODE_15585_length_3175_cov_33.360232_g4413_i1		0.001	-9.773343997	0.012371371	0.04209331	yes	down	0	0	0	7.02	5.51	0	0	4.176666667
NODE_15589_length_3174_cov_102.469809_g4722_i1	hypothetical protein Glove_287g13 [Diversispora epigaea])	0	-12.58497227	0.001276204	0.029659345	yes	down	0	0	0	48.16	39.69	0	0	29.28333333
NODE_15598_length_3173_cov_100.562339_g5039_i0	beta-galactosidase [Synchytrium endobioticum])	0	-13.18138181	0.000740967	0.028774746	yes	down	0	0	0	59.03	71.85	0	0	43.62666667
NODE_15599_length_3173_cov_89.053295_g5040_i0		0	-12.79590106	0.001055593	0.029493606	yes	down	0	0	0	44.56	55.54	0	0	33.36666667
NODE_15600_length_3173_cov_66.990633_g5041_i0	hypothetical protein SpCBS45565_g03463 [Spizellomyces sp. 'palustris'])	0	-11.27385367	0.003906512	0.031447347	yes	down	0	0	0	19.31	16.08	0	0	11.79666667
NODE_15603_length_3172_cov_51.495315_g5043_i0	probable inactive receptor kinase At5g58300 [Rhizophagus clarus])	0.001	-10.7287236	0.006032031	0.03360651	yes	down	0	0	0	13.18	11.06	0	0	8.08
NODE_15604_length_3172_cov_40.741842_g4696_i1	hypothetical protein SYNPS1DRAFT_18007, partial [Syncephalis pseudoplumigaleata])	0.001	-9.837206546	0.011811474	0.041302568	yes	down	0	0	0	6.79	6.24	0	0	4.343333333
NODE_15606_length_3171_cov_98.501293_g1827_i7	hypothetical protein P167DRAFT_563924 [Morchella conica CCBAS932])	79.634	6.315321232	0.003861525	0.031377046	yes	up	77.18	111.31	87.84	0.15	0.24	2.33	92.11	0.906666667
NODE_15607_length_3171_cov_85.785391_g5044_i0	hypothetical protein G6F35_010653 [Rhizopus oryzae])	0.001	-9.463833976	0.015431483	0.046693636	yes	down	0	0	0	3.32	6.48	0	0	3.266666667
NODE_15608_length_3171_cov_79.586619_g5045_i0	CAMK/CAMK1 protein kinase [Allomyces macrogynus ATCC 38327])	0	-11.74131841	0.002653219	0.030726987	yes	down	0	0	0	27.81	21.33	0	0	16.38
NODE_15609_length_3171_cov_27.148028_g5046_i0		0.001	-9.772489121	0.012379023	0.042094347	yes	down	0	0	0	6.84	5.67	0	0	4.17
NODE_15610_length_3171_cov_24.444409_g5047_i0	Lipoxygenase [Rhizoclosmatium globosum])	0.001	-9.62293622	0.013783931	0.044101814	yes	down	0	0	0	6.04	5.22	0	0	3.753333333
NODE_15612_length_3170_cov_80.842548_g5048_i0	hypothetical protein SpCBS45565_g04311 [Spizellomyces sp. 'palustris'])	0	-11.46654712	0.003336023	0.03123433	yes	down	0	0	0	19.51	20.61	0	0	13.37333333
NODE_15626_length_3168_cov_80.047557_g5055_i0	hypothetical protein JAAARDRAFT_132576 [Jaapia argillacea MUCL 33604])	0	-11.41169147	0.003490167	0.03123433	yes	down	0	0	0	21.41	17.62	0	0	13.01
NODE_15631_length_3167_cov_76.423301_g5058_i0	hypothetical protein M427DRAFT_70097 [Gonapodya prolifera JEL478])	0	-11.48048726	0.003297853	0.03123433	yes	down	0	0	0	21.12	19.64	0	0	13.58666667
NODE_15636_length_3167_cov_49.590291_g5061_i0		0.001	-10.17486731	0.009208758	0.037704669	yes	down	0	0	0	7.92	8.47	0	0	5.463333333
NODE_15640_length_3166_cov_98.917125_g5064_i0	26S proteasome regulatory complex, non-ATPase subcomplex, Rpn1 subunit [Basidiobolus meristosporus CBS 931.73])	0	-13.5261462	0.000535761	0.027274953	yes	down	0	0	0	94.81	74.62	0	0	56.47666667
NODE_15645_length_3166_cov_27.035287_g5067_i0	glycosyl hydrolases family 35-domain-containing protein [Dimargaris cristalligena])	0.001	-9.745975934	0.012618428	0.042457404	yes	down	0	0	0	6.49	5.77	0	0	4.086666667
NODE_15649_length_3165_cov_91.545013_g5071_i0	hypothetical protein BGZ83_006473 [Gryganskiella cystojenkinii])	0	-11.73105231	0.002676238	0.030744926	yes	down	0	0	0	25.63	22.96	0	0	16.19666667
NODE_15656_length_3164_cov_94.400065_g5073_i0	hypothetical protein Glove_110g81 [Diversispora epigaea])	0	-12.36681422	0.001548542	0.030147658	yes	down	0	0	0	44.3	31.87	0	0	25.39
NODE_15678_length_3161_cov_93.094358_g4651_i1		0	-11.79478599	0.002536228	0.030548697	yes	down	0	0	0	27.47	23.48	0	0	16.98333333
NODE_15679_length_3161_cov_89.928988_g5084_i0		0	-11.78531785	0.002556595	0.03063407	yes	down	0	0	0	27.69	22.98	0	0	16.89
NODE_15680_length_3161_cov_84.238327_g5085_i0	alpha/beta-hydrolase [Rhizophagus irregularis])	0.001	-9.995557147	0.01051903	0.039510682	yes	down	0	0	0	8.93	5.85	0	0	4.926666667
NODE_15684_length_3160_cov_91.048330_g88_i14	heat shock protein 70 [Morchella conica CCBAS932])	430.733	8.750651618	7.25E-05	0.007059229	yes	up	147.75	176.56	182.91	0.14	0.05	0.45	169.0733333	0.213333333
NODE_15685_length_3160_cov_86.878041_g47_i5	hypothetical protein P167DRAFT_572966 [Morchella conica CCBAS932])	1643.82	10.68283675	0.000407149	0.026042609	yes	up	23.61	22.2	31.05	0	0	0	25.62	0
NODE_1568_length_12341_cov_72.630708_g364_i5	hypothetical protein P167DRAFT_585945 [Morchella conica CCBAS932])	17012.417	14.05430048	3.38E-06	0.000477339	yes	up	43.32	89.42	59.2	0	0	0	63.98	0
NODE_15690_length_3160_cov_41.628284_g4779_i1	kinase-like domain-containing protein [Rhizophagus irregularis DAOM 181602=DAOM 197198])	0.001	-9.84377543	0.011755178	0.041208301	yes	down	0	0	0	5.7	7.29	0	0	4.33
NODE_15691_length_3160_cov_28.746675_g5089_i0		0.001	-9.921560066	0.011106441	0.040218855	yes	down	0	0	0	7.63	6.3	0	0	4.643333333
NODE_15695_length_3159_cov_97.330954_g5093_i0	kinesin-like nuclear fusion protein [Mortierella sp. AD032])	0	-11.94339263	0.002235413	0.030341321	yes	down	0	0	0	36.07	21.23	0	0	19.1
NODE_15699_length_3158_cov_90.118143_g4576_i2	putative ubiquitin carboxyl-terminal hydrolase 2 [Morchella conica CCBAS932])	282.456	8.141883454	0.003301915	0.03123433	yes	up	51.38	44.87	45.63	0	0	0.64	47.29333333	0.213333333
NODE_15700_length_3158_cov_68.982798_g5096_i0		0	-11.31147043	0.003788628	0.0312907	yes	down	0	0	0	18.45	17.86	0	0	12.10333333
NODE_15701_length_3158_cov_33.702369_g5097_i0	hypothetical protein BGX30_003795 [Mortierella sp. GBA39])	0	-15.55851864	1.49E-06	0.000216344	yes	down	0	0	0.21	1124.48	1221.98	0.11	0.07	782.19
NODE_15715_length_3155_cov_34.855426_g5104_i0		0.001	-10.15244164	0.009364237	0.037896338	yes	down	0	0	0	9.74	6.74	0	0	5.493333333
NODE_15717_length_3154_cov_86.766981_g5105_i0	hypothetical protein SeLEV6574_g01280 [Synchytrium endobioticum])	0	-11.64359129	0.002879881	0.030897218	yes	down	0	0	0	23.16	22.59	0	0	15.25
NODE_15719_length_3154_cov_39.841729_g4852_i1	kinase-like protein, partial [Anaeromyces robustus])	0.001	-9.440613706	0.015685904	0.047080015	yes	down	0	0	0	5	4.95	0	0	3.316666667
NODE_15720_length_3153_cov_88.707412_g15_i23	hypothetical protein P167DRAFT_604948 [Morchella conica CCBAS932])	965.563	9.915226605	0.000135984	0.012038962	yes	up	36.69	42.8	83.15	0.03	0	0.12	54.21333333	0.05
NODE_15721_length_3153_cov_69.778934_g5106_i0		0	-11.29660921	0.003834809	0.03136764	yes	down	0	0	0	21.9	14.61	0	0	12.17
NODE_15722_length_3153_cov_65.886866_g5107_i0	WD40 repeat-like protein [Basidiobolus meristosporus CBS 931.73])	0	-11.13307867	0.004377835	0.031815554	yes	down	0	0	0	19.65	12.97	0	0	10.87333333
NODE_15723_length_3153_cov_53.679779_g5108_i0	hypothetical protein C2G38_1227921 [Gigaspora rosea])	0.001	-10.48692645	0.007272125	0.034868611	yes	down	0	0	0	10.97	9.64	0	0	6.87
NODE_15724_length_3153_cov_49.843628_g5109_i0	hypothetical protein M404DRAFT_964822 [Pisolithus tinctorius Marx 270])	0.001	-10.65105509	0.006407842	0.033976951	yes	down	0	0	0	11.85	11.18	0	0	7.676666667
NODE_15725_length_3153_cov_48.253901_g5110_i0		0	-13.34891147	0.000633526	0.027981902	yes	down	0	0	0	55.08	91.24	0	0	48.77333333
NODE_15732_length_3152_cov_33.624715_g5114_i0	flavin-containing amine oxidoreductase-domain containing protein [Tirmania nivea])	0.001	-10.09139627	0.009799403	0.038499713	yes	down	0	0	0	8.84	6.91	0	0	5.25
NODE_15737_length_3151_cov_41.466818_g5116_i0	Spc98 family-domain-containing protein [Rhizophagus diaphanus] [Rhizophagus sp. MUCL 43196])	0.001	-10.41960853	0.007655893	0.035421597	yes	down	0	0	0	12.22	7.71	0	0	6.643333333
NODE_15739_length_3151_cov_23.035459_g5117_i0		0.001	-9.595658683	0.014054851	0.044523285	yes	down	0	0	0	5.78	5.32	0	0	3.7
NODE_15742_length_3150_cov_96.000976_g4792_i1	ammonium transporter-like protein [Morchella conica CCBAS932])	207.236	7.695129355	0.005999974	0.033605561	yes	up	5.87	30.5	16.45	0	0	0.3	17.60666667	0.1
NODE_15746_length_3150_cov_40.119753_g5120_i0		0.001	-10.32648198	0.008216719	0.036189262	yes	down	0	0	0	9.85	8.61	0	0	6.153333333
NODE_15755_length_3149_cov_58.059896_g5125_i0	hypothetical protein PMAC_001935 [Pneumocystis sp. 'macacae'])	0.001	-10.93117707	0.005144013	0.032411554	yes	down	0	0	0	15.08	13.02	0	0	9.366666667
NODE_15756_length_3149_cov_31.154622_g2804_i2	hypothetical protein H0H93_002130 [Arthromyces matolae])	0	-13.44424336	0.000579048	0.02770604	yes	down	0	0	0	81.65	78.15	0	0	53.26666667
NODE_15757_length_3149_cov_30.800130_g3210_i1	laccase, multicopper oxidase, benzenediol:oxygen oxidorectuctase, partial [Ceratobasidium sp. 394])	0.002	-9.351474634	0.016697205	0.048517707	yes	down	0	0	0	5.64	3.86	0	0	3.166666667
NODE_15761_length_3148_cov_23.737870_g5126_i0	probable Putative endoglucanase type F [Rhynchosporium agropyri])	0.001	-9.564377613	0.014371312	0.044993405	yes	down	0	0	0	6.15	4.79	0	0	3.646666667
NODE_15764_length_3147_cov_96.717915_g4209_i1	hypothetical protein SpCBS45565_g03917 [Spizellomyces sp. 'palustris'])	0	-12.17599524	0.001829626	0.030147658	yes	down	0	0	0	37.07	29.76	0	0	22.27666667
NODE_15765_length_3147_cov_88.968404_g4564_i1	hypothetical protein TWF706_006794 [Orbilia oligospora])	0	-12.09923794	0.001955369	0.030324221	yes	down	0	0	0	32.43	30.56	0	0	20.99666667
NODE_15767_length_3147_cov_75.369381_g5127_i0	hypothetical protein K493DRAFT_312492 [Basidiobolus meristosporus CBS 931.73])	0	-11.42592167	0.003449569	0.03123433	yes	down	0	0	0	22.08	17.67	0	0	13.25
NODE_15772_length_3147_cov_40.759609_g5130_i0		0.001	-10.3883511	0.007840183	0.035670125	yes	down	0	0	0	3.94	14.45	0	0	6.13
NODE_15780_length_3146_cov_69.156077_g5133_i0		0	-11.39211786	0.003546719	0.031244541	yes	down	0	0	0	20.94	17.81	0	0	12.91666667
NODE_15782_length_3146_cov_36.920821_g5135_i0		0.001	-10.22888878	0.008843648	0.037142579	yes	down	0	0	0	8.62	8.57	0	0	5.73
NODE_15783_length_3146_cov_15.482568_g1229_i5		183.52	7.519795328	0.01461375	0.045383649	yes	up	0.64	4.62	3.49	0	0	0	2.916666667	0
NODE_15784_length_3145_cov_83.762386_g4539_i3		0	-28.18290273	5.44E-13	2.04E-10	yes	down	0	0	0	141.99	176.52	0	0	106.17
NODE_15785_length_3145_cov_64.409387_g5136_i0	hypothetical protein K493DRAFT_312073 [Basidiobolus meristosporus CBS 931.73])	0	-11.07994339	0.004568741	0.031990926	yes	down	0	0	0	17.92	13.45	0	0	10.45666667
NODE_15787_length_3145_cov_37.019231_g5137_i0	hypothetical protein G6F22_002649 [Rhizopus oryzae])	0.001	-9.993874118	0.010532077	0.039510682	yes	down	0	0	0	7.45	7.18	0	0	4.876666667
NODE_15788_length_3145_cov_19.019883_g5138_i0	glycoside hydrolase family 3 protein [Phanerochaete sordida])	0.002	-9.291645655	0.017407701	0.049649296	yes	down	0	0	0	4.15	4.78	0	0	2.976666667
NODE_15791_length_3144_cov_66.682100_g67_i3	hypothetical protein P167DRAFT_296662 [Morchella conica CCBAS932])	58.337	5.866338439	0.009666097	0.03826989	yes	up	13.88	15.03	10.3	0.07	0.02	0.43	13.07	0.173333333
NODE_15795_length_3144_cov_22.316270_g5141_i0		0.001	-9.433633801	0.0157631	0.04718811	yes	down	0	0	0	4.5	5.35	0	0	3.283333333
NODE_15797_length_3143_cov_105.362035_g5143_i0	putative alpha-glucosidase [Basidiobolus meristosporus CBS 931.73])	0	-27.76347389	1.19E-12	2.25E-10	yes	down	0	0	0	162.99	191.07	0	0	118.02
NODE_15798_length_3143_cov_94.082518_g5144_i0	hypothetical protein BGZ73_006278 [Actinomortierella ambigua])	0	-12.62246496	0.001234115	0.029659345	yes	down	0	0	0	54.74	37.06	0	0	30.6
NODE_15803_length_3143_cov_23.409980_g5145_i0	adaptin N terminal region-domain-containing protein [Gigaspora rosea])	0.001	-9.602915495	0.013982321	0.044392965	yes	down	0	0	0	5.9	5.29	0	0	3.73
NODE_15805_length_3142_cov_101.045351_g5147_i0	TPR-like protein [Lentithecium fluviatile CBS 122367])	0	-11.96890857	0.002187181	0.030341321	yes	down	0	0	0	31.12	26.74	0	0	19.28666667
NODE_15808_length_3142_cov_81.467537_g5149_i0	hypothetical protein H8356DRAFT_929535 [Neocallimastix sp. JGI-2020a])	0	-11.61477224	0.002950021	0.030938959	yes	down	0	0	0	23.8	21.38	0	0	15.06
NODE_15809_length_3142_cov_51.704731_g5150_i0	recombinant sulfite oxidase [Basidiobolus meristosporus CBS 931.73])	0	-12.11998356	0.001920624	0.030293328	yes	down	0	0	0	32.78	31.21	0	0	21.33
NODE_15816_length_3141_cov_43.810705_g5152_i0		0.001	-10.42331157	0.00763432	0.035378701	yes	down	0	0	0	11.56	8.39	0	0	6.65
NODE_15822_length_3140_cov_101.278812_g5155_i0	hypothetical protein DFQ30_000512 [Apophysomyces sp. BC1015])	0	-12.35568234	0.001563779	0.030147658	yes	down	0	0	0	43.62	32.49	0	0	25.37
NODE_15824_length_3140_cov_87.527914_g257_i14	hypothetical protein P167DRAFT_483622 [Morchella conica CCBAS932])	251.129	7.972285755	0.001324561	0.029659345	yes	up	40.1	64.54	70.24	0	0.09	0.43	58.29333333	0.173333333
NODE_15829_length_3139_cov_94.193011_g5157_i0	DUF1680-domain-containing protein [Delitschia confertaspora ATCC 74209])	0	-12.20370733	0.001786085	0.030147658	yes	down	0	0	0	39.34	29.19	0	0	22.84333333
NODE_15838_length_3138_cov_52.743221_g5161_i0		0.001	-9.796915527	0.012162033	0.041828173	yes	down	0	0	0	6.01	6.71	0	0	4.24
NODE_15839_length_3138_cov_50.188174_g5162_i0	hypothetical protein BGX30_014753 [Mortierella sp. GBA39])	0.001	-10.62308386	0.006548264	0.034057596	yes	down	0	0	0	12.77	10.1	0	0	7.623333333
NODE_15844_length_3137_cov_76.649020_g5164_i0	glucan -alpha-maltohexaosidase precursor [Moniliophthora roreri MCA 2997])	0	-11.05551363	0.004659018	0.032087128	yes	down	0	0	0	16.37	14.38	0	0	10.25
NODE_15850_length_3136_cov_97.744361_g3979_i1	lipoxygenase [Pleurotus eryngii])	0	-27.42367359	2.23E-12	3.90E-10	yes	down	0	0	0	159.34	90.6	0	0	83.31333333
NODE_15851_length_3136_cov_92.397842_g4378_i1	phosphatidylserine decarboxylase [Allomyces macrogynus ATCC 38327])	0.001	-10.25885965	0.008646715	0.036836257	yes	down	0	0	0	7.46	9.97	0	0	5.81
NODE_15852_length_3136_cov_90.834913_g5168_i0	SNF2 family N-terminal domain-domain-containing protein [Syncephalastrum racemosum])	0	-12.13789969	0.001891074	0.03022306	yes	down	0	0	0	37.4	28.12	0	0	21.84
NODE_15856_length_3135_cov_108.048071_g905_i23	hypothetical protein P167DRAFT_605137 [Morchella conica CCBAS932])	6643.174	12.69765696	2.71E-05	0.003132949	yes	up	62.28	121.67	131.43	0	0	0	105.1266667	0
NODE_15859_length_3135_cov_19.768803_g5171_i0		0.002	-9.327916765	0.016973865	0.048942805	yes	down	0	0	0	3.93	5.21	0	0	3.046666667
NODE_15862_length_3134_cov_44.210991_g5174_i0	hypothetical protein BGX30_003651 [Mortierella sp. GBA39])	0.001	-10.39615794	0.007793786	0.035587981	yes	down	0	0	0	10.5	9	0	0	6.5
NODE_15870_length_3133_cov_69.590969_g5181_i0	E3 ubiquitin-protein ligase bre1 [Mortierella sp. GBA43])	0	-11.16494204	0.004266854	0.031672652	yes	down	0	0	0	17.73	15.49	0	0	11.07333333
NODE_15871_length_3133_cov_54.067736_g858_i2	GTP cyclohydrolase I, partial [Morchella conica CCBAS932])	159.292	7.315528513	0.016243414	0.047847383	yes	up	2.91	2.69	1.88	0	0	0	2.493333333	0
NODE_15874_length_3132_cov_60.908347_g4383_i1		0.001	-10.89063876	0.005311737	0.032588809	yes	down	0	0	0	18.02	9.94	0	0	9.32
NODE_15875_length_3132_cov_54.423895_g5182_i0		0.001	-10.73276016	0.006013053	0.033605561	yes	down	0	0	0	11.23	13.12	0	0	8.116666667
NODE_15878_length_3131_cov_78.916503_g4921_i1		0.001	-10.64956421	0.006415258	0.033977306	yes	down	0	0	0	13.46	9.94	0	0	7.8
NODE_15879_length_3131_cov_66.835625_g5183_i0	ribosomal protein S11-domain-containing protein [Glomus cerebriforme])	0	-27.99928164	7.68E-13	2.13E-10	yes	down	0	0	0	141.46	141	0	0	94.15333333
NODE_15887_length_3130_cov_100.096954_g5187_i0	hypothetical protein AMAG_14219 [Allomyces macrogynus ATCC 38327])	0	-13.21211889	0.000720067	0.028663049	yes	down	0	0	0	71.09	66.01	0	0	45.7
NODE_15891_length_3129_cov_45.946265_g5189_i0	hypothetical protein L202_02713 [Cryptococcus amylolentus CBS 6039])	0.002	-9.340051129	0.016830862	0.04872955	yes	down	0	0	0	5.22	4.2	0	0	3.14
NODE_15893_length_3129_cov_28.244430_g5053_i1	hypothetical protein B9Z19DRAFT_1121397 [Tuber borchii])	0.001	-9.72318476	0.012827493	0.042716057	yes	down	0	0	0	5.42	6.66	0	0	4.026666667
NODE_15894_length_3129_cov_27.852556_g5191_i0	putative ankyrin repeat [Rosellinia necatrix])	0.001	-9.792758114	0.012198725	0.041886119	yes	down	0	0	0	6.53	6.27	0	0	4.266666667
NODE_15898_length_3128_cov_81.278597_g5192_i0		0	-11.51721204	0.003199191	0.03123433	yes	down	0	0	0	17.89	23.91	0	0	13.93333333
NODE_15899_length_3128_cov_76.578827_g5193_i0	hypothetical protein ASPGLDRAFT_26340 [Aspergillus glaucus CBS 516.65])	0	-11.54186512	0.003134477	0.031157217	yes	down	0	0	0	25.26	18.26	0	0	14.50666667
NODE_15900_length_3128_cov_73.045231_g5194_i0	hypothetical protein K493DRAFT_312073 [Basidiobolus meristosporus CBS 931.73])	0	-11.29993546	0.003824428	0.031357179	yes	down	0	0	0	20.04	16.58	0	0	12.20666667
NODE_15901_length_3128_cov_69.985906_g5195_i0	hypothetical protein V501_03671 [Pseudogymnoascus sp. VKM F-4519 (FW-2642)])	0	-11.13671597	0.004365036	0.031815554	yes	down	0	0	0	18.39	14.38	0	0	10.92333333
NODE_15905_length_3128_cov_29.204851_g5198_i0	taxadiene synthase, partial [Fusarium solani])	0.001	-9.887586398	0.011385768	0.040738256	yes	down	0	0	0	7.19	6.51	0	0	4.566666667
NODE_15908_length_3127_cov_104.638689_g465_i20	hypothetical protein P167DRAFT_74902 [Morchella conica CCBAS932])	55.251	5.787937928	0.008292076	0.036309763	yes	up	63.9	129.14	100.44	0.41	0.66	1	97.82666667	0.69
NODE_15912_length_3127_cov_45.603279_g4590_i1	Peroxisomal targeting signal 1 receptor [Choanephora cucurbitarum])	0.001	-10.37979875	0.007891294	0.035748402	yes	down	0	0	0	10.3	9.01	0	0	6.436666667
NODE_15913_length_3127_cov_37.364918_g5025_i1	hypothetical protein PIROE2DRAFT_59551 [Piromyces sp. E2])	0.001	-10.08570195	0.009840901	0.03856362	yes	down	0	0	0	8.29	7.44	0	0	5.243333333
NODE_15917_length_3126_cov_46.540833_g4648_i1	serine/threonine protein kinase, AGC [Mortierella sp. NVP85])	0.001	-10.34641276	0.008093689	0.036011521	yes	down	0	0	0	11.68	7.42	0	0	6.366666667
NODE_15920_length_3125_cov_62.964895_g3825_i2		0.001	-10.37786348	0.007902901	0.035748402	yes	down	0	0	0	3.83	14.54	0	0	6.123333333
NODE_15921_length_3125_cov_27.361220_g5204_i0	related to UDP-N-acetylglucosamine pyrophosphorylase [Hanseniaspora guilliermondii])	0.001	-9.81296915	0.012021265	0.041643702	yes	down	0	0	0	7.59	5.55	0	0	4.38
NODE_15923_length_3124_cov_98.687890_g97_i5		517.19	9.014550998	0.00294768	0.030938959	yes	up	6.12	11.77	6.65	0	0	0	8.18	0
NODE_15924_length_3124_cov_83.156547_g5206_i0		0	-11.43778762	0.003416046	0.03123433	yes	down	0	0	0	21.84	18.47	0	0	13.43666667
NODE_15935_length_3123_cov_40.291858_g5211_i0	hypothetical protein SpCBS45565_g05016 [Spizellomyces sp. 'palustris'])	0.001	-10.34042093	0.008130501	0.036037012	yes	down	0	0	0	9.81	8.98	0	0	6.263333333
NODE_15936_length_3123_cov_34.618516_g2161_i6	hypothetical protein PMKS-001212 [Pichia membranifaciens])	0.001	-9.5613471	0.014402303	0.045058457	yes	down	0	0	0	4.15	6.59	0	0	3.58
NODE_15940_length_3122_cov_87.527094_g4691_i1	ubiquitin-protein ligase, cullin 4 [Basidiobolus meristosporus CBS 931.73])	0	-11.70401766	0.002737734	0.030778524	yes	down	0	0	0	25.33	23.05	0	0	16.12666667
NODE_15941_length_3122_cov_60.898194_g817_i24		624.116	9.285670065	0.002183915	0.030341321	yes	up	6.5	9.33	13.98	0	0	0	9.936666667	0
NODE_15943_length_3121_cov_99.814389_g5214_i0		0	-13.69984304	0.000453748	0.026724465	yes	down	0	0	0	100.14	92.74	0	0	64.29333333
NODE_15945_length_3121_cov_85.789422_g5085_i1	alpha/beta-hydrolase [Rhizophagus irregularis])	0.001	-10.88153058	0.005350094	0.032719624	yes	down	0	0	0	14.23	13.11	0	0	9.113333333
NODE_15947_length_3121_cov_72.713206_g5216_i0	histone-fold-containing protein [Rhizophagus irregularis DAOM 181602=DAOM 197198])	0	-11.01653207	0.004806419	0.03222576	yes	down	0	0	0	10.91	18.45	0	0	9.786666667
NODE_15949_length_3121_cov_28.455322_g5014_i1		0.001	-9.796151065	0.012168773	0.041837001	yes	down	0	0	0	7.03	5.91	0	0	4.313333333
NODE_15955_length_3120_cov_29.762077_g5218_i0	hypothetical protein G6F57_012982 [Rhizopus oryzae])	0.001	-9.943450825	0.010929701	0.039965459	yes	down	0	0	0	6.83	7.36	0	0	4.73
NODE_15963_length_3119_cov_81.068376_g5223_i0	hypothetical protein INT44_004667 [Umbelopsis vinacea])	0	-11.59009479	0.003011316	0.031035939	yes	down	0	0	0	25.48	19.58	0	0	15.02
NODE_15967_length_3119_cov_29.830375_g5225_i0		0.001	-9.501972356	0.01502149	0.045966492	yes	down	0	0	0	5.21	5.26	0	0	3.49
NODE_15968_length_3119_cov_19.966469_g5226_i0		0.002	-9.36170371	0.016578315	0.048364975	yes	down	0	0	0	5.65	3.99	0	0	3.213333333
NODE_15969_length_3118_cov_97.640250_g5227_i0	hypothetical protein THASP1DRAFT_7144, partial [Thamnocephalis sphaerospora])	0	-11.06867383	0.00105103	0.029447471	yes	down	0.12	0	0	31.35	29.33	0	0.04	20.22666667
NODE_15971_length_3118_cov_90.661953_g4379_i1	kinase-like protein [Basidiobolus meristosporus CBS 931.73])	0	-11.49545268	0.003257318	0.03123433	yes	down	0	0	0	19.06	22.46	0	0	13.84
NODE_15972_length_3118_cov_77.523512_g5228_i0	hypothetical protein G9A89_001888 [Geosiphon pyriformis])	0	-11.34008658	0.003701126	0.0312907	yes	down	0	0	0	20.36	17.37	0	0	12.57666667
NODE_15976_length_3117_cov_100.739145_g1267_i7	hypothetical protein P167DRAFT_531471 [Morchella conica CCBAS932])	1030.509	10.00914098	0.000964346	0.029259897	yes	up	8.81	22.88	17.43	0	0	0	16.37333333	0
NODE_15979_length_3117_cov_71.905592_g3135_i2	Transducin (beta)-like 3 [Podila clonocystis])	0.001	-10.95995025	0.005027888	0.032339403	yes	down	0	0	0	16.26	12.84	0	0	9.7
NODE_15987_length_3116_cov_50.118460_g5233_i0	hypothetical protein BC937DRAFT_91460 [Endogone sp. FLAS-F59071])	0.001	-10.59803898	0.006676337	0.034238341	yes	down	0	0	0	12.98	9.72	0	0	7.566666667
NODE_15990_length_3115_cov_100.729098_g5235_i0	kinase-like protein, partial [Anaeromyces robustus])	0	-12.56230122	0.001302293	0.029659345	yes	down	0	0	0	47.59	40.55	0	0	29.38
NODE_15992_length_3115_cov_72.227123_g5236_i0		0	-11.18263481	0.004206338	0.031614508	yes	down	0	0	0	15.11	18.31	0	0	11.14
NODE_15995_length_3115_cov_47.471034_g5237_i0	hypothetical protein K493DRAFT_299802 [Basidiobolus meristosporus CBS 931.73])	0.001	-10.57420964	0.006800281	0.034356226	yes	down	0	0	0	7.67	13.93	0	0	7.2
NODE_15997_length_3115_cov_26.635616_g5238_i0	hypothetical protein G6F57_012175 [Rhizopus oryzae])	0.001	-9.720897164	0.012848646	0.042744708	yes	down	0	0	0	6.91	5.43	0	0	4.113333333
NODE_159_length_23221_cov_62.867741_g71_i0	cysteine proteinase [Morchella conica CCBAS932])	0	-12.73954198	5.39E-05	0.005683466	yes	down	0.06	0	0.03	76.92	64.36	0	0.03	47.09333333
NODE_16001_length_3114_cov_54.618703_g5239_i0	iron-sulfur clusters transporter atm1, mitochondrial precursor [Pyrenochaeta sp. DS3sAY3a])	0.001	-10.63361281	0.006495085	0.033989048	yes	down	0	0	0	14.13	9.27	0	0	7.8
NODE_16004_length_3114_cov_29.682581_g5240_i0	subtilisin-like protease [Colletotrichum incanum])	0.001	-9.877666023	0.0114685	0.04080255	yes	down	0	0	0	8.25	5.59	0	0	4.613333333
NODE_16007_length_3113_cov_101.238801_g5243_i0	hypothetical protein BGZ73_005694 [Actinomortierella ambigua])	0	-12.65692172	0.001196569	0.029659345	yes	down	0	0	0	46.03	47.46	0	0	31.16333333
NODE_16008_length_3113_cov_91.131094_g5244_i0	glycogen debranching enzyme GlgX [Spizellomyces punctatus DAOM BR117])	0	-12.02805363	0.002079025	0.030341321	yes	down	0	0	0	33.97	27.09	0	0	20.35333333
NODE_16009_length_3113_cov_71.627141_g4589_i1	hypothetical protein G6F24_012533 [Rhizopus oryzae])	0	-11.13312778	0.004377662	0.031815554	yes	down	0	0	0	18.41	14.44	0	0	10.95
NODE_16012_length_3113_cov_33.853096_g5245_i0	kinase-like protein [Gonapodya prolifera JEL478])	0.001	-10.12251692	0.009575354	0.038111888	yes	down	0	0	0	8.34	7.86	0	0	5.4
NODE_16018_length_3112_cov_58.263262_g4870_i1	TBC-domain-containing protein [Basidiobolus meristosporus CBS 931.73])	0.001	-10.69976175	0.00616978	0.033784264	yes	down	0	0	0	12.23	11.93	0	0	8.053333333
NODE_16026_length_3110_cov_62.306627_g5250_i0	hypothetical protein PIROE2DRAFT_60187 [Piromyces sp. E2])	0	-11.08975198	0.004532943	0.031966077	yes	down	0	0	0	18.44	13.56	0	0	10.66666667
NODE_16028_length_3110_cov_52.707221_g5252_i0		0.001	-9.772661599	0.003458818	0.03123433	yes	down	0	0.11	0	13.02	11.79	0	0.036666667	8.27
NODE_16032_length_3109_cov_98.071900_g5255_i0	glycosyltransferase family 2 protein [Gonapodya prolifera JEL478])	0	-13.65612489	0.000473208	0.026774113	yes	down	0	0	0	79.25	106.05	0	0	61.76666667
NODE_16034_length_3109_cov_65.345317_g5256_i0		0	-11.05869179	0.004647183	0.032087128	yes	down	0	0	0	17.66	13.6	0	0	10.42
NODE_16035_length_3109_cov_63.217018_g4298_i1	F-box and leucine-rich repeat protein 4 [Dissophora ornata])	0	-11.16633944	0.004262046	0.031672652	yes	down	0	0	0	17.73	15.77	0	0	11.16666667
NODE_16038_length_3109_cov_52.372032_g3273_i3		0	-27.4965015	1.95E-12	3.46E-10	yes	down	0	0	0	119.66	170.28	0	0	96.64666667
NODE_16045_length_3107_cov_96.420132_g465_i21	hypothetical protein P167DRAFT_534328 [Morchella conica CCBAS932])	150.703	7.235561232	0.009281436	0.037802807	yes	up	21.14	38.36	30.87	0	0	0.76	30.12333333	0.253333333
NODE_16046_length_3107_cov_89.802310_g5260_i0	kinesin-domain-containing protein, partial [Coemansia reversa NRRL 1564])	0	-11.95064443	0.002221607	0.030341321	yes	down	0	0	0	30.63	27.13	0	0	19.25333333
NODE_16050_length_3107_cov_32.784158_g5262_i0	hypothetical protein BGX31_011548 [Mortierella sp. GBA43])	0.001	-10.09334982	0.009785203	0.038482814	yes	down	0	0	0	8.98	7.04	0	0	5.34
NODE_16052_length_3106_cov_63.953120_g5263_i0		0.001	-10.90404526	0.00525573	0.032502859	yes	down	0	0	0	14.29	13.6	0	0	9.296666667
NODE_16057_length_3105_cov_41.207067_g5265_i0	hypothetical protein H100_02146 [Trichophyton rubrum MR850])	0.001	-10.36590357	0.007974973	0.035840016	yes	down	0	0	0	10.28	8.99	0	0	6.423333333
NODE_16062_length_3104_cov_44.053518_g5268_i0		44.262	5.467998559	0.012105574	0.041745287	yes	up	34.99	34.74	37.87	0.22	0.24	0.65	35.86666667	0.37
NODE_16070_length_3102_cov_59.122645_g2443_i1	hypothetical protein BGW41_002698 [Actinomortierella wolfii])	0.001	-10.37074287	0.00794574	0.035787099	yes	down	0	0	0	8.19	10.86	0	0	6.35
NODE_16072_length_3102_cov_36.821818_g5274_i0	protein serine/threonine phosphatase 2C [Basidiobolus meristosporus CBS 931.73])	0.001	-10.2408583	0.008764523	0.037050826	yes	down	0	0	0	9.43	8.27	0	0	5.9
NODE_16075_length_3101_cov_57.152778_g4742_i1	Structural maintenance of chromosomes protein 5 [Entomortierella beljakovae])	0.001	-10.02548494	0.010289418	0.039255812	yes	down	0	0	0	9.88	5.62	0	0	5.166666667
NODE_16076_length_3101_cov_43.123677_g5275_i0	hypothetical protein BCR36DRAFT_585421 [Piromyces finnis])	0.001	-10.43212231	0.007583209	0.035318149	yes	down	0	0	0	10.32	9.83	0	0	6.716666667
NODE_16077_length_3101_cov_38.296627_g5175_i1	hypothetical protein SPPG_07462 [Spizellomyces punctatus DAOM BR117])	0.001	-10.01971012	0.010333373	0.039303861	yes	down	0	0	0	6.54	8.43	0	0	4.99
NODE_16078_length_3101_cov_27.156085_g5276_i0	hypothetical protein SPPG_00641 [Spizellomyces punctatus DAOM BR117])	0.001	-9.769896891	0.012402251	0.042123636	yes	down	0	0	0	6.73	6.03	0	0	4.253333333
NODE_16084_length_3099_cov_25.252151_g3490_i1		0.001	-9.403015314	0.016105697	0.047620096	yes	down	0	0	0	5.72	4.26	0	0	3.326666667
NODE_16088_length_3097_cov_82.931126_g5279_i0	dynamin 1-like protein [Nematocida displodere])	0	-11.54883178	0.003116408	0.031151576	yes	down	0	0	0	24.11	19.88	0	0	14.66333333
NODE_16089_length_3097_cov_53.312583_g5280_i0		0.001	-10.70363002	0.00615122	0.033784264	yes	down	0	0	0	13.78	10.76	0	0	8.18
NODE_16091_length_3097_cov_32.820861_g5282_i0	hypothetical protein GcC1_168019, partial [Golovinomyces cichoracearum])	0.001	-10.05417953	0.010073469	0.038910117	yes	down	0	0	0	7.15	8.26	0	0	5.136666667
NODE_16092_length_3097_cov_23.962252_g4846_i1		0.001	-9.480009307	0.015256407	0.046349384	yes	down	0	0	0	6.9	3.76	0	0	3.553333333
NODE_16095_length_3096_cov_69.695926_g4457_i1	wings apart-like protein regulation of heterochromatin-domain-containing protein [Glomus cerebriforme])	0	-11.10433613	0.004480185	0.03188498	yes	down	0	0	0	17.04	15.21	0	0	10.75
NODE_16106_length_3094_cov_45.412662_g5290_i0	hypothetical protein BGX30_012641 [Mortierella sp. GBA39])	0.001	-10.52772589	0.007048026	0.03462711	yes	down	0	0	0	11.54	10.11	0	0	7.216666667
NODE_16108_length_3094_cov_26.462380_g5291_i0	hypothetical protein ID866_9668 [Astraeus odoratus])	0.001	-9.669712871	0.013330076	0.043463371	yes	down	0	0	0	6.03	5.87	0	0	3.966666667
NODE_16112_length_3093_cov_81.721154_g5293_i0		0	-11.56786738	0.003067518	0.031102083	yes	down	0	0	0	20.26	23.77	0	0	14.67666667
NODE_16113_length_3093_cov_70.150531_g5294_i0	Glycosyltransferase Family 4 protein [Gigaspora rosea])	0	-11.33739567	0.003709275	0.0312907	yes	down	0	0	0	20.02	17.91	0	0	12.64333333
NODE_16116_length_3093_cov_33.852454_g5295_i0	kinase-like protein, partial [Linnemannia elongata AG-77])	0.001	-10.02937993	0.010259865	0.039190264	yes	down	0	0	0	8.44	6.93	0	0	5.123333333
NODE_16120_length_3092_cov_64.732007_g5297_i0	hypothetical protein BGX30_012641 [Mortierella sp. GBA39])	0	-11.02745394	0.0047647	0.032186004	yes	down	0	0	0	15.04	15.41	0	0	10.15
NODE_16121_length_3092_cov_29.810614_g5298_i0	hypothetical protein PhCBS80983_g02997 [Powellomyces hirtus])	0.001	-9.753814025	0.012547229	0.042314719	yes	down	0	0	0	6.01	6.55	0	0	4.186666667
NODE_16123_length_3091_cov_85.061048_g4058_i2	hypothetical protein AA0118_g9767 [Alternaria tenuissima])	0.001	-9.982769873	0.010618519	0.039629231	yes	down	0	0	0	7.68	7.13	0	0	4.936666667
NODE_16126_length_3091_cov_70.929330_g5300_i0	WD40 repeat-like protein [Rhizoclosmatium globosum])	0.002	-9.345296457	0.016769374	0.048649867	yes	down	0	0	0	4.52	4.94	0	0	3.153333333
NODE_16128_length_3091_cov_47.508958_g5301_i0		0.001	-10.50944022	0.007147685	0.034729576	yes	down	0	0	0	11.72	9.72	0	0	7.146666667
NODE_16129_length_3091_cov_43.599204_g5302_i0	hypothetical protein K505DRAFT_341133 [Melanomma pulvis-pyrius CBS 109.77])	0.001	-10.44927118	0.007484608	0.035142221	yes	down	0	0	0	11.5	9.1	0	0	6.866666667
NODE_16133_length_3090_cov_94.462330_g5304_i0	kinesin-domain-containing protein [Gonapodya prolifera JEL478])	0	-12.09211337	0.001967434	0.030341321	yes	down	0	0	0	40.78	24.29	0	0	21.69
NODE_16135_length_3090_cov_75.488882_g5305_i0	6-phosphofructo-2-kinase-domain-containing protein [Absidia repens])	0	-11.47373124	0.003316302	0.03123433	yes	down	0	0	0	20.5	21.01	0	0	13.83666667
NODE_16138_length_3090_cov_64.688350_g5306_i0	60S ribosomal protein L11 [Basidiobolus meristosporus CBS 931.73])	0	-28.39388567	3.65E-13	1.80E-10	yes	down	0	0	0	200.04	185.96	0	0	128.6666667
NODE_16145_length_3089_cov_51.792829_g5309_i0		0.001	-10.71212146	0.006110652	0.033728532	yes	down	0	0	0	11.21	13.16	0	0	8.123333333
NODE_16146_length_3089_cov_22.048473_g5310_i0		0.001	-9.430577169	0.01579701	0.047247304	yes	down	0	0	0	4.28	5.7	0	0	3.326666667
NODE_16150_length_3088_cov_98.221189_g5313_i0	BRO1-domain-containing protein [Basidiobolus meristosporus CBS 931.73])	0	-12.00292546	0.002124362	0.030341321	yes	down	0	0	0	32.1	28.2	0	0	20.1
NODE_16152_length_3088_cov_83.203255_g2712_i3		0.001	-10.79230489	0.005739297	0.033231448	yes	down	0	0	0	13.36	12.62	0	0	8.66
NODE_16156_length_3087_cov_88.723588_g5316_i0	Subtilisin-like protease SBT1.7 [Colletotrichum siamense])	0	-13.63995688	0.0004806	0.026906379	yes	down	0	0	0	89.3	96.83	0	0	62.04333333
NODE_16157_length_3087_cov_87.593355_g2212_i6	uncharacterized protein MELLADRAFT_37995 [Melampsora larici-populina 98AG31])	0	-11.43759286	0.003416594	0.03123433	yes	down	0	0	0	2.33	35.66	0	0	12.66333333
NODE_16160_length_3087_cov_25.025914_g5318_i0		0.001	-9.625054093	0.013763091	0.044072881	yes	down	0	0	0	6.28	5.34	0	0	3.873333333
NODE_16162_length_3086_cov_62.067464_g5319_i0	kinase-like domain-containing protein [Crepidotus variabilis])	0.001	-10.07326651	0.00993207	0.03872248	yes	down	0	0	0	9.11	6.82	0	0	5.31
NODE_16165_length_3085_cov_95.010306_g5320_i0	hypothetical protein G6F68_009591 [Rhizopus microsporus])	0	-12.06179583	0.002019543	0.030341321	yes	down	0	0	0	32.24	30.47	0	0	20.90333333
NODE_16172_length_3085_cov_36.132979_g5324_i0		0.001	-10.0040395	0.010453493	0.039453996	yes	down	0	0	0	9.15	6.11	0	0	5.086666667
NODE_16173_length_3084_cov_99.974061_g5325_i0	tRNA synthetases class I, catalytic domain-containing protein [Neocallimastix sp. JGI-2020a])	0	-12.4477687	0.001441779	0.029975397	yes	down	0	0	0	47.29	35.42	0	0	27.57
NODE_16176_length_3084_cov_40.773196_g5327_i0	RNA-binding domain-containing protein [Basidiobolus meristosporus CBS 931.73])	0.001	-10.37879264	0.007897327	0.035748402	yes	down	0	0	0	12.16	7.68	0	0	6.613333333
NODE_16182_length_3083_cov_88.937126_g47_i6	hypothetical protein P167DRAFT_572966 [Morchella conica CCBAS932])	281.109	8.134984962	0.004290729	0.031682955	yes	up	3.11	11.83	11.63	0.03	0	0	8.856666667	0.01
NODE_16184_length_3083_cov_77.176647_g511_i9		76.1	6.249816447	0.013398739	0.043591824	yes	up	11.25	16.28	11.7	0.03	0	0.56	13.07666667	0.196666667
NODE_16186_length_3083_cov_69.464405_g5321_i1	spermidine resistance protein [Entomophthora muscae])	0	-11.9734818	0.002178637	0.030341321	yes	down	0	0	0	24.34	33.83	0	0	19.39
NODE_16187_length_3083_cov_68.271790_g5332_i0	hypothetical protein BC937DRAFT_94432 [Endogone sp. FLAS-F59071])	0	-11.07765619	0.004577125	0.031990926	yes	down	0	0	0	19.31	12.84	0	0	10.71666667
NODE_16188_length_3083_cov_61.130073_g4965_i1	SAICAR synthase-like protein [Basidiobolus meristosporus CBS 931.73])	0.001	-10.86639391	0.005414394	0.032812074	yes	down	0	0	0	13.32	13.98	0	0	9.1
NODE_16190_length_3083_cov_57.008317_g5334_i0	hypothetical protein SpCBS45565_g03463 [Spizellomyces sp. 'palustris'])	0.001	-10.85247683	0.005474127	0.032858855	yes	down	0	0	0	14.87	12.4	0	0	9.09
NODE_16191_length_3083_cov_56.321357_g5335_i0		0.001	-10.84087169	0.005524392	0.032885902	yes	down	0	0	0	13.37	13.49	0	0	8.953333333
NODE_16193_length_3083_cov_38.958417_g5337_i0	hypothetical protein CGLO_11195 [Colletotrichum gloeosporioides Cg-14])	0.001	-9.424290063	0.015866962	0.047342751	yes	down	0	0	0	5.2	4.88	0	0	3.36
NODE_16194_length_3083_cov_15.141717_g5338_i0		50.131	5.647644597	0.014056066	0.044523285	yes	up	5.48	9.91	6.6	0.02	0.04	0.22	7.33	0.093333333
NODE_16196_length_3082_cov_89.826622_g5044_i1	hypothetical protein G6F35_010653 [Rhizopus oryzae])	0	-12.60383055	0.001254871	0.029659345	yes	down	0	0	0	38.04	52.08	0	0	30.04
NODE_16197_length_3082_cov_51.578369_g5339_i0	hypothetical protein BC938DRAFT_471911 [Jimgerdemannia flammicorona])	0.001	-10.70056796	0.006165908	0.033784264	yes	down	0	0	0	12.76	11.7	0	0	8.153333333
NODE_16199_length_3082_cov_21.171048_g5340_i0	hypothetical protein C2G38_1942997, partial [Gigaspora rosea])	0.001	-9.412886654	0.015994536	0.047484456	yes	down	0	0	0	5.71	4.38	0	0	3.363333333
NODE_16204_length_3081_cov_80.620173_g5342_i0		0	-11.60543871	0.002973069	0.031035137	yes	down	0	0	0	25.42	20.62	0	0	15.34666667
NODE_16205_length_3081_cov_68.366511_g5343_i0	hypothetical protein G6F31_021439 [Rhizopus oryzae])	0	-11.07751411	0.004577647	0.031990926	yes	down	0	0	0	15.14	16.43	0	0	10.52333333
NODE_16213_length_3079_cov_80.923051_g5346_i0	hypothetical protein RclHR1_07050002 [Rhizophagus clarus])	0	-11.45614494	0.003364768	0.03123433	yes	down	0	0	0	23.39	18.22	0	0	13.87
NODE_16220_length_3078_cov_88.480506_g5347_i0	hypothetical protein RclHR1_03650009 [Rhizophagus clarus])	0	-11.72547267	0.002688826	0.030763527	yes	down	0	0	0	27	22.99	0	0	16.66333333
NODE_16225_length_3078_cov_57.250916_g5349_i0	ATP-dependent metallopeptidase Hfl [Choiromyces venosus 120613-1])	0.001	-10.78012846	0.005794346	0.033345133	yes	down	0	0	0	13.74	12.18	0	0	8.64
NODE_16234_length_3077_cov_48.334667_g5353_i0		0.001	-10.58686017	0.006734226	0.034265357	yes	down	0	0	0	11.67	10.96	0	0	7.543333333
NODE_16237_length_3077_cov_26.624333_g5355_i0		0.001	-9.756464566	0.012523233	0.042295149	yes	down	0	0	0	8.14	4.81	0	0	4.316666667
NODE_16241_length_3076_cov_65.832944_g5357_i0	hypothetical protein G6F22_010910 [Rhizopus oryzae])	0	-11.05322883	0.004667543	0.032087128	yes	down	0	0	0	16.5	14.83	0	0	10.44333333
NODE_16244_length_3075_cov_104.014676_g4969_i1	hypothetical protein BD289DRAFT_449472 [Coniella lustricola])	0	-13.27998249	0.000675846	0.028501299	yes	down	0	0	0	89.97	58.55	0	0	49.50666667
NODE_16246_length_3075_cov_68.380254_g5359_i0	peptide-n-(n-acetyl-beta-glucosaminyl)asparagine amidase-like [Lichtheimia corymbifera JMRC:FSU:9682])	0	-11.00920061	0.004834609	0.032256193	yes	down	0	0	0	16.26	14.17	0	0	10.14333333
NODE_16251_length_3075_cov_11.938959_g5363_i0	hypothetical protein P167DRAFT_571602 [Morchella conica CCBAS932])	141.032	7.139873791	0.011695735	0.041107724	yes	up	3.82	5.56	3.84	0.03	0	0	4.406666667	0.01
NODE_16257_length_3073_cov_74.402870_g5367_i0		0	-11.31483011	0.003778258	0.0312907	yes	down	0	0	0	25.06	13.29	0	0	12.78333333
NODE_16259_length_3073_cov_57.997997_g5368_i0		0.001	-10.78665285	0.00576479	0.033275075	yes	down	0	0	0	14.85	11.37	0	0	8.74
NODE_16260_length_3073_cov_46.101802_g5369_i0	hypothetical protein [Absidia glauca])	0.001	-10.50022484	0.007198388	0.0347982	yes	down	0	0	0	11.58	9.84	0	0	7.14
NODE_16261_length_3073_cov_34.797397_g5087_i1	putative u3 small nucleolar rna-associated protein [Diaporthe ampelina])	0.001	-10.00596527	0.010438665	0.03942525	yes	down	0	0	0	9.22	6.13	0	0	5.116666667
NODE_16262_length_3073_cov_22.298398_g5370_i0		0.001	-9.492023616	0.015127504	0.04612001	yes	down	0	0	0	5.72	4.92	0	0	3.546666667
NODE_16263_length_3072_cov_87.517529_g257_i15	hypothetical protein P167DRAFT_483622 [Morchella conica CCBAS932])	38.071	5.250603922	0.016921897	0.048890761	yes	up	41.63	45.01	55.83	0.19	0.13	2.92	47.49	1.08
NODE_16275_length_3071_cov_90.792919_g484_i8	hypothetical protein P167DRAFT_537052 [Morchella conica CCBAS932])	5564.788	12.44211105	3.80E-05	0.004203731	yes	up	105.83	81.48	80.09	0	0	0	89.13333333	0
NODE_16276_length_3071_cov_63.857047_g1614_i4		480.404	8.90810394	0.003366045	0.03123433	yes	up	4.35	6.99	12.04	0	0	0	7.793333333	0
NODE_16278_length_3071_cov_49.396460_g5377_i0		0.001	-10.59538393	0.006690046	0.034239246	yes	down	0	0	0	13.16	9.85	0	0	7.67
NODE_16279_length_3071_cov_40.050768_g3773_i3		0.001	-9.455629411	0.015520961	0.046816195	yes	down	0	0	0	5.47	4.91	0	0	3.46
NODE_1627_length_12217_cov_90.541186_g345_i2	hypothetical protein P167DRAFT_561688 [Morchella conica CCBAS932])	4236.27	12.0485789	6.64E-05	0.006727075	yes	up	13.85	19.53	14.8	0	0	0	16.06	0
NODE_16280_length_3071_cov_35.074816_g5378_i0	unnamed protein product [Rhizophagus irregularis])	0.001	-10.02142769	0.010320282	0.039279572	yes	down	0	0	0	9.39	6.15	0	0	5.18
NODE_16285_length_3069_cov_87.955548_g5380_i0	1-deoxy-D-xylulose 5-phosphate synthase [Syncephalis pseudoplumigaleata])	0	-12.40847519	0.001492722	0.030147658	yes	down	0	0	0	40.43	39.65	0	0	26.69333333
NODE_16286_length_3069_cov_67.210227_g5381_i0	hypothetical protein Glove_578g28 [Diversispora epigaea])	0	-11.02752754	0.00476442	0.032186004	yes	down	0	0	0	17.26	13.74	0	0	10.33333333
NODE_16291_length_3068_cov_93.563691_g5331_i1	hypothetical protein INT43_005959 [Umbelopsis isabellina])	0	-12.20305064	0.001787106	0.030147658	yes	down	0	0	0	36.83	32.9	0	0	23.24333333
NODE_16296_length_3068_cov_55.511535_g5385_i0		0.001	-10.58542963	0.006741667	0.034265357	yes	down	0	0	0	10.5	12.01	0	0	7.503333333
NODE_16305_length_3067_cov_60.280936_g5389_i0	TBC-domain-containing protein [Basidiobolus meristosporus CBS 931.73])	0.001	-10.86358816	0.005426389	0.032828146	yes	down	0	0	0	14.15	13.36	0	0	9.17
NODE_16306_length_3067_cov_49.947492_g5390_i0		0.001	-10.63503682	0.006487922	0.033989048	yes	down	0	0	0	10.4	12.84	0	0	7.746666667
NODE_16308_length_3067_cov_21.629097_g5391_i0	WD40 repeat-like protein [Basidiobolus meristosporus CBS 931.73])	0.001	-9.456127974	0.015515511	0.046810589	yes	down	0	0	0	4.82	5.48	0	0	3.433333333
NODE_16313_length_3066_cov_100.639679_g5394_i0	hypothetical protein Glove_100g23 [Diversispora epigaea])	0	-13.26653737	0.000684401	0.028561824	yes	down	0	0	0	79.46	66.73	0	0	48.73
NODE_16314_length_3066_cov_90.286049_g5395_i0	WD40 repeat-like protein [Basidiobolus meristosporus CBS 931.73])	0	-11.94413034	0.002234005	0.030341321	yes	down	0	0	0	35.04	23.88	0	0	19.64
NODE_16315_length_3066_cov_68.262630_g5396_i0	uncharacterized protein APUU_41338A [Aspergillus puulaauensis])	0.001	-9.712455133	0.012926974	0.04285444	yes	down	0	0	0	6.21	6.14	0	0	4.116666667
NODE_16316_length_3066_cov_60.311810_g5397_i0	hypothetical protein BGZ51_003124 [Haplosporangium sp. Z 767])	0.001	-10.86551034	0.005418168	0.032815852	yes	down	0	0	0	15.15	12.54	0	0	9.23
NODE_16317_length_3066_cov_59.069923_g5398_i0	Autophagy-related protein 13 [Debaryomyces fabryi])	0.001	-10.85900237	0.005446045	0.032828146	yes	down	0	0	0	14.15	13.29	0	0	9.146666667
NODE_16325_length_3064_cov_93.174088_g4856_i2	hypothetical protein C2G38_2204448 [Gigaspora rosea])	0	-11.66093429	0.002838409	0.030841414	yes	down	0	0	0	22.94	24.66	0	0	15.86666667
NODE_16329_length_3064_cov_45.356210_g600_i11	hypothetical protein P167DRAFT_562939 [Morchella conica CCBAS932])	367.4	8.521208907	0.005216454	0.032427776	yes	up	2.24	9.09	6.57	0	0	0	5.966666667	0
NODE_16330_length_3064_cov_43.864078_g5403_i0	hypothetical protein VICG_01884 [Vittaforma corneae ATCC 50505])	0.001	-10.49256864	0.007240758	0.034828893	yes	down	0	0	0	10.77	10.5	0	0	7.09
NODE_16331_length_3064_cov_32.616672_g5404_i0		0.001	-9.900227643	0.011281113	0.040558408	yes	down	0	0	0	7.47	6.69	0	0	4.72
NODE_16342_length_3062_cov_94.826131_g5407_i0	hypothetical protein G6F35_010653 [Rhizopus oryzae])	0	-27.84186903	1.03E-12	2.15E-10	yes	down	0	0	0	137.84	122.06	0	0	86.63333333
NODE_16343_length_3062_cov_91.180570_g5408_i0		0.001	-10.60463445	0.006642393	0.03421438	yes	down	0	0	0	14.81	8.65	0	0	7.82
NODE_16344_length_3062_cov_88.155444_g5409_i0	uncharacterized protein SmJEL517_g01364 [Synchytrium microbalum])	0	-11.57361991	0.003052881	0.031067193	yes	down	0	0	0	24.97	20.35	0	0	15.10666667
NODE_16352_length_3060_cov_77.873617_g5415_i0	hypothetical protein N431DRAFT_549163 [Chalara longipes BDJ])	0	-11.36676543	0.003621207	0.031283514	yes	down	0	0	0	22.39	17.02	0	0	13.13666667
NODE_16353_length_3060_cov_73.260476_g5416_i0		0	-11.42598601	0.003449387	0.03123433	yes	down	0	0	0	20.3	20.32	0	0	13.54
NODE_16354_length_3060_cov_72.804894_g5417_i0		0	-11.200785	0.004145067	0.031545272	yes	down	0	0	0	20.3	14.87	0	0	11.72333333
NODE_16356_length_3060_cov_57.765337_g5419_i0		0.001	-10.68310239	0.006250294	0.033829129	yes	down	0	0	0	14.24	10.33	0	0	8.19
NODE_16357_length_3060_cov_51.313443_g5420_i0	glycoside hydrolase family 95 protein [Oidiodendron maius Zn])	0.001	-10.61881126	0.006569955	0.03410482	yes	down	0	0	0	11.35	11.83	0	0	7.726666667
NODE_16363_length_3059_cov_98.953722_g257_i16	hypothetical protein P167DRAFT_563407 [Morchella conica CCBAS932])	389.624	8.605940241	0.002072677	0.030341321	yes	up	20.56	23.74	22.6	0.05	0	0	22.3	0.016666667
NODE_16372_length_3058_cov_100.512244_g5427_i0	hypothetical protein G6F35_010653 [Rhizopus oryzae])	0	-12.67081513	0.001181731	0.029659345	yes	down	0	0	0	51.41	45.4	0	0	32.27
NODE_16373_length_3058_cov_91.456894_g5428_i0	hypothetical protein SPPG_02047 [Spizellomyces punctatus DAOM BR117])	0	-11.97054054	0.002184128	0.030341321	yes	down	0	0	0	36.29	23.97	0	0	20.08666667
NODE_16375_length_3058_cov_71.769540_g5429_i0	hypothetical protein SpCBS45565_g04295 [Spizellomyces sp. 'palustris'])	0	-11.18100647	0.004211875	0.031614508	yes	down	0	0	0	19.3	15.31	0	0	11.53666667
NODE_16378_length_3058_cov_39.624958_g5430_i0	hypothetical protein ID866_1623 [Astraeus odoratus])	0.001	-10.28060788	0.008506277	0.036629008	yes	down	0	0	0	11.44	7.26	0	0	6.233333333
NODE_16385_length_3056_cov_87.709970_g5436_i0		0	-12.59017892	0.001270281	0.029659345	yes	down	0	0	0	36.77	53.14	0	0	29.97
NODE_16392_length_3055_cov_62.173271_g5439_i0	Ankyrin repeat domain-containing protein 13C [Podila minutissima])	0	-11.03947474	0.004719163	0.032117664	yes	down	0	0	0	16.51	14.76	0	0	10.42333333
NODE_16393_length_3055_cov_46.338482_g1581_i1		0.001	-10.26294539	0.008620175	0.036750517	yes	down	0	0	0	7.87	10.13	0	0	6
NODE_16396_length_3054_cov_74.249580_g5442_i0	hypothetical protein Kpol_1037p6 [Vanderwaltozyma polyspora DSM 70294])	0	-11.15990603	0.004284223	0.031677503	yes	down	0	0	0	17.75	16.23	0	0	11.32666667
NODE_16398_length_3054_cov_28.853544_g5444_i0		0.001	-9.81125751	0.012036204	0.041649616	yes	down	0	0	0	8.01	5.48	0	0	4.496666667
NODE_16400_length_3053_cov_86.026546_g5446_i0	60S ribosomal protein L1-B [Basidiobolus meristosporus CBS 931.73])	0	-13.02959703	0.000144522	0.012600087	yes	down	0	0	0.22	206.97	214.98	0	0.073333333	140.65
NODE_16401_length_3053_cov_78.820901_g478_i16	hypothetical protein P167DRAFT_601940 [Morchella conica CCBAS932])	468.814	8.87287265	0.001670217	0.030147658	yes	up	14.1	17.59	12.6	0	0	0.16	14.76333333	0.053333333
NODE_16403_length_3053_cov_43.448589_g5099_i1	hypothetical protein M422DRAFT_118874, partial [Sphaerobolus stellatus SS14])	0.001	-10.2669314	0.008594352	0.036724424	yes	down	0	0	0	9.62	8.7	0	0	6.106666667
NODE_16407_length_3053_cov_22.708333_g5449_i0	hypothetical protein EC968_009337 [Mortierella alpina])	0.001	-9.484155755	0.01521181	0.046259452	yes	down	0	0	0	5.96	4.73	0	0	3.563333333
NODE_16408_length_3053_cov_20.757392_g5450_i0	DWNN-domain-containing protein [Piromyces finnis])	0.002	-9.358522613	0.016615208	0.048383338	yes	down	0	0	0	5.17	4.59	0	0	3.253333333
NODE_16409_length_3053_cov_20.285282_g5451_i0		0.002	-9.302903837	0.017272013	0.04941814	yes	down	0	0	0	5.41	4.04	0	0	3.15
NODE_16412_length_3052_cov_101.566723_g5426_i1	beta-galactosidase [Synchytrium endobioticum])	0	-13.07095144	0.000820795	0.029064516	yes	down	0	0	0	57.33	69.18	0	0	42.17
NODE_16416_length_3052_cov_50.282689_g5456_i0	Lanthionine synthetase C-like protein [Hymenopellis radicata])	0.001	-10.45217699	0.007468014	0.035116041	yes	down	0	0	0	10.17	10.55	0	0	6.906666667
NODE_16418_length_3052_cov_34.526723_g5457_i0	hypothetical protein BGZ72_005868 [Mortierella alpina])	0.001	-10.07422289	0.009925032	0.038721308	yes	down	0	0	0	7.55	8.35	0	0	5.3
NODE_16426_length_3051_cov_68.103228_g5461_i0	DUF676-domain-containing protein [Rhizoclosmatium globosum])	0	-10.99309941	0.004897044	0.032330688	yes	down	0	0	0	15.63	14.65	0	0	10.09333333
NODE_16428_length_3051_cov_59.015804_g5462_i0	hypothetical protein BJ085DRAFT_18031, partial [Dimargaris cristalligena])	0.001	-10.8702165	0.00539809	0.032800456	yes	down	0	0	0	15.81	12.2	0	0	9.336666667
NODE_16431_length_3050_cov_94.892365_g5463_i0	hypothetical protein K493DRAFT_252011 [Basidiobolus meristosporus CBS 931.73])	0	-12.53368141	0.00133593	0.029659345	yes	down	0	0	0	44.84	43.16	0	0	29.33333333
NODE_16434_length_3050_cov_62.028927_g5465_i0	hypothetical protein SPPG_00385 [Spizellomyces punctatus DAOM BR117])	0.001	-10.91480211	0.005211178	0.032427776	yes	down	0	0	0	14.98	13.73	0	0	9.57
NODE_16439_length_3050_cov_35.633367_g5468_i0	hypothetical protein LRAMOSA10901 [Lichtheimia ramosa])	0.001	-10.13978901	0.009452988	0.038002415	yes	down	0	0	0	8.19	8.5	0	0	5.563333333
NODE_16441_length_3050_cov_26.780020_g5469_i0	subtilisin-like protease [Colletotrichum tofieldiae])	0.001	-9.749043846	0.012590518	0.042396533	yes	down	0	0	0	6.08	6.63	0	0	4.236666667
NODE_16446_length_3049_cov_84.906797_g1561_i17	hypothetical protein P167DRAFT_225782 [Morchella conica CCBAS932])	109.911	6.780191799	0.006718453	0.034257291	yes	up	29.37	62	76.64	0.15	0.21	0	56.00333333	0.12
NODE_16452_length_3049_cov_54.123486_g5473_i0		0.001	-10.64377652	0.006444119	0.033989048	yes	down	0	0	0	13.67	10.32	0	0	7.996666667
NODE_16455_length_3048_cov_106.960956_g4460_i3	hypothetical protein GYMLUDRAFT_887371 [Gymnopus luxurians FD-317 M1])	0.001	-10.27566676	0.008538004	0.036669138	yes	down	0	0	0	9.92	8.57	0	0	6.163333333
NODE_16456_length_3048_cov_98.451363_g4622_i1	MCM-domain-containing protein [Morchella conica CCBAS932])	0	-13.10311475	0.000796758	0.028952381	yes	down	0	0	0	84.22	48.98	0	0	44.4
NODE_16458_length_3048_cov_81.115113_g5475_i0	phospholipase D [Encephalitozoon hellem])	0	-11.45710706	0.0033621	0.03123433	yes	down	0	0	0	24.18	17.99	0	0	14.05666667
NODE_16460_length_3048_cov_52.529115_g5476_i0	Oxysterol-binding protein [Gigaspora rosea])	0.001	-10.73599949	0.005997863	0.033605561	yes	down	0	0	0	11.09	13.98	0	0	8.356666667
NODE_16465_length_3047_cov_45.070707_g4570_i1	alpha tubulin a2, partial [Olpidium bornovanus])	0.001	-9.67588131	0.013271223	0.043398762	yes	down	0	0	0	6.02	6.1	0	0	4.04
NODE_16466_length_3047_cov_38.500337_g5074_i1		0.001	-9.972979673	0.010695255	0.039700651	yes	down	0	0	0	7.39	7.51	0	0	4.966666667
NODE_16467_length_3047_cov_33.230976_g5480_i0		0.001	-9.861162776	0.011607315	0.040999769	yes	down	0	0	0	6.98	6.82	0	0	4.6
NODE_16471_length_3046_cov_74.532166_g5201_i1	hypothetical protein SPPG_07797 [Spizellomyces punctatus DAOM BR117])	0	-11.3180804	0.003768251	0.0312907	yes	down	0	0	0	24.42	14.26	0	0	12.89333333
NODE_16473_length_3046_cov_34.029976_g5482_i0	hypothetical protein CPB97_010774 [Podila verticillata])	0.001	-9.999104214	0.01049158	0.039498004	yes	down	0	0	0	7.57	7.62	0	0	5.063333333
NODE_16475_length_3046_cov_26.891546_g5483_i0	Glycosyltransferase Family 31/Glycosyltransferase Family 32 protein [Gigaspora rosea])	0.001	-9.737939951	0.012691796	0.042537562	yes	down	0	0	0	7.15	5.64	0	0	4.263333333
NODE_16479_length_3045_cov_107.954178_g4460_i4	hypothetical protein GYMLUDRAFT_887371 [Gymnopus luxurians FD-317 M1])	0.001	-10.84885726	0.00548976	0.032863245	yes	down	0	0	0	12.66	14.57	0	0	9.076666667
NODE_16480_length_3045_cov_88.024259_g187_i9	vitamin B6 biosynthesis protein [Morchella conica CCBAS932])	252.316	7.97908948	0.004724095	0.032125093	yes	up	7.35	8.1	8.51	0	0.03	0	7.986666667	0.01
NODE_16483_length_3045_cov_46.564016_g5487_i0		0.001	-9.726043955	0.012801098	0.042692705	yes	down	0	0	0	5.84	6.66	0	0	4.166666667
NODE_16484_length_3045_cov_35.943396_g5488_i0	MSF1-domain-containing protein [Rozella allomycis CSF55])	0.001	-10.1268694	0.009544386	0.038093622	yes	down	0	0	0	8.76	7.9	0	0	5.553333333
NODE_16486_length_3044_cov_60.387260_g3238_i2		0.001	-10.67185218	0.0063052	0.033829129	yes	down	0	0	0	14.22	10.31	0	0	8.176666667
NODE_16487_length_3044_cov_56.033030_g5490_i0		0	-11.46669574	0.003335614	0.03123433	yes	down	0	0	0	14.53	26.57	0	0	13.7
NODE_16488_length_3044_cov_37.609370_g5491_i0	hypothetical protein BGX30_014753 [Mortierella sp. GBA39])	0.001	-10.19282603	0.009085915	0.037538955	yes	down	0	0	0	10.18	7.42	0	0	5.866666667
NODE_16494_length_3043_cov_46.425826_g4144_i1	hypothetical protein BGW41_007868 [Actinomortierella wolfii])	0.001	-10.34499246	0.008102402	0.036011521	yes	down	0	0	0	10.16	9.23	0	0	6.463333333
NODE_16500_length_3042_cov_85.832040_g4206_i1		0.001	-9.999829222	0.010485977	0.039490292	yes	down	0	0	0	3.49	11.14	0	0	4.876666667
NODE_16502_length_3042_cov_82.299494_g4332_i1	Neutral/alkaline nonlysosomal ceramidase [Basidiobolus meristosporus CBS 931.73])	0	-11.63601214	0.002898178	0.030897218	yes	down	0	0	0	21.45	25.53	0	0	15.66
NODE_16503_length_3042_cov_34.757167_g5495_i0	Vph1p [Rhizophagus irregularis DAOM 197198w])	0.001	-9.949511058	0.010881216	0.0398844	yes	down	0	0	0	6.47	8.1	0	0	4.856666667
NODE_16511_length_3041_cov_88.380229_g5499_i0		0	-10.98749083	0.004918963	0.032339403	yes	down	0	0	0	9.05	20.25	0	0	9.766666667
NODE_16514_length_3041_cov_37.549258_g5500_i0	unnamed protein product [Fusarium acuminatum CS5907])	0.001	-10.19867505	0.009046224	0.037479214	yes	down	0	0	0	10.12	7.55	0	0	5.89
NODE_16515_length_3041_cov_34.664642_g5501_i0		0.001	-10.06577712	0.00998734	0.038804716	yes	down	0	0	0	8.88	7.18	0	0	5.353333333
NODE_16516_length_3041_cov_31.150135_g5502_i0		0.001	-9.60824785	0.013929236	0.044313976	yes	down	0	0	0	5.52	6.03	0	0	3.85
NODE_16517_length_3041_cov_26.585020_g5503_i0	RING finger domain-containing protein [Colletotrichum sojae])	0.001	-9.569421042	0.014319868	0.044907154	yes	down	0	0	0	6.13	5.23	0	0	3.786666667
NODE_16520_length_3040_cov_91.941276_g5408_i1		0	-11.17051398	0.004247711	0.031659887	yes	down	0	0	0	18.01	16.39	0	0	11.46666667
NODE_16525_length_3040_cov_42.560918_g5506_i0		0.001	-10.38190997	0.007878649	0.035727412	yes	down	0	0	0	11.76	8.35	0	0	6.703333333
NODE_16526_length_3040_cov_30.169760_g5507_i0	hypothetical protein GYMLUDRAFT_241810 [Gymnopus luxurians FD-317 M1])	0.001	-9.863173468	0.011590323	0.040979223	yes	down	0	0	0	8.58	5.51	0	0	4.696666667
NODE_16527_length_3040_cov_29.712454_g5508_i0		0.001	-9.87380391	0.011500853	0.040872106	yes	down	0	0	0	8.07	6.04	0	0	4.703333333
NODE_16531_length_3039_cov_90.839973_g5511_i0	hypothetical protein BGZ83_003416 [Gryganskiella cystojenkinii])	0	-13.03588908	0.000847765	0.029064516	yes	down	0	0	0	65.5	59.87	0	0	41.79
NODE_16533_length_3039_cov_74.554018_g5512_i0	SIT4 phosphatase-associated protein-domain-containing protein [Thamnocephalis sphaerospora])	0	-11.25933391	0.003952899	0.031511868	yes	down	0	0	0	19.86	16.85	0	0	12.23666667
NODE_16535_length_3038_cov_82.610942_g5513_i0	BOP1NT-domain-containing protein [Piromyces finnis])	0	-11.73423054	0.002669092	0.030742087	yes	down	0	0	0	28.93	22.28	0	0	17.07
NODE_16536_length_3038_cov_73.979399_g5514_i0	casein kinase I isoform delta [Kwoniella shandongensis])	0.001	-9.686164346	0.013173625	0.043225714	yes	down	0	0	0	5.13	6.99	0	0	4.04
NODE_16540_length_3038_cov_31.015198_g5516_i0	YLL034Cp-like protein [Rhizophagus irregularis])	0.001	-9.938375398	0.010970454	0.040048439	yes	down	0	0	0	8.67	6.13	0	0	4.933333333
NODE_16543_length_3038_cov_6.770010_g5519_i0	hypothetical protein P167DRAFT_534109 [Morchella conica CCBAS932])	221.407	7.790558211	0.010976721	0.040048439	yes	up	1.33	6.3	3.25	0	0	0	3.626666667	0
NODE_16547_length_3037_cov_59.342905_g5522_i0		0.001	-10.91021652	0.005230128	0.032436715	yes	down	0	0	0	15.09	13.67	0	0	9.586666667
NODE_16548_length_3037_cov_19.568243_g5523_i0		0.002	-9.312789441	0.017153634	0.049188223	yes	down	0	0	0	5.16	4.37	0	0	3.176666667
NODE_16549_length_3037_cov_17.062500_g5524_i0	hypothetical protein P167DRAFT_575996 [Morchella conica CCBAS932])	180.791	7.498179446	0.013918034	0.044300219	yes	up	3.36	3.8	1.64	0	0	0	2.933333333	0
NODE_16555_length_3036_cov_87.822237_g4661_i1	kinase-like protein [Testicularia cyperi])	0	-11.37744119	0.003589669	0.031262468	yes	down	0	0	0	20.97	18.82	0	0	13.26333333
NODE_16559_length_3036_cov_26.469415_g5528_i0	hypothetical protein G9A89_004452 [Geosiphon pyriformis])	0.001	-9.63711687	0.013644921	0.04394488	yes	down	0	0	0	6.86	5.13	0	0	3.996666667
NODE_16561_length_3035_cov_80.553076_g5529_i0	small-subunit processome [Piromyces finnis])	0	-11.48868912	0.003275581	0.03123433	yes	down	0	0	0	23.65	19.49	0	0	14.38
NODE_16562_length_3035_cov_61.652130_g5530_i0	hypothetical protein NliqN6_3691 [Naganishia liquefaciens])	0.001	-10.9019785	0.005264329	0.032526588	yes	down	0	0	0	16.76	12.1	0	0	9.62
NODE_16573_length_3034_cov_88.945215_g4379_i2	kinase-like protein [Basidiobolus meristosporus CBS 931.73])	0	-11.20131764	0.004143281	0.031545272	yes	down	0	0	0	17.85	17.29	0	0	11.71333333
NODE_16574_length_3034_cov_76.317890_g335_i7	P-loop containing nucleoside triphosphate hydrolase protein [Morchella conica CCBAS932])	49.585	5.631827812	0.013411116	0.043607329	yes	up	34.32	35.48	50.94	0.38	0.02	1.1	40.24666667	0.5
NODE_16575_length_3034_cov_63.378424_g5536_i0	Transcription factor [Dictyocoela muelleri])	0.001	-10.69700952	0.006183017	0.033785102	yes	down	0	0	0	12.61	12.16	0	0	8.256666667
NODE_16576_length_3034_cov_58.838688_g5202_i1	unnamed protein product [Fusarium acuminatum CS5907])	0.001	-10.79228077	0.005739405	0.033231448	yes	down	0	0	0	18.53	8.66	0	0	9.063333333
NODE_16583_length_3033_cov_96.836942_g4015_i1	Glycosyltransferase family 1 protein [Mycena sanguinolenta])	0	-12.85374079	0.001001585	0.029418955	yes	down	0	0	0	63.75	47.83	0	0	37.19333333
NODE_16585_length_3033_cov_69.214479_g5542_i0	hypothetical protein BDK51DRAFT_43047 [Blyttiomyces helicus])	0.001	-10.29880442	0.008390346	0.036472334	yes	down	0	0	0	10.41	8.51	0	0	6.306666667
NODE_16587_length_3033_cov_59.666441_g5543_i0	glycosyl hydrolases family 35-domain-containing protein [Dimargaris cristalligena])	0.001	-10.88072652	0.005353493	0.032728124	yes	down	0	0	0	12.45	15.43	0	0	9.293333333
NODE_16595_length_3031_cov_70.515572_g307_i25	hypothetical protein P167DRAFT_484524 [Morchella conica CCBAS932])	1690.46	10.7232001	0.000395823	0.026030875	yes	up	37.9	21.26	23.02	0	0	0	27.39333333	0
NODE_16599_length_3030_cov_98.657298_g5148_i2	hypothetical protein GLOIN_2v1772921 [Rhizophagus irregularis DAOM 181602=DAOM 197198])	0	-12.46093562	0.00142507	0.029968029	yes	down	0	0	0	48	36.99	0	0	28.33
NODE_1659_length_12106_cov_80.515255_g557_i0	TfdA family taurine catabolism dioxygenase TauD [Morchella conica CCBAS932])	3453.199	11.75371777	9.93E-05	0.009265627	yes	up	11.95	12.37	15.38	0	0	0	13.23333333	0
NODE_16608_length_3029_cov_55.923442_g3274_i1		0.002	-9.368998608	0.016493983	0.048241773	yes	down	0	0	0	4.53	5.28	0	0	3.27
NODE_16609_length_3029_cov_55.223577_g5553_i0	Spc98 family-domain-containing protein [Gigaspora margarita])	0.001	-10.76509688	0.005862959	0.033437434	yes	down	0	0	0	15.31	11	0	0	8.77
NODE_16610_length_3029_cov_47.551152_g3273_i4		0	-16.56622002	3.81E-07	5.73E-05	yes	down	0.12	0	0	1231.53	1560.13	0.11	0.04	930.59
NODE_16612_length_3029_cov_34.761518_g5555_i0	hypothetical protein SPPG_06568 [Spizellomyces punctatus DAOM BR117])	0.001	-10.05345786	0.01007885	0.038918956	yes	down	0	0	0	9.59	6.52	0	0	5.37
NODE_16614_length_3029_cov_25.354675_g5557_i0		0.001	-9.683360048	0.013200178	0.043275822	yes	down	0	0	0	5.48	6.7	0	0	4.06
NODE_16617_length_3028_cov_32.883429_g2804_i3	hypothetical protein H0H93_002130 [Arthromyces matolae])	0	-11.42873175	0.003441604	0.03123433	yes	down	0	0	0	23.45	18.14	0	0	13.86333333
NODE_16624_length_3026_cov_59.331299_g5560_i0		0.001	-9.983682051	0.010611395	0.039617388	yes	down	0	0	0	7.72	7.43	0	0	5.05
NODE_16627_length_3025_cov_90.885007_g4669_i1	hypothetical protein ID866_669 [Astraeus odoratus])	0	-12.92710526	0.00093676	0.029208653	yes	down	0	0	0	63.57	53.67	0	0	39.08
NODE_16628_length_3025_cov_87.192673_g4268_i1	root hair defective 3 GTP-binding protein [Saitoella complicata NRRL Y-17804])	0	-11.62508315	0.002924749	0.030897218	yes	down	0	0	0	24.73	22.66	0	0	15.79666667
NODE_16630_length_3025_cov_54.232022_g5185_i1	hypothetical protein BSLG_01649 [Batrachochytrium salamandrivorans])	0.001	-9.412209401	0.016002141	0.047488963	yes	down	0	0	0	5.89	4.42	0	0	3.436666667
NODE_16631_length_3025_cov_43.927748_g5562_i0	hypothetical protein AMAG_17148 [Allomyces macrogynus ATCC 38327])	0.001	-10.09216083	0.009793844	0.038493467	yes	down	0	0	0	8.2	8.13	0	0	5.443333333
NODE_16635_length_3024_cov_58.955548_g5566_i0	uncharacterized protein SmJEL517_g06186 [Synchytrium microbalum])	0	-11.35623684	0.003652557	0.0312907	yes	down	0	0	0	22.36	17.25	0	0	13.20333333
NODE_16636_length_3024_cov_29.427214_g5567_i0	hypothetical protein BGZ46_008063, partial [Entomortierella lignicola])	0.001	-9.756435305	0.012523498	0.042295149	yes	down	0	0	0	6.45	6.49	0	0	4.313333333
NODE_16640_length_3023_cov_102.497284_g5571_i0	acetyl-CoA synthetase-like protein [Rhizophagus irregularis])	0	-13.32445342	7.00E-05	0.006911367	yes	down	0	0	0	77.68	75.92	0.11	0	51.23666667
NODE_16642_length_3023_cov_85.100475_g5572_i0	Pkinase-domain-containing protein [Rozella allomycis CSF55])	0.001	-10.84604108	0.00550195	0.032863245	yes	down	0	0	0	15.06	12.68	0	0	9.246666667
NODE_16646_length_3022_cov_96.753480_g4524_i1	hypothetical protein Glove_30g36 [Diversispora epigaea])	0	-12.60144794	0.001257548	0.029659345	yes	down	0	0	0	39.46	52.55	0	0	30.67
NODE_16647_length_3022_cov_94.923599_g905_i26		155.287	7.278790244	0.000728273	0.028700828	yes	up	19664.87	17200.59	17434.29	22.04	21.16	213.7	18099.91667	85.63333333
NODE_16649_length_3022_cov_85.961969_g5572_i1	Pkinase-domain-containing protein [Rozella allomycis CSF55])	0	-10.9876091	0.004918499	0.032339403	yes	down	0	0	0	16.48	14.08	0	0	10.18666667
NODE_16650_length_3021_cov_82.646399_g5574_i0	DEAD-box ATP-dependent RNA helicase [Tulasnella sp. 424])	0	-11.79615249	0.002533301	0.030548697	yes	down	0	0	0	31.25	22.67	0	0	17.97333333
NODE_16657_length_3020_cov_95.106694_g5576_i0	subtilisin-like protease [Colletotrichum tofieldiae])	0	-12.27283705	0.000317929	0.023681204	yes	down	0	0.11	0	66.32	77.21	0	0.036666667	47.84333333
NODE_16660_length_3020_cov_49.362555_g5234_i1	uncharacterized protein ATNIH1004_002831 [Aspergillus tanneri])	0.001	-9.952797727	0.010855001	0.039874409	yes	down	0	0	0	5.75	8.85	0	0	4.866666667
NODE_16665_length_3019_cov_79.727056_g4194_i1	pap1-poly polymerase [Malassezia pachydermatis])	0	-11.3226294	0.003754285	0.0312907	yes	down	0	0	0	19.59	18.86	0	0	12.81666667
NODE_16666_length_3019_cov_61.107070_g5580_i0	hypothetical protein INT45_010997 [Mucor circinatus])	0	-11.01756095	0.004802475	0.03222576	yes	down	0	0	0	15.63	15.45	0	0	10.36
NODE_16667_length_3019_cov_23.149218_g5581_i0	Gamma-tubulin complex component 3 [Mortierella alpina])	0.001	-9.55806347	0.014435948	0.045102807	yes	down	0	0	0	7.13	4.38	0	0	3.836666667
NODE_16673_length_3018_cov_70.557293_g5583_i0		0.001	-10.91291015	0.005218989	0.032427776	yes	down	0	0	0	2.09	25.03	0	0	9.04
NODE_16674_length_3018_cov_48.018701_g5584_i0		0.001	-10.21022915	0.008968272	0.037340197	yes	down	0	0	0	11.31	6.78	0	0	6.03
NODE_16676_length_3018_cov_33.731384_g5586_i0		0.001	-9.966122061	0.010749299	0.039758429	yes	down	0	0	0	12.16	3.5	0	0	5.22
NODE_16678_length_3018_cov_23.335940_g5587_i0	kinase-like domain-containing protein, partial [Lobosporangium transversale])	0.001	-9.530911786	0.014716824	0.045517153	yes	down	0	0	0	5.12	5.9	0	0	3.673333333
NODE_16681_length_3017_cov_105.068027_g4849_i1	hypothetical protein GLOIN_2v1772921 [Rhizophagus irregularis DAOM 181602=DAOM 197198])	0	-12.40241581	0.001500724	0.030147658	yes	down	0	0	0	45.03	36.8	0	0	27.27666667
NODE_16682_length_3017_cov_87.875510_g5590_i0	Component of the cap-binding complex (CBC), partial [Haplosporangium sp. Z 767])	0	-11.91759621	0.002285166	0.030341321	yes	down	0	0	0	33.68	25	0	0	19.56
NODE_16683_length_3017_cov_70.693197_g2335_i2		0	-11.34856801	0.003675547	0.0312907	yes	down	0	0	0	21.62	17.78	0	0	13.13333333
NODE_16688_length_3016_cov_96.544063_g1522_i2	hypothetical protein P167DRAFT_609726 [Morchella conica CCBAS932])	149.752	7.226433774	0.001153286	0.029659345	yes	up	101.65	74.42	72.49	0.22	0.05	0.81	82.85333333	0.36
NODE_16691_length_3016_cov_34.228989_g5027_i1	hypothetical protein SPPG_06590 [Spizellomyces punctatus DAOM BR117])	0.001	-9.643644983	0.013581344	0.043877732	yes	down	0	0	0	6.47	5.6	0	0	4.023333333
NODE_16698_length_3015_cov_50.977876_g5596_i0		0.001	-10.18380371	0.001810511	0.030147658	yes	down	0	0	0	9.95	7.66	0.11	0	5.906666667
NODE_16699_length_3015_cov_45.927502_g4236_i1	hypothetical protein RclHR1_02450011 [Rhizophagus clarus])	0.001	-10.70486834	0.006145288	0.033784264	yes	down	0	0	0	10.78	14.01	0	0	8.263333333
NODE_16702_length_3015_cov_20.666099_g5597_i0	hypothetical protein BGZ79_008387 [Entomortierella chlamydospora])	0.002	-9.354597435	0.01666083	0.048461241	yes	down	0	0	0	5	4.84	0	0	3.28
NODE_16704_length_3014_cov_89.818522_g5511_i1	hypothetical protein BGZ83_003416 [Gryganskiella cystojenkinii])	0	-12.38320692	0.001526352	0.030147658	yes	down	0	0	0	34.68	44.72	0	0	26.46666667
NODE_16706_length_3014_cov_64.732039_g5289_i1		0.001	-10.55887156	0.006881149	0.034420473	yes	down	0	0	0	11.63	11.06	0	0	7.563333333
NODE_16711_length_3013_cov_91.512602_g5600_i0	hypothetical protein M427DRAFT_70097 [Gonapodya prolifera JEL478])	0	-11.93042288	0.002260302	0.030341321	yes	down	0	0	0	35.47	24.03	0	0	19.83333333
NODE_16712_length_3013_cov_85.707766_g5601_i0	bacterial alpha-L-rhamnosidase domain protein [Morchella conica CCBAS932])	1573.53	10.61978905	0.000166402	0.014138852	yes	up	55.59	53.98	40.84	0	0	0.11	50.13666667	0.036666667
NODE_16718_length_3012_cov_61.078024_g5604_i0	hypothetical protein M427DRAFT_52144 [Gonapodya prolifera JEL478])	0.001	-10.92803156	0.005156854	0.032411554	yes	down	0	0	0	18.58	11.26	0	0	9.946666667
NODE_16726_length_3011_cov_83.081459_g5609_i0	hypothetical protein SYNPS1DRAFT_20757 [Syncephalis pseudoplumigaleata])	0	-11.38612523	0.003564199	0.031244541	yes	down	0	0	0	23.05	17.59	0	0	13.54666667
NODE_16728_length_3011_cov_62.231084_g5610_i0	hypothetical protein BGX27_001826 [Mortierella sp. AM989])	0.001	-10.90002412	0.005272472	0.032528823	yes	down	0	0	0	18.07	11.18	0	0	9.75
NODE_16732_length_3010_cov_85.279236_g5159_i1	hypothetical protein BGZ54_008033 [Gamsiella multidivaricata])	0	-11.25189705	0.003976851	0.031511868	yes	down	0	0	0	20.85	16.17	0	0	12.34
NODE_16736_length_3009_cov_62.307640_g5614_i0	peptidase family M41-domain-containing protein [Rhizophagus diaphanus] [Rhizophagus sp. MUCL 43196])	0.001	-10.89435162	0.005296172	0.032567156	yes	down	0	0	0	15.94	12.92	0	0	9.62
NODE_16738_length_3009_cov_25.426330_g5615_i0	unnamed protein product [Fusarium acuminatum CS5907])	0.001	-9.428069273	0.015824881	0.047294184	yes	down	0	0	0	7.45	3.25	0	0	3.566666667
NODE_16743_length_3008_cov_76.582736_g5618_i0	hypothetical protein RclHR1_06540011 [Rhizophagus clarus])	0.001	-10.31663664	0.008278109	0.036287414	yes	down	0	0	0	9.7	9.5	0	0	6.4
NODE_16748_length_3007_cov_100.187031_g5621_i0	uncharacterized protein KL911_000072 [Ogataea haglerorum])	0	-11.13197393	0.000982159	0.029418955	yes	down	0.12	0	0	39.14	27.53	0	0.04	22.22333333
NODE_16750_length_3007_cov_64.554266_g5622_i0	hypothetical protein AMAG_19700 [Allomyces macrogynus ATCC 38327])	0.001	-10.13003133	0.009521945	0.038062107	yes	down	0	0	0	8.37	8.49	0	0	5.62
NODE_16751_length_3007_cov_60.292833_g5323_i1	cyclic nucleotide-binding-like protein [Catenaria anguillulae PL171])	0.001	-10.92874279	0.005153948	0.032411554	yes	down	0	0	0	16.23	13.32	0	0	9.85
NODE_16755_length_3006_cov_95.428132_g1902_i4	hypothetical protein TWF706_006794 [Orbilia oligospora])	0	-11.8365529	0.002448143	0.030487178	yes	down	0	0	0	28.23	26.95	0	0	18.39333333
NODE_16756_length_3006_cov_76.874018_g5371_i2	S-adenosyl-L-methionine-dependent methyltransferase [Morchella conica CCBAS932])	837.216	9.709455947	0.001355273	0.02973372	yes	up	10.99	20.2	10.05	0	0	0	13.74666667	0
NODE_16767_length_3004_cov_60.367612_g5628_i0	hypothetical protein POSPLADRAFT_1186113 [Postia placenta MAD-698-R-SB12])	0.001	-10.53376045	0.007015412	0.034606275	yes	down	0	0	0	12.78	9.79	0	0	7.523333333
NODE_16772_length_3003_cov_77.968558_g5630_i0		0	-11.33957774	0.003702666	0.0312907	yes	down	0	0	0	20.47	18.72	0	0	13.06333333
NODE_16773_length_3003_cov_71.015721_g3031_i1	hypothetical protein FRB90_004125, partial [Tulasnella sp. 427])	0	-10.98874573	0.004914051	0.032339403	yes	down	0	0	0	14.09	16.36	0	0	10.15
NODE_16776_length_3003_cov_66.813739_g5322_i1		0.001	-10.93648252	0.00512242	0.032411554	yes	down	0	0	0	17.78	12.19	0	0	9.99
NODE_16778_length_3003_cov_53.693780_g5631_i0	WD40 repeat-like protein [Basidiobolus meristosporus CBS 931.73])	0.001	-10.61160694	0.006606677	0.034138658	yes	down	0	0	0	14.16	9.76	0	0	7.973333333
NODE_16779_length_3003_cov_25.345523_g5632_i0	kinase-like protein [Gigaspora margarita])	0.001	-9.593469598	0.014076795	0.044525679	yes	down	0	0	0	6.34	5.38	0	0	3.906666667
NODE_16784_length_3002_cov_95.669060_g4794_i1	DNA repair helicase RAD25 [Lunasporangiospora selenospora])	0	-11.98656954	0.002154357	0.030341321	yes	down	0	0	0	33.5	28.09	0	0	20.53
NODE_16787_length_3002_cov_64.699145_g2888_i1		0	-10.98677499	0.004921767	0.032339403	yes	down	0	0	0	19.03	12.11	0	0	10.38
NODE_16788_length_3002_cov_58.595214_g5637_i0	hypothetical protein CcCBS67573_g02061 [Chytriomyces confervae])	0.001	-10.72241271	0.006061808	0.033620361	yes	down	0	0	0	12.15	13.24	0	0	8.463333333
NODE_16790_length_3002_cov_44.348718_g5639_i0	Glycosyltransferase family 1 protein [Mycena sanguinolenta])	0.001	-10.48415047	0.007287602	0.034892163	yes	down	0	0	0	9.66	11.77	0	0	7.143333333
NODE_16797_length_3001_cov_68.727770_g5641_i0	HAD-like domain-containing protein [Gigaspora rosea])	0	-12.24687413	0.001720156	0.030147658	yes	down	0	0	0	35.13	37.97	0	0	24.36666667
NODE_16798_length_3001_cov_60.467510_g5642_i0	TBC1 domain family member 5 [Rhizophagus irregularis DAOM 181602=DAOM 197198])	0	-11.05906301	0.004645802	0.032087128	yes	down	0	0	0	15.76	16.37	0	0	10.71
NODE_16803_length_3000_cov_104.729730_g5645_i0	beta-galactosidase [Synchytrium endobioticum])	0	-13.00069797	0.000875658	0.029064516	yes	down	0	0	0	65.78	58.45	0	0	41.41
NODE_16806_length_3000_cov_89.971262_g5541_i1	serine/threonine-protein phosphatase 2A regulatory subunit B subunit alpha-like isoform X2 [Gigaspora margarita])	0	-11.89794672	0.002323741	0.030389819	yes	down	0	0	0	33.07	25.12	0	0	19.39666667
NODE_16813_length_2999_cov_78.475017_g4978_i1	hypothetical protein SpCBS45565_g00702 [Spizellomyces sp. 'palustris'])	0	-11.04076929	0.004714283	0.032104993	yes	down	0	0	0	19.26	13.04	0	0	10.76666667
NODE_16814_length_2999_cov_60.237166_g3579_i1	glycosyl hydrolases family 35-domain-containing protein [Dimargaris cristalligena])	0.001	-10.69279155	0.006203353	0.033817611	yes	down	0	0	0	12.55	12.44	0	0	8.33
NODE_16816_length_2999_cov_28.315195_g5649_i0		0	-13.10559425	0.000794932	0.028952381	yes	down	0	0	0	63.59	69.03	0	0	44.20666667
NODE_16824_length_2998_cov_28.172201_g5652_i0	hypothetical protein RclHR1_01770023 [Rhizophagus clarus])	0.001	-9.786523751	0.012253932	0.041957137	yes	down	0	0	0	7.34	6.09	0	0	4.476666667
NODE_16828_length_2997_cov_32.722945_g5654_i0		0.001	-9.965149759	0.010756981	0.039764325	yes	down	0	0	0	8.67	6.59	0	0	5.086666667
NODE_16831_length_2997_cov_11.714726_g5657_i0	CENP-B protein, partial [Morchella conica CCBAS932])	347.211	8.439668887	0.005412442	0.032812074	yes	up	3.81	7.74	5.71	0	0	0	5.753333333	0
NODE_16834_length_2996_cov_72.653649_g1438_i13	hypothetical protein P167DRAFT_289599 [Morchella conica CCBAS932])	1894.66	10.88772304	0.000317951	0.023681204	yes	up	21.09	37.03	36.12	0	0	0	31.41333333	0
NODE_16835_length_2996_cov_57.282631_g5658_i0	kinesin family member 18/19 [Cladophialophora psammophila CBS 110553])	0.001	-10.78397435	0.005776907	0.033311699	yes	down	0	0	0	15.34	11.59	0	0	8.976666667
NODE_16838_length_2995_cov_79.688143_g711_i8	RTA1-domain-containing protein [Morchella conica CCBAS932])	115.04	6.84598904	0.002285092	0.030341321	yes	up	46.67	64.17	43.51	0.04	0.07	1.07	51.45	0.393333333
NODE_16839_length_2995_cov_41.061001_g5653_i1		0.001	-10.22476133	0.00887108	0.037187693	yes	down	0	0	0	10.13	8.11	0	0	6.08
NODE_16840_length_2995_cov_39.704249_g5659_i0	subtilisin-like protease [Colletotrichum incanum])	0.001	-10.2749568	0.008542571	0.036670618	yes	down	0	0	0	9.62	9.15	0	0	6.256666667
NODE_16843_length_2994_cov_104.362016_g5662_i0	hypothetical protein KY384_000088 [Bacidia gigantensis])	0	-29.60839602	3.49E-14	9.00E-11	yes	down	0	0	0	559.62	544.52	0	0	368.0466667
NODE_16845_length_2994_cov_87.837161_g5664_i0	kinase-like domain-containing protein [Aspergillus pseudocaelatus])	0	-12.13901685	0.001889246	0.03022306	yes	down	0	0	0	37.04	31.58	0	0	22.87333333
NODE_16846_length_2994_cov_74.003428_g1930_i3	hypothetical protein, variant [Batrachochytrium salamandrivorans])	0.001	-10.10495264	0.009701238	0.038320511	yes	down	0	0	0	5.93	10.38	0	0	5.436666667
NODE_16848_length_2994_cov_47.328762_g5665_i0	DNase I-like protein [Basidiobolus meristosporus CBS 931.73])	0.001	-10.50808204	0.007155138	0.034744739	yes	down	0	0	0	12.11	10.06	0	0	7.39
NODE_16854_length_2993_cov_58.699246_g5667_i0	Protein phosphatase 2C-like protein 2 [Yarrowia sp. B02])	0	-12.08973147	0.001971483	0.030341321	yes	down	0	0	0	31.9	33.88	0	0	21.92666667
NODE_16858_length_2992_cov_86.995540_g5671_i0	hypothetical protein PhCBS80983_g00135 [Powellomyces hirtus])	0	-11.77442614	0.002580209	0.030687803	yes	down	0	0	0	28.14	25.11	0	0	17.75
NODE_16859_length_2992_cov_76.784563_g5672_i0	kinase-like domain-containing protein [Panaeolus papilionaceus])	0	-11.31733225	0.003770552	0.0312907	yes	down	0	0	0	21.75	17.21	0	0	12.98666667
NODE_16862_length_2992_cov_65.551973_g150_i9	ankyrin [Morchella conica CCBAS932])	290.861	8.184184418	0.007037852	0.03461743	yes	up	2.97	5.69	5.85	0	0	0	4.836666667	0
NODE_16871_length_2991_cov_72.033631_g5678_i0	hypothetical protein SeLEV6574_g06794 [Synchytrium endobioticum])	0	-11.04120756	0.004712631	0.032104993	yes	down	0	0	0	19.16	13.2	0	0	10.78666667
NODE_16872_length_2991_cov_61.958476_g5443_i1	hypothetical protein INT43_001335 [Umbelopsis isabellina])	0.001	-10.85250156	0.00547402	0.032858855	yes	down	0	0	0	19.11	9.62	0	0	9.576666667
NODE_16873_length_2991_cov_45.122512_g5679_i0	hypothetical protein M427DRAFT_56407 [Gonapodya prolifera JEL478])	0.001	-9.468013496	0.015386077	0.046630289	yes	down	0	0	0	7.16	3.83	0	0	3.663333333
NODE_16874_length_2991_cov_38.317090_g5680_i0		0.001	-10.23229434	0.00882107	0.037103848	yes	down	0	0	0	11.63	6.94	0	0	6.19
NODE_16875_length_2991_cov_26.365820_g5269_i1	unnamed protein product [Rhizophagus irregularis])	0.001	-9.383496811	0.016327497	0.047968228	yes	down	0	0	0	6.3	3.99	0	0	3.43
NODE_16878_length_2990_cov_56.927566_g5681_i0	hypothetical protein SPPG_01177 [Spizellomyces punctatus DAOM BR117])	0.001	-10.74418849	0.005959617	0.033566849	yes	down	0	0	0	15.82	10.56	0	0	8.793333333
NODE_16886_length_2989_cov_21.739011_g5685_i0		0.001	-9.383821987	0.01632378	0.047968228	yes	down	0	0	0	5.34	4.82	0	0	3.386666667
NODE_16887_length_2988_cov_82.188595_g5348_i1	hypothetical protein B5S33_g387 [[Candida] boidinii])	0	-13.08635607	0.0008092	0.029002079	yes	down	0	0	0	69.74	62.61	0	0	44.11666667
NODE_16888_length_2988_cov_29.654071_g5496_i1	transcription factor WRKY [Lasiodiplodia theobromae])	0.001	-9.697862577	0.013063367	0.043040779	yes	down	0	0	0	6.32	6.28	0	0	4.2
NODE_16889_length_2988_cov_23.674339_g5686_i0	hypothetical protein [Absidia glauca])	0.001	-9.525407416	0.014774349	0.04564558	yes	down	0	0	0	6.71	4.62	0	0	3.776666667
NODE_16892_length_2987_cov_99.064261_g3959_i1	hypothetical protein SPPG_00376 [Spizellomyces punctatus DAOM BR117])	0	-13.96144402	0.000352057	0.02546137	yes	down	0	0	0	125.14	117.29	0	0	80.81
NODE_16894_length_2987_cov_79.283849_g4551_i1	putative potassium transport system protein kup 3 [Entomophthora muscae])	0	-11.33057369	0.003730008	0.0312907	yes	down	0	0	0	19.94	19.16	0	0	13.03333333
NODE_16895_length_2987_cov_74.888316_g5690_i0	hypothetical protein RclHR1_00310041 [Rhizophagus clarus])	0	-11.26471437	0.003935652	0.031509099	yes	down	0	0	0	20.8	16.81	0	0	12.53666667
NODE_16897_length_2987_cov_24.469416_g5691_i0	hypothetical protein SPPG_03900 [Spizellomyces punctatus DAOM BR117])	0.001	-9.53370556	0.014687703	0.045479487	yes	down	0	0	0	6.13	5.18	0	0	3.77
NODE_16899_length_2986_cov_93.245789_g5693_i0		0	-11.58883252	0.003014482	0.031035939	yes	down	0	0	0	23.52	23.21	0	0	15.57666667
NODE_16903_length_2986_cov_66.574080_g5418_i1	hypothetical protein BGX28_003006 [Mortierella sp. GBA30])	0.001	-10.83191324	0.005563477	0.032960072	yes	down	0	0	0	14.99	12.82	0	0	9.27
NODE_16904_length_2986_cov_49.469921_g5695_i0		0.001	-10.57676126	0.006786911	0.03434455	yes	down	0	0	0	13.39	10.03	0	0	7.806666667
NODE_16908_length_2985_cov_71.250688_g5697_i0	kinase-like protein [Basidiobolus meristosporus CBS 931.73])	0	-11.34585107	0.003683723	0.0312907	yes	down	0	0	0	18.53	20.78	0	0	13.10333333
[truncated: 12,156 more rows]
